# Supplementary material for: The impact of antimalarial resistance on the genetic structure of Plasmodium falciparum in the DRC
Source: Nat Commun. 2020 Apr 30;11:2107. doi: 10.1038/s41467-020-15779-8 (PMC7192906; doi:10.1038/s41467-020-15779-8)
Supplement: Supplementary file 5 — Supplementary Data 1 [file 41467_2020_15779_MOESM5_ESM.xlsx]

## Sheet: Sheet1
Supplementary Data 1
Genomes used for MIP Design
The sample name (Sample), short read archive accession number (Run Accession), and the country of origin for the genomes used in the molecular inversion barcode design.
Sample	Run Accession	Country
PC0001-C	ERR012650	KENYA
PC0001-C	ERR012727	KENYA
PC0001-C	ERR012765	KENYA
PC0001-C	ERR012861	KENYA
PC0003-01	ERR012287	KENYA
PC0003-01	ERR012437	KENYA
PC0004-01	ERR012380	KENYA
PC0004-01	ERR012509	KENYA
PC0004-01	ERR012226	KENYA
PC0005-Cx	ERR199976	KENYA
PC0007-C	ERR012228	KENYA
PC0007-C	ERR012237	KENYA
PC0007-C	ERR012277	KENYA
PC0008-01	ERR012448	KENYA
PC0008-01	ERR012469	KENYA
PC0009-C	ERR012409	KENYA
PC0011-C	ERR012446	KENYA
PC0011-C	ERR012475	KENYA
PC0011-C	ERR012330	KENYA
PC0012-C	ERR012260	KENYA
PC0012-C	ERR012368	KENYA
PC0012-C	ERR012311	KENYA
PC0013-C	ERR012274	KENYA
PC0013-C	ERR012346	KENYA
PC0013-C	ERR012493	KENYA
PC0019-C	ERR012227	KENYA
PC0020-C	ERR012462	KENYA
PC0023-C	ERR012317	KENYA
PC0026-C	ERR012519	KENYA
PC0030-C	ERR012762	KENYA
PC0031-C	ERR012425	KENYA
PC0032-C	ERR012494	KENYA
PC0033-C	ERR012304	KENYA
PC0044-C	ERR029094	KENYA
PC0046-C	ERR029095	KENYA
PC0047-C	ERR012481	KENYA
PC0051-C	ERR012456	KENYA
PC0051-C	ERR012489	KENYA
PC0053-C	ERR126559	KENYA
PC0054-C	ERR029083	KENYA
PC0056-C	ERR029084	KENYA
PC0057-C	ERR029085	KENYA
PC0058-C	ERR012232	KENYA
PC0059-C	ERR029086	KENYA
PC0061-C	ERR029087	KENYA
PC0063-C	ERR012478	KENYA
PC0063-C	ERR012752	KENYA
PC0064-C	ERR012428	KENYA
PC0065-C	ERR012421	KENYA
PC0066-C	ERR223047	KENYA
PC0067-C	ERR223039	KENYA
PC0068-C	ERR012381	KENYA
PC0068-C	ERR012518	KENYA
PC0069-C	ERR029413	KENYA
PC0070-C	ERR205934	KENYA
PC0071-C	ERR205935	KENYA
PC0073-C	ERR029414	KENYA
PC0074-C	ERR029411	KENYA
PC0075-C	ERR029412	KENYA
PC0077-C	ERR029088	KENYA
PC0078-C	ERR029089	KENYA
PC0079-C	ERR029104	KENYA
PC0085-C	ERR205956	KENYA
PC0097-C	ERR205958	KENYA
PC0103-C	ERR205959	KENYA
PC0104-C	ERR205951	KENYA
PC0107-C	ERR205952	KENYA
PC0113-C	ERR205953	KENYA
PC0118-C	ERR205954	KENYA
PC0122-C	ERR205955	KENYA
PE0002-CW	ERR018913	TANZANIA
PE0009-C	ERR018912	TANZANIA
PE0010-C	ERR018914	TANZANIA
PE0011-C	ERR018915	TANZANIA
PE0012-C	ERR018916	TANZANIA
PE0013-C	ERR022906	TANZANIA
PE0016-C	ERR022861	TANZANIA
PE0017-C	ERR022919	TANZANIA
PE0018-C	ERR027092	TANZANIA
PE0019-C	ERR022907	TANZANIA
PE0020-C	ERR022920	TANZANIA
PE0021-C	ERR022908	TANZANIA
PE0022-C	ERR022531	TANZANIA
PE0023-C	ERR027093	TANZANIA
PE0024-C	ERR022909	TANZANIA
PE0025-C	ERR027094	TANZANIA
PE0027-C	ERR171646	TANZANIA
PE0028-C	ERR171647	TANZANIA
PE0030-C	ERR171649	TANZANIA
PE0087-C	ERR405240	TANZANIA
PE0088-C	ERR405242	TANZANIA
PE0089-C	ERR405243	TANZANIA
PE0090-C	ERR405245	TANZANIA
PE0091-C	ERR405248	TANZANIA
PE0092-C	ERR490334	TANZANIA
PE0093-C	ERR490338	TANZANIA
PE0096-C	ERR405237	TANZANIA
PE0098-C	ERR405239	TANZANIA
PE0102-C	ERR405246	TANZANIA
PE0103-C	ERR405249	TANZANIA
PE0105-C	ERR405252	TANZANIA
PE0108-C	ERR490339	TANZANIA
PE0109-C	ERR405238	TANZANIA
PE0111-C	ERR405241	TANZANIA
PE0113-C	ERR405244	TANZANIA
PE0114-C	ERR405247	TANZANIA
PE0115-C	ERR405250	TANZANIA
PE0116-C	ERR405251	TANZANIA
PE0121-C	ERR439519	TANZANIA
PE0122-C	ERR439522	TANZANIA
PE0123-C	ERR439525	TANZANIA
PE0124-C	ERR439528	TANZANIA
PE0125-C	ERR439531	TANZANIA
PE0126-C	ERR449895	TANZANIA
PE0127-C	ERR449897	TANZANIA
PE0128-C	ERR449899	TANZANIA
PE0129-C	ERR449901	TANZANIA
PE0130-C	ERR449903	TANZANIA
PE0131-C	ERR449905	TANZANIA
PE0132-C	ERR449907	TANZANIA
PE0133-C	ERR439520	TANZANIA
PE0134-C	ERR439523	TANZANIA
PE0135-C	ERR439526	TANZANIA
PE0136-C	ERR439529	TANZANIA
PE0137-C	ERR439532	TANZANIA
PE0138-C	ERR449896	TANZANIA
PE0139-C	ERR449898	TANZANIA
PE0140-C	ERR449900	TANZANIA
PE0141-C	ERR449902	TANZANIA
PE0142-C	ERR449904	TANZANIA
PE0143-C	ERR449906	TANZANIA
PE0144-C	ERR449908	TANZANIA
PE0145-C	ERR439521	TANZANIA
PE0146-C	ERR439524	TANZANIA
PE0147-C	ERR439527	TANZANIA
PE0148-C	ERR439530	TANZANIA
PT0001-CW	ERR042680	MALAWI
PT0002-CW	ERR045656	MALAWI
PT0003-CW	ERR045657	MALAWI
PT0004-CW	ERR045658	MALAWI
PT0005-CW	ERR045659	MALAWI
PT0006-CW	ERR045660	MALAWI
PT0007-CW	ERR045661	MALAWI
PT0008-CW	ERR045662	MALAWI
PT0009-CW	ERR045663	MALAWI
PT0010-CW	ERR045664	MALAWI
PT0012-C	ERR039940	MALAWI
PT0013-CW	ERR045665	MALAWI
PT0014-CW	ERR045666	MALAWI
PT0015-CW	ERR045667	MALAWI
PT0016-CW	ERR042681	MALAWI
PT0017-CW	ERR042682	MALAWI
PT0018-CW	ERR042683	MALAWI
PT0019-CW	ERR042684	MALAWI
PT0020-CW	ERR042685	MALAWI
PT0021-CW	ERR042686	MALAWI
PT0023-CW	ERR042687	MALAWI
PT0027-C	ERR054068	MALAWI
PT0029-C	ERR054069	MALAWI
PT0031-C	ERR054070	MALAWI
PT0032-C	ERR216472	MALAWI
PT0034-C	ERR211564	MALAWI
PT0035-C	ERR054071	MALAWI
PT0038-C	ERR234518	MALAWI
PT0038-Cx	ERR484641	MALAWI
PT0039-C	ERR054072	MALAWI
PT0040-C	ERR054073	MALAWI
PT0041-C	ERR054074	MALAWI
PT0042-C	ERR054075	MALAWI
PT0043-C	ERR211460	MALAWI
PT0044-C	ERR054076	MALAWI
PT0046-C	ERR054077	MALAWI
PT0047-C	ERR211461	MALAWI
PT0048-C	ERR054078	MALAWI
PT0051-C	ERR054079	MALAWI
PT0052-C	ERR114392	MALAWI
PT0053-C	ERR072004	MALAWI
PT0054-C	ERR072001	MALAWI
PT0055-C	ERR072011	MALAWI
PT0056-C	ERR108410	MALAWI
PT0057-C	ERR114401	MALAWI
PT0058-C	ERR069573	MALAWI
PT0059-C	ERR108413	MALAWI
PT0060-C	ERR069568	MALAWI
PT0061-C	ERR114364	MALAWI
PT0062-C	ERR072010	MALAWI
PT0063-C	ERR114399	MALAWI
PT0064-C	ERR114403	MALAWI
PT0065-C	ERR114372	MALAWI
PT0066-C	ERR114360	MALAWI
PT0067-C	ERR114387	MALAWI
PT0068-C	ERR114353	MALAWI
PT0069-C	ERR069575	MALAWI
PT0070-C	ERR114368	MALAWI
PT0071-C	ERR114397	MALAWI
PT0072-C	ERR108417	MALAWI
PT0073-C	ERR114389	MALAWI
PT0074-C	ERR114370	MALAWI
PT0075-C	ERR114398	MALAWI
PT0076-C	ERR114373	MALAWI
PT0077-C	ERR108418	MALAWI
PT0077-Cx	ERR069567	MALAWI
PT0078-C	ERR211541	MALAWI
PT0078-Cx	ERR114361	MALAWI
PT0079-C	ERR108409	MALAWI
PT0080-C	ERR072003	MALAWI
PT0081-C	ERR114400	MALAWI
PT0082-C	ERR108419	MALAWI
PT0083-C	ERR069566	MALAWI
PT0084-C	ERR072008	MALAWI
PT0085-C	ERR114363	MALAWI
PT0086-C	ERR114394	MALAWI
PT0087-C	ERR114393	MALAWI
PT0088-C	ERR114386	MALAWI
PT0089-C	ERR108412	MALAWI
PT0090-C	ERR069564	MALAWI
PT0091-C	ERR072002	MALAWI
PT0092-C	ERR108408	MALAWI
PT0094-C	ERR114351	MALAWI
PT0095-C	ERR072006	MALAWI
PT0096-C	ERR114385	MALAWI
PT0097-C	ERR072007	MALAWI
PT0098-C	ERR072005	MALAWI
PT0099-C	ERR069574	MALAWI
PT0100-C	ERR108415	MALAWI
PT0101-C	ERR072012	MALAWI
PT0102-C	ERR108411	MALAWI
PT0103-C	ERR108414	MALAWI
PT0104-C	ERR069569	MALAWI
PT0105-C	ERR114402	MALAWI
PT0106-C	ERR114390	MALAWI
PT0107-C	ERR108416	MALAWI
PT0108-C	ERR114359	MALAWI
PT0109-C	ERR114395	MALAWI
PT0111-C	ERR114391	MALAWI
PT0112-C	ERR114396	MALAWI
PT0113-C	ERR072009	MALAWI
PT0114-C	ERR216489	MALAWI
PT0115-C	ERR216479	MALAWI
PT0117-C	ERR216607	MALAWI
PT0118-C	ERR216490	MALAWI
PT0119-C	ERR226422	MALAWI
PT0120-C	ERR216592	MALAWI
PT0120-Cx	ERR216480	MALAWI
PT0121-C	ERR226423	MALAWI
PT0122-C	ERR226424	MALAWI
PT0123-C	ERR226425	MALAWI
PT0124-C	ERR226426	MALAWI
PT0125-C	ERR216481	MALAWI
PT0126-C	ERR226427	MALAWI
PT0127-C	ERR216596	MALAWI
PT0129-C	ERR216482	MALAWI
PT0130-C	ERR226428	MALAWI
PT0131-C	ERR216597	MALAWI
PT0132-C	ERR226429	MALAWI
PT0133-C	ERR226430	MALAWI
PT0134-C	ERR216602	MALAWI
PT0135-C	ERR226431	MALAWI
PT0136-C	ERR216593	MALAWI
PT0137-C	ERR216603	MALAWI
PT0138-C	ERR216594	MALAWI
PT0139-C	ERR226432	MALAWI
PT0140-C	ERR216655	MALAWI
PT0141-C	ERR226433	MALAWI
PT0142-C	ERR216575	MALAWI
PT0143-C	ERR216576	MALAWI
PT0144-C	ERR216606	MALAWI
PT0145-C	ERR216577	MALAWI
PT0146-C	ERR216483	MALAWI
PT0147-C	ERR216610	MALAWI
PT0148-C	ERR216484	MALAWI
PT0149-C	ERR216485	MALAWI
PT0150-C	ERR216601	MALAWI
PT0152-C	ERR216595	MALAWI
PT0154-C	ERR234517	MALAWI
PT0154-Cx	ERR484640	MALAWI
PT0155-C	ERR216604	MALAWI
PT0156-C	ERR216578	MALAWI
PT0157-C	ERR216579	MALAWI
PT0158-C	ERR216580	MALAWI
PT0160-C	ERR216656	MALAWI
PT0161-C	ERR216581	MALAWI
PT0162-C	ERR216486	MALAWI
PT0165-C	ERR216605	MALAWI
PT0166-C	ERR216609	MALAWI
PT0168-C	ERR216583	MALAWI
PT0169-C	ERR216584	MALAWI
PT0170-C	ERR216600	MALAWI
PT0171-C	ERR216657	MALAWI
PT0172-C	ERR216585	MALAWI
PT0173-C	ERR216586	MALAWI
PT0174-C	ERR216599	MALAWI
PT0175-C	ERR216487	MALAWI
PT0176-C	ERR216598	MALAWI
PT0177-C	ERR216658	MALAWI
PT0178-C	ERR216587	MALAWI
PT0179-C	ERR216588	MALAWI
PT0180-C	ERR216589	MALAWI
PT0181-C	ERR216488	MALAWI
PT0182-C	ERR216590	MALAWI
PT0183-C	ERR216591	MALAWI
PT0184-C	ERR216608	MALAWI
PT0187-C	ERR248972	MALAWI
PT0187-Cx	ERR484570	MALAWI
PT0188-C	ERR248973	MALAWI
PT0188-Cx	ERR484571	MALAWI
PT0189-C	ERR237402	MALAWI
PT0189-Cx	ERR484679	MALAWI
PT0190-C	ERR237403	MALAWI
PT0190-Cx	ERR484680	MALAWI
PT0191-C	ERR237404	MALAWI
PT0191-Cx	ERR484681	MALAWI
PT0192-C	ERR248969	MALAWI
PT0192-Cx	ERR484567	MALAWI
PT0193-C	ERR237405	MALAWI
PT0193-Cx	ERR484682	MALAWI
PT0194-C	ERR237406	MALAWI
PT0194-Cx	ERR484683	MALAWI
PT0195-C	ERR237407	MALAWI
PT0195-Cx	ERR484684	MALAWI
PT0196-C	ERR248970	MALAWI
PT0196-Cx	ERR484568	MALAWI
PT0197-C	ERR237408	MALAWI
PT0197-Cx	ERR484685	MALAWI
PT0198-C	ERR248971	MALAWI
PT0198-Cx	ERR484569	MALAWI
PT0199-C	ERR237409	MALAWI
PT0199-Cx	ERR484686	MALAWI
PT0200-C	ERR237410	MALAWI
PT0200-Cx	ERR484687	MALAWI
PT0201-C	ERR237411	MALAWI
PT0201-Cx	ERR484688	MALAWI
PT0202-C	ERR237412	MALAWI
PT0202-Cx	ERR484689	MALAWI
PT0203-C	ERR237413	MALAWI
PT0203-Cx	ERR484690	MALAWI
PT0204-C	ERR237414	MALAWI
PT0204-Cx	ERR484691	MALAWI
PT0205-C	ERR237415	MALAWI
PT0205-Cx	ERR484692	MALAWI
PT0206-C	ERR237416	MALAWI
PT0206-Cx	ERR484693	MALAWI
PT0207-C	ERR237417	MALAWI
PT0207-Cx	ERR484694	MALAWI
PT0208-C	ERR237418	MALAWI
PT0208-Cx	ERR484695	MALAWI
PT0209-C	ERR237419	MALAWI
PT0209-Cx	ERR484696	MALAWI
PT0210-C	ERR237420	MALAWI
PT0210-Cx	ERR484697	MALAWI
PT0211-C	ERR237421	MALAWI
PT0211-Cx	ERR484698	MALAWI
PT0212-C	ERR237422	MALAWI
PT0212-Cx	ERR484699	MALAWI
PT0213-C	ERR237423	MALAWI
PT0213-Cx	ERR484700	MALAWI
PT0214-C	ERR237424	MALAWI
PT0214-Cx	ERR484701	MALAWI
PT0215-C	ERR237425	MALAWI
PT0215-Cx	ERR484702	MALAWI
PT0216-C	ERR237426	MALAWI
PT0216-Cx	ERR484703	MALAWI
PT0217-C	ERR237427	MALAWI
PT0217-Cx	ERR484704	MALAWI
PT0218-C	ERR237428	MALAWI
PT0218-Cx	ERR484705	MALAWI
PT0219-C	ERR237429	MALAWI
PT0219-Cx	ERR484706	MALAWI
PT0220-C	ERR237430	MALAWI
PT0220-Cx	ERR484707	MALAWI
PT0221-C	ERR237431	MALAWI
PT0221-Cx	ERR484708	MALAWI
PT0222-C	ERR237432	MALAWI
PT0222-Cx	ERR484709	MALAWI
PT0223-C	ERR237433	MALAWI
PT0223-Cx	ERR484710	MALAWI
PT0224-C	ERR237434	MALAWI
PT0224-Cx	ERR484711	MALAWI
PT0225-C	ERR234520	MALAWI
PT0225-Cx	ERR484643	MALAWI
PT0226-C	ERR237435	MALAWI
PT0226-Cx	ERR484712	MALAWI
PT0227-C	ERR237436	MALAWI
PT0227-Cx	ERR484713	MALAWI
PT0228-C	ERR237437	MALAWI
PT0228-Cx	ERR484714	MALAWI
PT0229-C	ERR237390	MALAWI
PT0229-C	ERR484536	MALAWI
PT0230-C	ERR237391	MALAWI
PT0230-Cx	ERR484537	MALAWI
PT0231-C	ERR237392	MALAWI
PT0231-Cx	ERR484538	MALAWI
PT0232-C	ERR234521	MALAWI
PT0232-Cx	ERR484644	MALAWI
PT0233-C	ERR237393	MALAWI
PT0233-Cx	ERR484539	MALAWI
PT0234-C	ERR237394	MALAWI
PT0234-Cx	ERR484540	MALAWI
PT0235-C	ERR234522	MALAWI
PT0235-Cx	ERR484645	MALAWI
PT0236-C	ERR237395	MALAWI
PT0236-Cx	ERR484541	MALAWI
PT0237-C	ERR234523	MALAWI
PT0237-Cx	ERR484646	MALAWI
PT0238-C	ERR237396	MALAWI
PT0238-Cx	ERR484542	MALAWI
PT0239-C	ERR237397	MALAWI
PT0239-Cx	ERR484543	MALAWI
PT0240-C	ERR234524	MALAWI
PT0240-Cx	ERR484647	MALAWI
PT0241-C	ERR237398	MALAWI
PT0241-Cx	ERR484544	MALAWI
PT0242-C	ERR237399	MALAWI
PT0242-Cx	ERR484545	MALAWI
PT0243-C	ERR237400	MALAWI
PT0243-Cx	ERR484546	MALAWI
PT0244-C	ERR237401	MALAWI
PT0244-Cx	ERR484547	MALAWI
PT0246-C	ERR234525	MALAWI
PT0246-Cx	ERR484648	MALAWI
PT0247-C	ERR248950	MALAWI
PT0247-Cx	ERR484548	MALAWI
PT0248-C	ERR248951	MALAWI
PT0248-Cx	ERR484549	MALAWI
PT0249-C	ERR248952	MALAWI
PT0249-Cx	ERR484550	MALAWI
PT0250-C	ERR248953	MALAWI
PT0250-Cx	ERR484551	MALAWI
PT0252-C	ERR248954	MALAWI
PT0252-Cx	ERR484552	MALAWI
PT0253-C	ERR234526	MALAWI
PT0253-Cx	ERR484649	MALAWI
PT0254-C	ERR248955	MALAWI
PT0254-Cx	ERR484553	MALAWI
PT0255-C	ERR248956	MALAWI
PT0255-Cx	ERR484554	MALAWI
PT0256-C	ERR248957	MALAWI
PT0256-Cx	ERR484555	MALAWI
PT0257-C	ERR248958	MALAWI
PT0257-Cx	ERR484556	MALAWI
PT0258-C	ERR234527	MALAWI
PT0258-Cx	ERR484650	MALAWI
PT0260-C	ERR234528	MALAWI
PT0260-Cx	ERR484651	MALAWI
PT0261-C	ERR248959	MALAWI
PT0261-Cx	ERR484557	MALAWI
PT0262-C	ERR248960	MALAWI
PT0262-Cx	ERR484558	MALAWI
PT0263-C	ERR234529	MALAWI
PT0263-Cx	ERR484652	MALAWI
PT0264-C	ERR248961	MALAWI
PT0264-Cx	ERR484559	MALAWI
PT0266-C	ERR263667	MALAWI
PT0269-C	ERR263668	MALAWI
PT0270-C	ERR234530	MALAWI
PT0270-Cx	ERR484653	MALAWI
PT0271-C	ERR234531	MALAWI
PT0271-Cx	ERR484654	MALAWI
PT0273-C	ERR263669	MALAWI
PT0274-C	ERR234532	MALAWI
PT0274-Cx	ERR484655	MALAWI
PT0275-C	ERR263670	MALAWI
PT0276-C	ERR234533	MALAWI
PT0276-Cx	ERR484656	MALAWI
PT0277-C	ERR263671	MALAWI
PT0279-C	ERR234534	MALAWI
PT0279-Cx	ERR484657	MALAWI
PT0280-C	ERR234535	MALAWI
PT0280-Cx	ERR484658	MALAWI
PT0281-C	ERR263672	MALAWI
PT0282-C	ERR234536	MALAWI
PT0282-Cx	ERR484659	MALAWI
PT0283-C	ERR263673	MALAWI
PT0284-C	ERR234537	MALAWI
PT0284-Cx	ERR484660	MALAWI
PT0285-C	ERR263674	MALAWI
PT0286-C	ERR263675	MALAWI
PT0287-C	ERR263676	MALAWI
PT0289-C	ERR263677	MALAWI
PT0290-C	ERR234538	MALAWI
PT0290-Cx	ERR484661	MALAWI
PT0291-C	ERR234539	MALAWI
PT0291-Cx	ERR484662	MALAWI
PT0292-C	ERR234540	MALAWI
PT0292-Cx	ERR484663	MALAWI
PT0294-C	ERR234541	MALAWI
PT0294-Cx	ERR484664	MALAWI
PT0295-C	ERR234542	MALAWI
PT0295-Cx	ERR484665	MALAWI
PT0296-C	ERR263678	MALAWI
PT0297-C	ERR248962	MALAWI
PT0297-Cx	ERR484560	MALAWI
PT0298-C	ERR248963	MALAWI
PT0298-Cx	ERR484561	MALAWI
PT0299-C	ERR248964	MALAWI
PT0299-Cx	ERR484562	MALAWI
PT0300-C	ERR234543	MALAWI
PT0300-Cx	ERR484666	MALAWI
PT0301-C	ERR234544	MALAWI
PT0301-Cx	ERR484667	MALAWI
PT0302-C	ERR248965	MALAWI
PT0302-Cx	ERR484563	MALAWI
PT0303-C	ERR248966	MALAWI
PT0303-Cx	ERR484564	MALAWI
PT0304-C	ERR234545	MALAWI
PT0304-Cx	ERR484668	MALAWI
PZ0001-CW	ERR063571	UGANDA
PZ0002-CW	ERR063572	UGANDA
PZ0003-CW	ERR063573	UGANDA
PZ0004-CW	ERR063574	UGANDA
PZ0005-C	ERR216467	UGANDA
PZ0006-CW	ERR063576	UGANDA
PZ0007-C	ERR063577	UGANDA
PZ0008-CW	ERR063578	UGANDA
PZ0009-C	ERR216471	UGANDA
PZ0010-CW	ERR063580	UGANDA
PZ0011-CW	ERR063581	UGANDA
PZ0015-C	ERR216476	UGANDA
QG0007-C	ERR404145	DR OF THE CONGO
QG0008-C	ERR404147	DR OF THE CONGO
QG0009-C	ERR404148	DR OF THE CONGO
QG0010-C	ERR404149	DR OF THE CONGO
QG0011-C	ERR404150	DR OF THE CONGO
QG0012-C	ERR404151	DR OF THE CONGO
QG0013-C	ERR404152	DR OF THE CONGO
QG0014-C	ERR404153	DR OF THE CONGO
QG0015-C	ERR404154	DR OF THE CONGO
QG0016-C	ERR404155	DR OF THE CONGO
QG0017-C	ERR404156	DR OF THE CONGO
QG0018-C	ERR404157	DR OF THE CONGO
QG0019-C	ERR404146	DR OF THE CONGO
QG0020-C	ERR404159	DR OF THE CONGO
QG0021-C	ERR404161	DR OF THE CONGO
QG0022-C	ERR404162	DR OF THE CONGO
QG0023-C	ERR404163	DR OF THE CONGO
QG0024-C	ERR404164	DR OF THE CONGO
QG0025-C	ERR404165	DR OF THE CONGO
QG0026-C	ERR404166	DR OF THE CONGO
QG0027-C	ERR404167	DR OF THE CONGO
QG0028-C	ERR404168	DR OF THE CONGO
QG0029-C	ERR404169	DR OF THE CONGO
QG0030-C	ERR404170	DR OF THE CONGO
QG0031-C	ERR404158	DR OF THE CONGO
QG0032-C	ERR404160	DR OF THE CONGO
QG0033-C	ERR377582	DR OF THE CONGO
QG0034-C	ERR377584	DR OF THE CONGO
QG0035-C	ERR377585	DR OF THE CONGO
QG0036-C	ERR377586	DR OF THE CONGO
QG0037-C	ERR377587	DR OF THE CONGO
QG0038-C	ERR377588	DR OF THE CONGO
QG0039-C	ERR377589	DR OF THE CONGO
QG0040-C	ERR377590	DR OF THE CONGO
QG0041-C	ERR377591	DR OF THE CONGO
QG0042-C	ERR377592	DR OF THE CONGO
QG0043-C	ERR377580	DR OF THE CONGO
QG0044-C	ERR377581	DR OF THE CONGO
QG0045-C	ERR377583	DR OF THE CONGO
QG0046-C	ERR417623	DR OF THE CONGO
QG0047-C	ERR417625	DR OF THE CONGO
QG0048-C	ERR417626	DR OF THE CONGO
QG0049-C	ERR417627	DR OF THE CONGO
QG0050-C	ERR417628	DR OF THE CONGO
QG0051-C	ERR417629	DR OF THE CONGO
QG0052-C	ERR417632	DR OF THE CONGO
QG0053-C	ERR417630	DR OF THE CONGO
QG0054-C	ERR417631	DR OF THE CONGO
QG0055-C	ERR417620	DR OF THE CONGO
QG0056-C	ERR417621	DR OF THE CONGO
QG0057-C	ERR417622	DR OF THE CONGO
QG0058-C	ERR417624	DR OF THE CONGO
QG0059-C	ERR377597	DR OF THE CONGO
QG0060-C	ERR377599	DR OF THE CONGO
QG0061-C	ERR377600	DR OF THE CONGO
QG0062-C	ERR377601	DR OF THE CONGO
QG0063-C	ERR377602	DR OF THE CONGO
QG0064-C	ERR377603	DR OF THE CONGO
QG0065-C	ERR377604	DR OF THE CONGO
QG0066-C	ERR377605	DR OF THE CONGO
QG0067-C	ERR377593	DR OF THE CONGO
QG0068-C	ERR377594	DR OF THE CONGO
QG0069-C	ERR377595	DR OF THE CONGO
QG0070-C	ERR377596	DR OF THE CONGO
QG0071-C	ERR377598	DR OF THE CONGO
QG0072-C	ERR377611	DR OF THE CONGO
QG0073-C	ERR377613	DR OF THE CONGO
QG0074-C	ERR377614	DR OF THE CONGO
QG0075-C	ERR377615	DR OF THE CONGO
QG0076-C	ERR377616	DR OF THE CONGO
QG0077-C	ERR377617	DR OF THE CONGO
QG0078-C	ERR377618	DR OF THE CONGO
QG0080-C	ERR377607	DR OF THE CONGO
QG0081-C	ERR377608	DR OF THE CONGO
QG0082-C	ERR377609	DR OF THE CONGO
QG0083-C	ERR377610	DR OF THE CONGO
QG0084-C	ERR377612	DR OF THE CONGO
QG0085-C	ERR377625	DR OF THE CONGO
QG0086-C	ERR377627	DR OF THE CONGO
QG0087-C	ERR377628	DR OF THE CONGO
QG0088-C	ERR377629	DR OF THE CONGO
QG0089-C	ERR377631	DR OF THE CONGO
QG0090-C	ERR377630	DR OF THE CONGO
QG0091-C	ERR377619	DR OF THE CONGO
QG0092-C	ERR377620	DR OF THE CONGO
QG0093-C	ERR377621	DR OF THE CONGO
QG0094-C	ERR377622	DR OF THE CONGO
QG0095-C	ERR377623	DR OF THE CONGO
QG0096-C	ERR377624	DR OF THE CONGO
QG0097-C	ERR377626	DR OF THE CONGO
QG0098-C	ERR377632	DR OF THE CONGO
QG0099-C	ERR377633	DR OF THE CONGO
QG0100-C	ERR377634	DR OF THE CONGO
QG0101-C	ERR377635	DR OF THE CONGO
QG0102-C	ERR377636	DR OF THE CONGO
QG0103-C	ERR377637	DR OF THE CONGO
QG0104-C	ERR377638	DR OF THE CONGO
QG0105-C	ERR377639	DR OF THE CONGO
QG0106-C	ERR377640	DR OF THE CONGO
QG0107-C	ERR377641	DR OF THE CONGO
QG0108-C	ERR377642	DR OF THE CONGO
QG0109-C	ERR377643	DR OF THE CONGO
QG0110-C	ERR377563	DR OF THE CONGO
QG0111-C	ERR377564	DR OF THE CONGO
QG0112-C	ERR377565	DR OF THE CONGO
QG0113-C	ERR377566	DR OF THE CONGO
QG0114-C	ERR377567	DR OF THE CONGO
QG0115-C	ERR377556	DR OF THE CONGO
QG0116-C	ERR377557	DR OF THE CONGO
QG0117-C	ERR377558	DR OF THE CONGO
QG0118-C	ERR377559	DR OF THE CONGO
QG0119-C	ERR377560	DR OF THE CONGO
QG0120-C	ERR377561	DR OF THE CONGO
QG0121-C	ERR377562	DR OF THE CONGO
QG0122-C	ERR377527	DR OF THE CONGO
QG0123-C	ERR377528	DR OF THE CONGO
QG0124-C	ERR377529	DR OF THE CONGO
QG0125-C	ERR377530	DR OF THE CONGO
QG0126-C	ERR377531	DR OF THE CONGO
QG0127-C	ERR377520	DR OF THE CONGO
QG0128-C	ERR377521	DR OF THE CONGO
QG0129-C	ERR377522	DR OF THE CONGO
QG0130-C	ERR377523	DR OF THE CONGO
QG0131-C	ERR377524	DR OF THE CONGO
QG0132-C	ERR377525	DR OF THE CONGO
QG0133-C	ERR377526	DR OF THE CONGO
QG0134-C	ERR377539	DR OF THE CONGO
QG0135-C	ERR377540	DR OF THE CONGO
QG0136-C	ERR377541	DR OF THE CONGO
QG0137-C	ERR377542	DR OF THE CONGO
QG0138-C	ERR377543	DR OF THE CONGO
QG0139-C	ERR377532	DR OF THE CONGO
QG0140-C	ERR377533	DR OF THE CONGO
QG0141-C	ERR377534	DR OF THE CONGO
QG0142-C	ERR377535	DR OF THE CONGO
QG0143-C	ERR377536	DR OF THE CONGO
QG0144-C	ERR377537	DR OF THE CONGO
QG0145-C	ERR377538	DR OF THE CONGO
QG0146-C	ERR388733	DR OF THE CONGO
QG0147-C	ERR388734	DR OF THE CONGO
QG0148-C	ERR388735	DR OF THE CONGO
QG0149-C	ERR388736	DR OF THE CONGO
QG0150-C	ERR388737	DR OF THE CONGO
QG0151-C	ERR388726	DR OF THE CONGO
QG0152-C	ERR388727	DR OF THE CONGO
QG0153-C	ERR388728	DR OF THE CONGO
QG0154-C	ERR388729	DR OF THE CONGO
QG0155-C	ERR388730	DR OF THE CONGO
QG0156-C	ERR388731	DR OF THE CONGO
QG0157-C	ERR388732	DR OF THE CONGO
QG0158-C	ERR377551	DR OF THE CONGO
QG0159-C	ERR377552	DR OF THE CONGO
QG0160-C	ERR377553	DR OF THE CONGO
QG0161-C	ERR377554	DR OF THE CONGO
QG0162-C	ERR377555	DR OF THE CONGO
QG0163-C	ERR377544	DR OF THE CONGO
QG0164-C	ERR377545	DR OF THE CONGO
QG0165-C	ERR377546	DR OF THE CONGO
QG0166-C	ERR377547	DR OF THE CONGO
QG0167-C	ERR377548	DR OF THE CONGO
QG0168-C	ERR377549	DR OF THE CONGO
QG0169-C	ERR377550	DR OF THE CONGO
QG0171-C	ERR377576	DR OF THE CONGO
QG0172-C	ERR377577	DR OF THE CONGO
QG0173-C	ERR377578	DR OF THE CONGO
QG0174-C	ERR377579	DR OF THE CONGO
QG0175-C	ERR377568	DR OF THE CONGO
QG0176-C	ERR377569	DR OF THE CONGO
QG0178-C	ERR377571	DR OF THE CONGO
QG0179-C	ERR377572	DR OF THE CONGO
QG0180-C	ERR377573	DR OF THE CONGO
QG0181-C	ERR377574	DR OF THE CONGO
QG0182-C	ERR426017	DR OF THE CONGO
QG0183-C	ERR404214	DR OF THE CONGO
QG0184-C	ERR426056	DR OF THE CONGO
QG0185-C	ERR426136	DR OF THE CONGO
QG0186-C	ERR426114	DR OF THE CONGO
QG0187-C	ERR426043	DR OF THE CONGO
QG0188-C	ERR426099	DR OF THE CONGO
QG0189-C	ERR404191	DR OF THE CONGO
QG0190-C	ERR404204	DR OF THE CONGO
QG0191-C	ERR404199	DR OF THE CONGO
QG0192-C	ERR426083	DR OF THE CONGO
QG0193-C	ERR404188	DR OF THE CONGO
QG0194-C	ERR404260	DR OF THE CONGO
QG0195-C	ERR426018	DR OF THE CONGO
QG0196-C	ERR404200	DR OF THE CONGO
QG0197-C	ERR404242	DR OF THE CONGO
QG0198-C	ERR426097	DR OF THE CONGO
QG0200-C	ERR404202	DR OF THE CONGO
QG0201-C	ERR426021	DR OF THE CONGO
QG0202-C	ERR426128	DR OF THE CONGO
QG0203-C	ERR404212	DR OF THE CONGO
QG0204-C	ERR426122	DR OF THE CONGO
QG0205-C	ERR404240	DR OF THE CONGO
QG0206-C	ERR426112	DR OF THE CONGO
QG0207-C	ERR426031	DR OF THE CONGO
QG0208-C	ERR426004	DR OF THE CONGO
QG0209-C	ERR404189	DR OF THE CONGO
QG0210-C	ERR426005	DR OF THE CONGO
QG0211-C	ERR426020	DR OF THE CONGO
QG0212-C	ERR404243	DR OF THE CONGO
QG0213-C	ERR404192	DR OF THE CONGO
QG0214-C	ERR426045	DR OF THE CONGO
QG0215-C	ERR426110	DR OF THE CONGO
QG0216-C	ERR404187	DR OF THE CONGO
QG0217-C	ERR404228	DR OF THE CONGO
QG0218-C	ERR426002	DR OF THE CONGO
QG0219-C	ERR426135	DR OF THE CONGO
QG0220-C	ERR426096	DR OF THE CONGO
QG0221-C	ERR426057	DR OF THE CONGO
QG0223-C	ERR426059	DR OF THE CONGO
QG0224-C	ERR426127	DR OF THE CONGO
QG0225-C	ERR426139	DR OF THE CONGO
QG0226-C	ERR404209	DR OF THE CONGO
QG0228-C	ERR426001	DR OF THE CONGO
QG0229-C	ERR426111	DR OF THE CONGO
QG0230-C	ERR426094	DR OF THE CONGO
QG0231-C	ERR426070	DR OF THE CONGO
QG0232-C	ERR426071	DR OF THE CONGO
QG0233-C	ERR426058	DR OF THE CONGO
QG0234-C	ERR404215	DR OF THE CONGO
QG0235-C	ERR426085	DR OF THE CONGO
QG0236-C	ERR426086	DR OF THE CONGO
QG0237-C	ERR404216	DR OF THE CONGO
QG0238-C	ERR426060	DR OF THE CONGO
QG0239-C	ERR426041	DR OF THE CONGO
QG0240-C	ERR426084	DR OF THE CONGO
QG0241-C	ERR426054	DR OF THE CONGO
QG0243-C	ERR426095	DR OF THE CONGO
QG0244-C	ERR426125	DR OF THE CONGO
QG0245-C	ERR426126	DR OF THE CONGO
QG0246-C	ERR426019	DR OF THE CONGO
QG0247-C	ERR426032	DR OF THE CONGO
QG0248-C	ERR426138	DR OF THE CONGO
QG0249-C	ERR404217	DR OF THE CONGO
QG0250-C	ERR426074	DR OF THE CONGO
QG0251-C	ERR404186	DR OF THE CONGO
QG0252-C	ERR426053	DR OF THE CONGO
QG0253-C	ERR426124	DR OF THE CONGO
QG0254-C	ERR426042	DR OF THE CONGO
QG0255-C	ERR426055	DR OF THE CONGO
QG0256-C	ERR404201	DR OF THE CONGO
QG0257-C	ERR426113	DR OF THE CONGO
QG0258-C	ERR426073	DR OF THE CONGO
QG0259-C	ERR426098	DR OF THE CONGO
QG0260-C	ERR426100	DR OF THE CONGO
QG0261-C	ERR426044	DR OF THE CONGO
QG0262-C	ERR404244	DR OF THE CONGO
QG0263-C	ERR426087	DR OF THE CONGO
QG0264-C	ERR426062	DR OF THE CONGO
QG0265-C	ERR404233	DR OF THE CONGO
QG0266-C	ERR404234	DR OF THE CONGO
QG0267-C	ERR404235	DR OF THE CONGO
QG0268-C	ERR404220	DR OF THE CONGO
QG0269-C	ERR426116	DR OF THE CONGO
QG0270-C	ERR404207	DR OF THE CONGO
QG0271-C	ERR404245	DR OF THE CONGO
QG0273-C	ERR404222	DR OF THE CONGO
QG0274-C	ERR426050	DR OF THE CONGO
QG0275-C	ERR426129	DR OF THE CONGO
QG0276-C	ERR426075	DR OF THE CONGO
QG0277-C	ERR404206	DR OF THE CONGO
QG0278-C	ERR404193	DR OF THE CONGO
QG0279-C	ERR404219	DR OF THE CONGO
QG0280-C	ERR404195	DR OF THE CONGO
QG0281-C	ERR426117	DR OF THE CONGO
QG0282-C	ERR426063	DR OF THE CONGO
QG0284-C	ERR404247	DR OF THE CONGO
QG0285-C	ERR426049	DR OF THE CONGO
QG0286-C	ERR426078	DR OF THE CONGO
QG0287-C	ERR426061	DR OF THE CONGO
QG0288-C	ERR404205	DR OF THE CONGO
QG0289-C	ERR426007	DR OF THE CONGO
QG0290-C	ERR404194	DR OF THE CONGO
QG0291-C	ERR426008	DR OF THE CONGO
QG0292-C	ERR426009	DR OF THE CONGO
QG0293-C	ERR426010	DR OF THE CONGO
QG0294-C	ERR426089	DR OF THE CONGO
QG0295-C	ERR426090	DR OF THE CONGO
QG0296-C	ERR426143	DR OF THE CONGO
QG0297-C	ERR426104	DR OF THE CONGO
QG0298-C	ERR404196	DR OF THE CONGO
QG0299-C	ERR404232	DR OF THE CONGO
QG0300-C	ERR426006	DR OF THE CONGO
QJ0001-C	ERR246574	NIGERIA
QJ0001-C	ERR484597	NIGERIA
QJ0002-C	ERR246575	NIGERIA
QJ0002-C	ERR484598	NIGERIA
QJ0003-C	ERR246576	NIGERIA
QJ0003-C	ERR484599	NIGERIA
QJ0004-C	ERR426142	NIGERIA
QJ0005-C	ERR426048	NIGERIA
QP0001-C	ERR562878	CAMEROON
QP0002-C	ERR562854	CAMEROON
QP0003-C	ERR580560	CAMEROON
QP0004-C	ERR562866	CAMEROON
QP0005-C	ERR580562	CAMEROON
QP0007-C	ERR580563	CAMEROON
QP0010-C	ERR562834	CAMEROON
QP0012-C	ERR562843	CAMEROON
QP0015-C	ERR580561	CAMEROON
QP0017-C	ERR580585	CAMEROON
QP0018-C	ERR562830	CAMEROON
QP0019-C	ERR562831	CAMEROON
QP0022-C	ERR580588	CAMEROON
QP0023-C	ERR562870	CAMEROON
QP0028-C	ERR562819	CAMEROON
QP0029-C	ERR562842	CAMEROON
QP0031-C	ERR562881	CAMEROON
QP0032-C	ERR580551	CAMEROON
QP0033-C	ERR580553	CAMEROON
QP0034-C	ERR580564	CAMEROON
QP0038-C	ERR562818	CAMEROON
QP0040-C	ERR562820	CAMEROON
QP0042-C	ERR580550	CAMEROON
QP0043-C	ERR562869	CAMEROON
QP0047-C	ERR562835	CAMEROON
QP0050-C	ERR562880	CAMEROON
QP0055-C	ERR580587	CAMEROON
QP0057-C	ERR562823	CAMEROON
QP0061-C	ERR580547	CAMEROON
QP0064-C	ERR562821	CAMEROON
QP0065-C	ERR580586	CAMEROON
QP0066-C	ERR562868	CAMEROON
QP0068-C	ERR580552	CAMEROON
QP0069-C	ERR562824	CAMEROON
QP0071-C	ERR580589	CAMEROON
QP0072-C	ERR580565	CAMEROON
QP0073-C	ERR580548	CAMEROON
QP0074-C	ERR580549	CAMEROON
QP0076-C	ERR580573	CAMEROON
QP0077-C	ERR562867	CAMEROON
QP0079-C	ERR562832	CAMEROON
QP0080-C	ERR562833	CAMEROON
QP0084-C	ERR580554	CAMEROON
QP0085-C	ERR562879	CAMEROON
QP0090-C	ERR562822	CAMEROON
QP0091-C	ERR562882	CAMEROON
QP0094-C	ERR562883	CAMEROON
QP0099-C	ERR580555	CAMEROON
QP0100-C	ERR580576	CAMEROON
QP0103-C	ERR580557	CAMEROON
QP0108-C	ERR580590	CAMEROON
QP0110-C	ERR562846	CAMEROON
QP0111-C	ERR562836	CAMEROON
QP0113-C	ERR580577	CAMEROON
QP0114-C	ERR580568	CAMEROON
QP0115-C	ERR580558	CAMEROON
QP0116-C	ERR562887	CAMEROON
QP0118-C	ERR580559	CAMEROON
QP0120-C	ERR562844	CAMEROON
QP0122-C	ERR580566	CAMEROON
QP0123-C	ERR580556	CAMEROON
QP0124-C	ERR580591	CAMEROON
QP0125-C	ERR562825	CAMEROON
QP0126-C	ERR562872	CAMEROON
QP0128-C	ERR580593	CAMEROON
QP0131-C	ERR580574	CAMEROON
QP0136-C	ERR562871	CAMEROON
QP0137-C	ERR562826	CAMEROON
QP0138-C	ERR580540	CAMEROON
QP0142-C	ERR562828	CAMEROON
QP0144-C	ERR562845	CAMEROON
QP0146-C	ERR562856	CAMEROON
QP0148-C	ERR562837	CAMEROON
QP0149-C	ERR580539	CAMEROON
QP0150-C	ERR562859	CAMEROON
QP0151-C	ERR562885	CAMEROON
QP0153-C	ERR562827	CAMEROON
QP0154-C	ERR562848	CAMEROON
QP0156-C	ERR580534	CAMEROON
QP0157-C	ERR580536	CAMEROON
QP0158-C	ERR580537	CAMEROON
QP0159-C	ERR562858	CAMEROON
QP0163-C	ERR562886	CAMEROON
QP0165-C	ERR580541	CAMEROON
QP0168-C	ERR580535	CAMEROON
QP0169-C	ERR562855	CAMEROON
QP0170-C	ERR562857	CAMEROON
QP0171-C	ERR580567	CAMEROON
QP0172-C	ERR580592	CAMEROON
QP0174-C	ERR580569	CAMEROON
QP0178-C	ERR562861	CAMEROON
QP0179-C	ERR580575	CAMEROON
QP0184-C	ERR580538	CAMEROON
QP0185-C	ERR562847	CAMEROON
QP0186-C	ERR562873	CAMEROON
QP0187-C	ERR562860	CAMEROON
QP0189-C	ERR562874	CAMEROON
QP0193-C	ERR562889	CAMEROON
QP0194-C	ERR562875	CAMEROON
QP0195-C	ERR580581	CAMEROON
QP0196-C	ERR562863	CAMEROON
QP0198-C	ERR580546	CAMEROON
QP0199-C	ERR562853	CAMEROON
QP0200-C	ERR580584	CAMEROON
QP0201-C	ERR562888	CAMEROON
QP0204-C	ERR562839	CAMEROON
QP0205-C	ERR562840	CAMEROON
QP0206-C	ERR580571	CAMEROON
QP0207-C	ERR562851	CAMEROON
QP0208-C	ERR562852	CAMEROON
QP0209-C	ERR562864	CAMEROON
QP0210-C	ERR562877	CAMEROON
QP0212-C	ERR562865	CAMEROON
QP0213-C	ERR562838	CAMEROON
QP0214-C	ERR562849	CAMEROON
QP0215-C	ERR562862	CAMEROON
QP0216-C	ERR562850	CAMEROON
QP0217-C	ERR580570	CAMEROON
QP0218-C	ERR562876	CAMEROON
QP0219-C	ERR580572	CAMEROON
QP0220-C	ERR580596	CAMEROON
QP0223-C	ERR580583	CAMEROON
QP0226-C	ERR580578	CAMEROON
QP0227-C	ERR580579	CAMEROON
QP0228-C	ERR580543	CAMEROON
QP0229-C	ERR562841	CAMEROON
QP0231-C	ERR580594	CAMEROON
QP0233-C	ERR580582	CAMEROON
QP0235-C	ERR562829	CAMEROON
QP0238-C	ERR580542	CAMEROON
QP0239-C	ERR580580	CAMEROON
QP0240-C	ERR580544	CAMEROON
QP0241-C	ERR580545	CAMEROON
QP0243-C	ERR580595	CAMEROON

## Sheet: Sheet2
note, raw file on LL is AfricaSubset_HathawayDownload_Metadata_forAll_SRAs.tab.txt
