# Supplementary material for: The impact of antimalarial resistance on the genetic structure of Plasmodium falciparum in the DRC
Source: Nat Commun. 2020 Apr 30;11:2107. doi: 10.1038/s41467-020-15779-8 (PMC7192906; doi:10.1038/s41467-020-15779-8)
Supplement: Supplementary file 7 — Supplementary Data 3 [file 41467_2020_15779_MOESM7_ESM.xlsx]

## Sheet: Sheet1
Supplementary Data 3
Design of SNP MIPs
The design of each MIP used in the SNP barcode is provided.
Key: Group: Grouping name for MIPs in the same genomic region; MIP: MIP ID, Copy: Paralogus copy ID for MIPs binding multiple regions in genome; MIP Sequence: Sequence of the MIP probe; chrom: MIP target chromosome; capture_start: genomic coordinate of the start of captured sequence; capture_end: genomic coordinate of the end of captured sequence; capture_sequence: reference genome sequence of th…
Group	MIP	Copy	MIP Sequence	chrom	capture_start	capture_end	capture_sequence	capture_size	target_position	REF	ALT	Neutral	Geographic	orientation
ideel-barcode-chr14-202130	ideel-barcode-chr14-202130_S0_Sub0_mip1	C0	AACATATGACTCATAATGCAAAATAAATACAACANNNNAGATCGGAAGAGCACACGTGACTCGCCAAGCTGAAGNNNNNNNNNNTTTTTGATTTATTAGCTTTATTTATATTACCTT	chr14	202225	202315	CCCCATTTTTTGGTTTTTTCCTCTTTACATCGCTATTCGTCGTATCATATATATTGTCTACAAATGTTTCACATTTCGATTTAAGAGGTGG	158	202238	T	C	TRUE	FALSE	forward
ideel-barcode-chr14-202130	ideel-barcode-chr14-202130_S0_Sub0_mip0	C0	ATCATTAATATCACCTTCTAAAATACTTTCCTCNNNNAGATCGGAAGAGCACACGTGACTCGCCAAGCTGAAGNNNNNNNNNNCATCCTCATCAAAATTTTCATAATCAT	chr14	202039	202144	CTTCATCAAAATAGTCATCATCATCATCAAAATTTTCATCATCATCATCAAAATTGTCATCACCATCATCATCAGAATTATTATTACCATGGTAACTTCCATCTTT	166	202130	G	A	TRUE	FALSE	forward
ideel-barcode-chr14-2755887	ideel-barcode-chr14-2755887_S0_Sub0_mip0	C0	TAATACTAAAAATAAGAGACCTTTATCAGAATTGGNNNNAGATCGGAAGAGCACACGTGACTCGCCAAGCTGAAGNNNNNNNNNNAAATAATGATACCAATTCTATTAAAGATTTAAAA	chr14	2755879	2755976	CCAAATGTTAATATATTTTTAGATAAAAATTTATTAAAACAAGATAGTCAAAATAAGAAAAAATCAATTATTGATGATAAGAATATAAACCATCGTAG	167	2755887	T	A	TRUE	FALSE	forward
ideel-barcode-chr14-2669794	ideel-barcode-chr14-2669794_S0_Sub0_mip0	C0	TTTAGGAATATTATGATTCTTTTCCTCCTTTTCTTNNNNAGATCGGAAGAGCACACGTGACTCGCCAAGCTGAAGNNNNNNNNNNAGTATCTTTAGAAATTAAATTATCCATATTATTAT	chr14	2669765	2669864	CATTTAAATTAGTTGTAATTGTATTATTTTTTTTCTTCTTTTTTGATTTTTTTAATAATATATTATTTGTAACCATTTTTTCTTTGTTAATAATTACTTC	170	2669794	T	C	TRUE	FALSE	reverse
ideel-barcode-chr14-2540639	ideel-barcode-chr14-2540639_S0_Sub0_mip0	C0	TTCATTTTATTATGATCATTTTCACTTAGCTTCNNNNAGATCGGAAGAGCACACGTGACTCGCCAAGCTGAAGNNNNNNNNNNTGGTATTCCTATAAGTAGTATCATTCA	chr14	2540599	2540708	CTTTAGAATTAAAATTATTGCTAAGACTACCTTTTGTGTTGTCATTATATTTAATATTCATTGTATAATTTACAAAATTATTATTTTTACTATTCATATTATTCACTATG	170	2540639	G	A	TRUE	FALSE	forward
ideel-barcode-chr14-2619811	ideel-barcode-chr14-2619811_S0_Sub0_mip0	C0	AAAATATTAATAATTCCGAAAATGAAGAAGATGAANNNNAGATCGGAAGAGCACACGTGACTCGCCAAGCTGAAGNNNNNNNNNNTCTATTACCCTGTTAAAGTTTATTGAAT	chr14	2619740	2619823	GGGAACAATATAATTACGACTGTGTTGTAGCAATAAATAAGAAGAATAGTATTATAAAGAATGAAAGAATTCTAGATGAATATG	147	2619811	C	T	TRUE	FALSE	forward
ideel-barcode-chr14-923791	ideel-barcode-chr14-923791_S0_Sub0_mip0	C0	AAATATAAATATGAACAACTAGCCGAACGANNNNAGATCGGAAGAGCACACGTGACTCGCCAAGCTGAAGNNNNNNNNNNATTCGGAAGCTATCATAAATCTAATAAA	chr14	923785	923887	TTGTATTTTTTATACAATAAAAGAGGAACGAAATAAATTCTTCTATACTTATTTAAATGCCAATCAATATAAAATAATATCAGATATGACTGAAACAGGAGTG	161	923791	T	C	TRUE	FALSE	forward
ideel-barcode-chr14-150273	ideel-barcode-chr14-150273_S0_Sub0_mip0	C0	ATGTCTATATTTCATTGAAAAACCTGTTTTATTTNNNNAGATCGGAAGAGCACACGTGACTCGCCAAGCTGAAGNNNNNNNNNNGTTCGGTTTCTTGTTCTGATTTTT	chr14	150258	150339	CAAGTGGCAAGTCGTTACATTGTCTGGAACGAGAAGATGTCTTTGTCATTTTTTTACTATATCCTTTAGATCCCTTACTGGC	140	150273	A	G	FALSE	TRUE	reverse
ideel-barcode-chr14-150273	ideel-barcode-chr14-150273_S0_Sub0_mip0	C0	ATGTCTATATTTCATTGAAAAACCTGTTTTATTTNNNNAGATCGGAAGAGCACACGTGACTCGCCAAGCTGAAGNNNNNNNNNNGTTCGGTTTCTTGTTCTGATTTTT	chr14	150258	150339	CAAGTGGCAAGTCGTTACATTGTCTGGAACGAGAAGATGTCTTTGTCATTTTTTTACTATATCCTTTAGATCCCTTACTGGC	140	150276	G	A	FALSE	TRUE	reverse
ideel-barcode-chr14-371725	ideel-barcode-chr14-371725_S0_Sub0_mip0	C0	ATAGTAAAAGTTTTCGATATTTTGATCATAGTACTNNNNAGATCGGAAGAGCACACGTGACTCGCCAAGCTGAAGNNNNNNNNNNATCCAAATAATAAAACACACAATTTTAAAAA	chr14	371659	371744	AATAAAAATGATAAAGAAAAATATATCGAATCCATTTAATAAAGAAGAACCATGCGGGGAAAAAAAGAATAGCCCGCAAGTTAACG	152	371725	G	A	TRUE	TRUE	forward
ideel-barcode-chr14-1326562	ideel-barcode-chr14-1326562_S0_Sub0_mip0	C0	AATTTTTAAAATGGTACAAATCACTATATGTTTGTNNNNAGATCGGAAGAGCACACGTGACTCGCCAAGCTGAAGNNNNNNNNNNCTTTATCTCTTTTATAATTTTTCTTAAAATGTATT	chr14	1326489	1326588	GACATATCTGCATGGATATATTTTTGTACATTATTCATTCTATGTTCTAAATTAATATTATAACATAAGGATATATTATTAAAGATTTTATTATCATTAT	170	1326562	T	G	FALSE	TRUE	forward
ideel-barcode-chr14-1402049	ideel-barcode-chr14-1402049_S0_Sub0_mip0	C0	ATAAAAATTGCAAATCAAATAATACAAGTACAATTNNNNAGATCGGAAGAGCACACGTGACTCGCCAAGCTGAAGNNNNNNNNNNTATTATTTGATACACAATTATTAAAGATTTCTTTA	chr14	1402026	1402125	AAATATTTCAATCATATGATAGTATCCATTATAAACCAATTACTGGAAGAAGCCTTTTTATTATCACAAAATAATTATGATTTTATGAATGAGAGTTATA	170	1402049	T	C	FALSE	TRUE	reverse
ideel-barcode-chr14-2733656	ideel-barcode-chr14-2733656_S0_Sub0_mip0	C0	TCAACTAATTCTTCCTCAACTAATAAAGGTNNNNAGATCGGAAGAGCACACGTGACTCGCCAAGCTGAAGNNNNNNNNNNATATGTATAGTCGTTTATCTAGAAATATATAATAA	chr14	2733629	2733710	GATGAATGATACTATATATGTTGATTGCTCATGGGTAGGTAATATAATTTTAGAGTTATTAGATCTTTCTTATATCCCTAAC	147	2733656	C	T	TRUE	FALSE	forward
ideel-barcode-chr14-2732630	ideel-barcode-chr14-2732630_S0_Sub0_mip0	C0	TTTAATTTCAGCATCCATTCTTCTTAACTCNNNNAGATCGGAAGAGCACACGTGACTCGCCAAGCTGAAGNNNNNNNNNNACTTAGGATGTTGAGATTTGATATGTA	chr14	2732547	2732636	GCGAAAATTTTTCTTAACAGCCTCTTCATTATATTCATCATGAGATTCTTGGTTCTTCTCATTCATATATTTTACGTTCTCATCTTCATG	147	2732630	T	C	TRUE	FALSE	reverse
ideel-barcode-chr14-1199242	ideel-barcode-chr14-1199242_S0_Sub0_mip0	C0	ATTAGTTCGAACTTTATGTATTTCTGGACANNNNAGATCGGAAGAGCACACGTGACTCGCCAAGCTGAAGNNNNNNNNNNCCATCAGATGTTCTACATACTTTTC	chr14	1199133	1199244	CATCTAAAGCTGGAGATTTTCTTGCTTCTGCATGTGCAAACATTTGACCTACAGTATATACTTTAATATCTGTACCAAAGGTAGATAAAAATTCTTCATATATATATGTACC	167	1199242	A	T	TRUE	FALSE	forward
ideel-barcode-chr14-2287572	ideel-barcode-chr14-2287572_S0_Sub0_mip0	C0	TTAAACTACTTTGACAATCCAAATTTACAAATGGNNNNAGATCGGAAGAGCACACGTGACTCGCCAAGCTGAAGNNNNNNNNNNGAACTATCTTCAGAATATATATTACCTTCA	chr14	2287571	2287670	CCACCTATGACACTCTCTTCAATATCCCTTTCTAAACAGTCGTGAGGACATTTAATTAAATATTCATTTCCAATCATCTTCTCGATTTCATTTGTTTCTT	164	2287572	A	G	TRUE	FALSE	reverse
ideel-barcode-chr14-1694073	ideel-barcode-chr14-1694073_S0_Sub0_mip0	C0	AACTTTCTCTTTTTGAAAAACATGAAGAAAANNNNAGATCGGAAGAGCACACGTGACTCGCCAAGCTGAAGNNNNNNNNNNTTACATTATATTGAACATATCTATCTTCTATTTTT	chr14	1694014	1694104	CCTTTTTTTTTCCCTTTTCCCTTTTTTTTTTTTTTTTTTTTTTTAAATAAAAATGATCCCTTACGACAATTTCCATCATCATTATCGATAA	157	1694073	C	G	FALSE	TRUE	forward
ideel-barcode-chr14-2521956	ideel-barcode-chr14-2521956_S0_Sub0_mip0	C0	GGACAACAACTATTATCGATAAGTAGTAATAAAATNNNNAGATCGGAAGAGCACACGTGACTCGCCAAGCTGAAGNNNNNNNNNNTAATTAGTATGAATTTGATTATATACAAATTGTTT	chr14	2521914	2521983	TTCACATATTTCATTTTTTTCATAAATGTGTTCATCTTTATTTTTTTTCTTAATATGTTCATGCAAAAGA	140	2521956	T	A	FALSE	TRUE	forward
ideel-barcode-chr14-3126005	ideel-barcode-chr14-3126005_S0_Sub0_mip0	C0	TTTGAAAAATCACAGATATCTTTCTCATCCNNNNAGATCGGAAGAGCACACGTGACTCGCCAAGCTGAAGNNNNNNNNNNTATGCTTTTGAGTAATTGTTTTTCAC	chr14	3125998	3126092	CTTTTGTCATATTTCGAATAAGACTTCTTCTTTTCAAATCTAATAAAATTGCCCTGATTCTCTTGTTATTTTCTTTTATTAACGGAAAATCTTCA	151	3126005	T	A	FALSE	TRUE	reverse
ideel-barcode-chr14-1482057	ideel-barcode-chr14-1482057_S0_Sub0_mip3	C0	ACAACTTATCGGTAACAATTATGTATTCACNNNNAGATCGGAAGAGCACACGTGACTCGCCAAGCTGAAGNNNNNNNNNNCTAAACAAAAGAAATCAGAAAAGAAAGA	chr14	1482050	1482145	GGATCAACAAGAAGATGATGATGGATTCTATGATGCCTATAAACAAATTAAAAATTCTTATGATGGTATTCCAAATAACTTTAACCATGAGGCCCC	154	1482057	C	A	FALSE	TRUE	forward
ideel-barcode-chr14-1482057	ideel-barcode-chr14-1482057_S0_Sub0_mip2	C0	ATAATCAATAGATTTGGAATCATAACTCATATGANNNNAGATCGGAAGAGCACACGTGACTCGCCAAGCTGAAGNNNNNNNNNNGGGGCCTCATGGTTAAAGTT	chr14	1482021	1482125	ATTTGGAATACCATCATAAGAATTTTTAATTTGTTTATAGGCATCATAGAATCCATCATCATCTTCTTGTTGATCCTCTTTCTTTTCTGATTTCTTTTGTTTAGC	159	1482057	C	A	FALSE	TRUE	reverse
ideel-barcode-chr14-1482057	ideel-barcode-chr14-1482057_S0_Sub0_mip1	C0	TTGAAAAACTTCTTAGGACAAAATGGTACANNNNAGATCGGAAGAGCACACGTGACTCGCCAAGCTGAAGNNNNNNNNNNAAGATTTAACAGAAAATGAATTAAGAAAATTA	chr14	1481859	1481954	GCTAAACCTGATGATAATTTCTACGAATTATCACCATATGCAAGTGATGAAAAAGATTTGTCATTAAATGAAACTTCAGGATTAACCAATGAACAA	158	1481872	A	T	FALSE	TRUE	forward
ideel-barcode-chr14-1482057	ideel-barcode-chr14-1482057_S0_Sub0_mip0	C0	CTTCATCCAAATCATCATCATCATCGTNNNNAGATCGGAAGAGCACACGTGACTCGCCAAGCTGAAGNNNNNNNNNNTTTTCATCACTTGCATATGGTGA	chr14	1481770	1481888	TAATTCGTAGAAATTATCATCAGGTTTAGCTAATTTTCTTAATTCATTTTCTGTTAAATCTTCATAATCTAAAATACCTTCTTCGATTAATTTTTTAATATCTTTAACACTAAATTCAT	169	1481872	A	T	FALSE	TRUE	reverse
ideel-barcode-chr14-1665655	ideel-barcode-chr14-1665655_S0_Sub0_mip0	C0	TTTCTTCAATTAATAGAAAGCATTTGTTAGTATTNNNNAGATCGGAAGAGCACACGTGACTCGCCAAGCTGAAGNNNNNNNNNNTTTTACAACCATTATTACCATTTTATATATTAA	chr14	1665617	1665706	ATTATTATGATATAGAAGTAAAAGAATTAGGCATTTTAGTGAGTTTTTATTCATTTTCACAATGTGTGATGTGTTTAATAATTGGATTAT	157	1665655	G	T	FALSE	TRUE	forward
ideel-barcode-chr14-1665655	ideel-barcode-chr14-1665655_S0_Sub0_mip1	C0	AATCCAATTATTAAACACATCACACATTGTNNNNAGATCGGAAGAGCACACGTGACTCGCCAAGCTGAAGNNNNNNNNNNAGAACTACTTCCACATATAATACGATT	chr14	1665705	1665810	AATTATAAGTAATGTAAAATTTAATTTCATATAAAATAAATATATACCAACCAAATTAAACATTAATAAAAATACTAACAAATGCTTTCTATTAATTGAAGAAAAT	163	1665794	T	C	FALSE	TRUE	reverse
ideel-barcode-chr14-1665655	ideel-barcode-chr14-1665655_S0_Sub0_mip2	C0	AATAATAAATGATTTAGTTGACAATAATGTGTGTANNNNAGATCGGAAGAGCACACGTGACTCGCCAAGCTGAAGNNNNNNNNNNATTTGGTTGGTATATATTTATTTTATATGAAATTA	chr14	1665790	1665860	AATTTTACATTACTTATAATTAATCGTATTATATGTGGAAGTAGTTCTGTATTTATAGTTGTTGTTAATAC	141	1665794	T	C	FALSE	TRUE	forward
ideel-barcode-chr14-2913485	ideel-barcode-chr14-2913485_S0_Sub0_mip0	C0	AAAATTGTTATGTAAAAACTTTCTCAAAATGACANNNNAGATCGGAAGAGCACACGTGACTCGCCAAGCTGAAGNNNNNNNNNNGAAAAATTTAAATCTTTATTCGTAAACAAAAAT	chr14	2913432	2913505	GTCGGTTTTGCTTTATCAGAAGTAAACGAAAACATATCCCCTACTGTAAATGATTTCACATCTTTGAAGGAAGC	141	2913485	T	G	TRUE	FALSE	reverse
ideel-barcode-chr14-3240001	ideel-barcode-chr14-3240001_S0_Sub0_mip0	C0	AAAAATAAATTGATTGACTATGAATTGAACAGACNNNNAGATCGGAAGAGCACACGTGACTCGCCAAGCTGAAGNNNNNNNNNNGGATACCAAAATATTATGTGATGATTATATAA	chr14	3239947	3240020	CAAATGAATTAAAAGAAATCTCATTAATAAAAGATGAAATTGTAAAAGACAAAATAGAAAAATATCAATGGAAG	140	3240001	G	T	TRUE	FALSE	reverse
ideel-barcode-chr14-512987	ideel-barcode-chr14-512987_S0_Sub0_mip0	C0	ATAGGAATAAATAATTGAGGTTTTATTATGCTAACNNNNAGATCGGAAGAGCACACGTGACTCGCCAAGCTGAAGNNNNNNNNNNATATATTTTTCCATGTTATTACTTTTTATATTTTT	chr14	512962	513061	CCAAAAGGATTGTAATAAATCTATATTTTCATATTGATAACTTTTTAAATATTCATAGGATGTATTAAAGATTTCTTGAACATGTAATTTTATTTCCTTA	170	512987	G	A	FALSE	TRUE	reverse
ideel-barcode-chr14-422319	ideel-barcode-chr14-422319_S0_Sub0_mip2	C0	TATAATAACGAACAGAGTCGACTATTTTGTNNNNAGATCGGAAGAGCACACGTGACTCGCCAAGCTGAAGNNNNNNNNNNTTGAATTAAAGTGATAATCCAAAAGAAA	chr14	422282	422376	GTTGTGTCTTGGTACTAATTTTAAGAAATGTTTTATTTTTTCATGTATACCAGAAATGATAGCATTATAAACAATAACGTTTTTAAAGCATGAAC	153	422319	C	A	TRUE	FALSE	reverse
ideel-barcode-chr14-422319	ideel-barcode-chr14-422319_S0_Sub0_mip3	C0	TTTTGAAAAAGAAATTAAACCAGCCAAAAANNNNAGATCGGAAGAGCACACGTGACTCGCCAAGCTGAAGNNNNNNNNNNCATGCTTTAAAAACGTTATTGTTTATAAT	chr14	422314	422405	GCTATCATTTCTGGTATACATGAAAAAATAAAACATTTCTTAAAATTAGTACCAAGACACAACTTTCTTTTGGATTATCACTTTAATTCAAT	151	422319	C	A	TRUE	FALSE	forward
ideel-barcode-chr14-422319	ideel-barcode-chr14-422319_S0_Sub0_mip0	C0	CTTTAGAAGGTGTCTGTTCATATCTTGANNNNAGATCGGAAGAGCACACGTGACTCGCCAAGCTGAAGNNNNNNNNNNCAAGAAAATTAGTATATAAAATTTATAGTGAAATT	chr14	422098	422182	CAAAAAAATCCAGATGAACTCTATGAAAAATTAACATGGATTTATGATAATATCTATATGATTAAAAGATATTATACTGCATATG	148	422158	A	T	FALSE	TRUE	forward
ideel-barcode-chr14-422319	ideel-barcode-chr14-422319_S0_Sub0_mip1	C0	TCATAAATCCATGTTAATTTTTCATAGAGTTCATCNNNNAGATCGGAAGAGCACACGTGACTCGCCAAGCTGAAGNNNNNNNNNNATTTTGTTATAAATATGTAATTCTGTATACATTT	chr14	422145	422224	GACTTTTATCATGTTCAAGATATGAACAGACACCTTCTAAAGCATATGCAGTATAATATCTTTTAATCATATAGATATTA	149	422158	A	T	FALSE	TRUE	reverse
ideel-barcode-chr14-47725	ideel-barcode-chr14-47725_S0_Sub0_mip0	C0	TTTAAAATTTACTTGGAGATCTATCAGCTTTTNNNNAGATCGGAAGAGCACACGTGACTCGCCAAGCTGAAGNNNNNNNNNNAAAGACAAAAACATGGACTACCT	chr14	47541	47638	CCAGATATGTCATTTAAGGGATTATCCTCAAAAAAAGAAACAGAAGAATATGTATCGTCAGATGTAGGATATACAATAAAAAAAGGAATATTAAAGGC	153	47596	C	G	FALSE	TRUE	forward
ideel-barcode-chr14-2000031	ideel-barcode-chr14-2000031_S0_Sub0_mip0	C0	TTTATCATCGGCAACATAATTATTCATATTTTGANNNNAGATCGGAAGAGCACACGTGACTCGCCAAGCTGAAGNNNNNNNNNNCTACAATTAAATTTTTAGCTTTACAATTTAAA	chr14	1999981	2000075	GGTAAACATATAAAAGCGTTAATATAATGTATTGATTGATTCCAGATATACTCATATGGAACCACAGCTCCATTAATAAACATATCTTTATATTT	161	2000031	C	A	TRUE	FALSE	reverse
ideel-barcode-chr14-107014	ideel-barcode-chr14-107014_S0_Sub0_mip0	C0	TCTTTTTCGCCTGACTTGTTCATGTNNNNAGATCGGAAGAGCACACGTGACTCGCCAAGCTGAAGNNNNNNNNNNGATATTATATTCATTAGAATTATCTTCCTTAATTT	chr14	106924	107018	CTTCCTTATGATCATTTATATTATCATCATATAACATATTTTGTATAACTTCATGGAAAAATTTATTTTTCCATTTACTATTTATAACATGTTCC	155	107014	G	A	TRUE	FALSE	reverse
ideel-barcode-chr14-2630597	ideel-barcode-chr14-2630597_S0_Sub0_mip0	C0	TGATGCAATTCTATGTAATTCATCAATGTGNNNNAGATCGGAAGAGCACACGTGACTCGCCAAGCTGAAGNNNNNNNNNNTTATTAAGATATTCTACTGTCTTTTAAATTATATT	chr14	2630590	2630689	CCTTTTGTTTAATTTCTCTATTTTTTCTAATTTGATCACATTTTCCTTGCATTGCTAATTTAATTTCATCACTTGTTAAGGTTTCATATTCTACTAGAGC	165	2630597	T	C	TRUE	FALSE	forward
ideel-barcode-chr14-689116	ideel-barcode-chr14-689116_S0_Sub0_mip0	C0	TAATATATGTGAATAACGGTTGTCAGGTGNNNNAGATCGGAAGAGCACACGTGACTCGCCAAGCTGAAGNNNNNNNNNNTTATATTATCATTATGTGTCATACAAATATTTTT	chr14	689063	689143	GTCCTCAGAATAATCATTAAATGATTTTTCCTCAAAGTTTATATCGGGCATTTGTGTTCCATGCGGAAGTATGTCACATGG	144	689116	A	G	TRUE	FALSE	reverse
ideel-barcode-chr14-2160961	ideel-barcode-chr14-2160961_S0_Sub0_mip0	C0	ACATAAAACTGGGTTCTTTTGAATAAATCTNNNNAGATCGGAAGAGCACACGTGACTCGCCAAGCTGAAGNNNNNNNNNNTTTTCTGTTTAAAGAATTGATTAAATATCATATA	chr14	2160938	2161036	GTGTATAGAATTAATTATATTAATTAATGTTGAAATGTTATAAAAAATTGTATTTTTAAAAAAATAATCAAAAGAAGAAAAAATGACAGTTGTTTCTGC	163	2160961	T	C	TRUE	FALSE	reverse
ideel-barcode-chr14-1362090	ideel-barcode-chr14-1362090_S0_Sub0_mip0	C0	TTTGTTTGGATATGATAATTTGATTAATGCAATANNNNAGATCGGAAGAGCACACGTGACTCGCCAAGCTGAAGNNNNNNNNNNAGGTATTCCTAAGGTTGTACTTTTT	chr14	1362016	1362124	TTATTATATGTAATATGTGAATTATTTTTTTCTTTTTCATACAACCTTCGAATATTATAATTTTGCTTCCTCTGTTTTTTTAGTTCAATACAATAATTAGGGTAGTTAT	168	1362090	A	G	FALSE	TRUE	reverse
ideel-barcode-chr14-1362090	ideel-barcode-chr14-1362090_S0_Sub0_mip0	C0	TTTGTTTGGATATGATAATTTGATTAATGCAATANNNNAGATCGGAAGAGCACACGTGACTCGCCAAGCTGAAGNNNNNNNNNNAGGTATTCCTAAGGTTGTACTTTTT	chr14	1362016	1362124	TTATTATATGTAATATGTGAATTATTTTTTTCTTTTTCATACAACCTTCGAATATTATAATTTTGCTTCCTCTGTTTTTTTAGTTCAATACAATAATTAGGGTAGTTAT	168	1362042	C	T	TRUE	TRUE	reverse
ideel-barcode-chr14-2442547	ideel-barcode-chr14-2442547_S0_Sub0_mip0	C0	AAACGATTAATTTGGTATCTAGTGTTTTACATTTANNNNAGATCGGAAGAGCACACGTGACTCGCCAAGCTGAAGNNNNNNNNNNGAGTTTCTTTTTCTTCATTAGTTCTAAA	chr14	2442525	2442622	AAATAATAAATGTTTTATAATAGATAATACTTTATATTTGTATTTATAATTTTCTTCTTCGTCATGAACACTTTTCTTTAATTTCTCTGTAAGTATTG	161	2442547	G	A	TRUE	FALSE	reverse
ideel-barcode-chr14-1336795	ideel-barcode-chr14-1336795_S0_Sub0_mip0	C0	TAATATGTCAAAATTTTCTGAACCTCATATAAAAANNNNAGATCGGAAGAGCACACGTGACTCGCCAAGCTGAAGNNNNNNNNNNGATGATGCAGAAGATCGTATTACA	chr14	1336766	1336875	GGAGGTAGAAATGGTTTCGGTGCAAAATTAACAAATATATTTAGTAAAGAATTTATTGTACAATGTGGAGATAGTTCAAGAAAAAAGGAATTTAAAATGACATGGTCAGA	169	1336795	T	C	TRUE	FALSE	reverse
ideel-barcode-chr14-1475248	ideel-barcode-chr14-1475248_S0_Sub0_mip0	C0	AAGAATATATGTGTTTATAGGATATAATTGGTTCANNNNAGATCGGAAGAGCACACGTGACTCGCCAAGCTGAAGNNNNNNNNNNTTAACAACAATTTGCATATTTTACAAAAA	chr14	1475248	1475353	TTAAAAAAAAGAAAAAACTTCACATACCTTTTTTATTTTTATTTTTATTTTATTATTATTTTTTTAATTAATATTTCGATAAATATATTTTAATGAACATAAAAAA	170	1475248	T	A	FALSE	TRUE	forward
ideel-barcode-chr14-1102755	ideel-barcode-chr14-1102755_S0_Sub0_mip0	C0	TTGGCGTATTTGTTATTTTATTATTTCCTTTTNNNNAGATCGGAAGAGCACACGTGACTCGCCAAGCTGAAGNNNNNNNNNNTTCAGTGAAAATAGAAGCACCATT	chr14	1102747	1102841	TTTGGTTTTCTTCATTTCTTTTCATCTGTATCTCATATGTTATCCATATCAATAAATACAAATTTAAGCAATAAATTATATTATGGATTTACTGG	151	1102755	T	C	TRUE	FALSE	forward
ideel-barcode-chr14-165436	ideel-barcode-chr14-165436_S0_Sub0_mip0	C0	TGTTACGGAGAATTTTAATTTATTAATAACATACGNNNNAGATCGGAAGAGCACACGTGACTCGCCAAGCTGAAGNNNNNNNNNNTAATACATTAATGTTATTAGAAAGAAAAACTAA	chr14	165335	165436	TTGGATAAAAGATCAAAATATTATGACATATGGTGATAGAGAAGATATACATGAAGCCATAAGTTCTACCTTAGAAATGATTGATAAGTTAAAAGATATGTA	170	165436	A	G	TRUE	FALSE	reverse
ideel-barcode-chr14-1758840	ideel-barcode-chr14-1758840_S0_Sub0_mip0	C0	AACATGAAAATGAACATGATAATTTAAAGAATGATNNNNAGATCGGAAGAGCACACGTGACTCGCCAAGCTGAAGNNNNNNNNNNATTTAAAGATAATGGTAATTATAATGAAAAGAT	chr14	1758819	1758901	CGAAGACATAAAAAATCAAACAAAAGAAAAGGAAAAGGAAAAAAAGAAAAAAAAAAAAACTGATAAGGATGATAAAGATAAGG	151	1758840	A	T	TRUE	FALSE	forward
ideel-barcode-chr14-2169240	ideel-barcode-chr14-2169240_S0_Sub0_mip0	C0	TTTCCTATATTCTTCTATAATTTCCTCTCTTTCCTNNNNAGATCGGAAGAGCACACGTGACTCGCCAAGCTGAAGNNNNNNNNNNATATCTTTCTGATGATTTCTTATGTCTT	chr14	2169238	2169317	GAACTTCTTCTCTCATAATAATCCCTATGATGATGTCTATCTCTTTTTGAATGACGCTTATCACTACTGTGGTGTCTTGT	143	2169240	A	C	TRUE	FALSE	reverse
ideel-barcode-chr14-872715	ideel-barcode-chr14-872715_S0_Sub0_mip1	C0	GTATGAATAATGAAAAGAAAGATAATACCAATGATNNNNAGATCGGAAGAGCACACGTGACTCGCCAAGCTGAAGNNNNNNNNNNAAATAATAAAAAGAAAATGGTTAAATGAAAATA	chr14	872798	872899	ATATAAAATGTACATATGAAAATGGTTTTAATAAAAATATGGAAACACAAGATCATATGAATAAATCACAGAAAAAAGGAATTGTATGTCCCTTTCTTCATG	170	872802	A	C	TRUE	FALSE	forward
ideel-barcode-chr14-872715	ideel-barcode-chr14-872715_S0_Sub0_mip0	C0	TCATTTAACCATTTTCTTTTTATTATTTCAAAACANNNNAGATCGGAAGAGCACACGTGACTCGCCAAGCTGAAGNNNNNNNNNNTTATCTTTCTTTTCATTATTCATACCATG	chr14	872793	872895	AAGAAAGGGACATACAATTCCTTTTTTCTGTGATTTATTCATATGATCTTGTGTTTCCATATTTTTATTAAAACCATTTTCATATGTACATTTTATATTATTT	167	872802	A	C	TRUE	FALSE	reverse
ideel-barcode-chr14-872715	ideel-barcode-chr14-872715_S0_Sub0_mip2	C0	GTATGAATAATGAAAAGAAAGATAATACCAATGATNNNNAGATCGGAAGAGCACACGTGACTCGCCAAGCTGAAGNNNNNNNNNNAATAATAAAAAGAAAATGGTTAAATGAAAATAATA	chr14	872801	872899	TAAAATGTACATATGAAAATGGTTTTAATAAAAATATGGAAACACAAGATCATATGAATAAATCACAGAAAAAAGGAATTGTATGTCCCTTTCTTCATG	169	872802	A	C	TRUE	FALSE	forward
ideel-barcode-chr14-324097	ideel-barcode-chr14-324097_S0_Sub0_mip0	C0	AAGTAATAAAGGATCTATATTTTTGGATTTACCTANNNNAGATCGGAAGAGCACACGTGACTCGCCAAGCTGAAGNNNNNNNNNNTGTAAAATAATAATTCATCTCCTTCAATAATATAA	chr14	324035	324105	CCATCTGCTTTACCACATTGACCTGGTCTGCTACTAATACATGCCAAGACTCTTCCTTGTTTAAATTGTTC	141	324097	A	G	TRUE	FALSE	reverse
ideel-barcode-chr14-1179640	ideel-barcode-chr14-1179640_S0_Sub0_mip0	C0	ATGTTAATCTTTTATGACATATATCCTTTAATGGTNNNNAGATCGGAAGAGCACACGTGACTCGCCAAGCTGAAGNNNNNNNNNNATCATGTAATAAACAAAATCCTCTAATAC	chr14	1179585	1179662	CTGATACGATTTTTTCGAGAAAAGTATTTGGACAAATTGGGGAAATATTATAGACATGTTTCCTAATTAATTCGACCG	142	1179640	T	C	TRUE	FALSE	reverse
ideel-barcode-chr14-2351869	ideel-barcode-chr14-2351869_S0_Sub0_mip0	C0	TTTTTAAATTTGAAAGCTCATTAAAAACAGTGTTNNNNAGATCGGAAGAGCACACGTGACTCGCCAAGCTGAAGNNNNNNNNNNTTCATATTTTCATGAAATAATTTGTCATTT	chr14	2351844	2351919	AGATATTTTTTTTTGGAATGATTTTTAAATATGAATTTATTTTTATCTGTGTGTGATTTTGTTTTTACCTGTTTTT	140	2351869	C	T	TRUE	FALSE	reverse
ideel-barcode-chr14-201791	ideel-barcode-chr14-201791_S0_Sub0_mip0	C0	AAGCATCCATTTTACATTAATATCTTTAGAATAACNNNNAGATCGGAAGAGCACACGTGACTCGCCAAGCTGAAGNNNNNNNNNNAATAACATAATAACATACCAACATATATTCA	chr14	201714	201793	GTATTTTATTTTATTTTATTTTATTTTTTATTTATTTTATTTATTTATTTTTTTTTTCATACCTTATGGTTAGACTTCAG	146	201791	C	A	TRUE	FALSE	forward
ideel-barcode-chr14-137691	ideel-barcode-chr14-137691_S0_Sub0_mip0	C0	TTTTTATTATGTTCTTCATTACATTCAAAGGGGNNNNAGATCGGAAGAGCACACGTGACTCGCCAAGCTGAAGNNNNNNNNNNAAAATTATCTATTAATAATAAATAACCAAATCTTT	chr14	137618	137703	TATGTACATTTTTTATTCTACATATAAATAAGCAAAATTGCTCATCTTCATAAATTTCGTCATCTTCTTCTTGGATATCATTATAT	154	137622	T	C	TRUE	FALSE	forward
ideel-barcode-chr14-137691	ideel-barcode-chr14-137691_S0_Sub0_mip0	C0	TTTTTATTATGTTCTTCATTACATTCAAAGGGGNNNNAGATCGGAAGAGCACACGTGACTCGCCAAGCTGAAGNNNNNNNNNNAAAATTATCTATTAATAATAAATAACCAAATCTTT	chr14	137618	137703	TATGTACATTTTTTATTCTACATATAAATAAGCAAAATTGCTCATCTTCATAAATTTCGTCATCTTCTTCTTGGATATCATTATAT	154	137691	G	A	TRUE	FALSE	forward
ideel-barcode-chr14-113980	ideel-barcode-chr14-113980_S0_Sub0_mip0	C0	TATGTTAGATATAGTTTTGTACATTATGCAACTTTNNNNAGATCGGAAGAGCACACGTGACTCGCCAAGCTGAAGNNNNNNNNNNGCATATTTATATCTTCATCATTTAATACTTTAAAA	chr14	113958	114034	ATATATTTATTGTATGGTTCTAGTAAATTAGGATGACGATATAATAAATCTGCATAACTTATAAGTAACATTTTTCT	147	113975	T	C	TRUE	FALSE	forward
ideel-barcode-chr14-113980	ideel-barcode-chr14-113980_S0_Sub0_mip0	C0	TATGTTAGATATAGTTTTGTACATTATGCAACTTTNNNNAGATCGGAAGAGCACACGTGACTCGCCAAGCTGAAGNNNNNNNNNNGCATATTTATATCTTCATCATTTAATACTTTAAAA	chr14	113958	114034	ATATATTTATTGTATGGTTCTAGTAAATTAGGATGACGATATAATAAATCTGCATAACTTATAAGTAACATTTTTCT	147	113980	G	A	TRUE	FALSE	forward
ideel-barcode-chr14-1823182	ideel-barcode-chr14-1823182_S0_Sub0_mip1	C0	ATCCAATTGATGCCTCTATTACCATAGANNNNAGATCGGAAGAGCACACGTGACTCGCCAAGCTGAAGNNNNNNNNNNAAAGGATATTCAAAAGAAGAAAAGGTT	chr14	1822878	1822992	GTTATATATTTGAAAAGTATAACACCAGAAATATATATATCAAACAGCATACATGATATAGATACAATTCTTATAAATACTTGTAAAACCTTACATTTTGATCTTAGCAATAATC	170	1822892	T	C	FALSE	TRUE	reverse
ideel-barcode-chr14-1823182	ideel-barcode-chr14-1823182_S0_Sub0_mip0	C0	ATTTATAAGAATTGTATCTATATCATGTATGCTGTNNNNAGATCGGAAGAGCACACGTGACTCGCCAAGCTGAAGNNNNNNNNNNTTTTAGTTTCTATCTTATATTCCTTATAGTAAT	chr14	1822839	1822914	CATCTGAATTTTCTATGGTAATAGAGGCATCAATTGGATGATTATTGCTAAGATCAAAATGTAAGGTTTTACAAGT	144	1822892	T	C	FALSE	TRUE	forward
ideel-barcode-chr14-1823182	ideel-barcode-chr14-1823182_S0_Sub0_mip2	C0	TAATTAGAATTGGAATGAAGGAATTTATTTGAATTNNNNAGATCGGAAGAGCACACGTGACTCGCCAAGCTGAAGNNNNNNNNNNCAAACTGCGGATTTATTAATATAGAAAT	chr14	1823083	1823182	AGGTGTATCCGTATCATTATATAACTTTTGATATTTCGGATATATTTTTATAATTTTATTTTTTTTAATTTGTAAATCATCCTCCTTTTTTCTACTTACG	163	1823182	G	A	TRUE	FALSE	forward
ideel-barcode-chr14-510022	ideel-barcode-chr14-510022_S0_Sub0_mip0	C0	AAGATCCATCTGTTAATCCTGGGCNNNNAGATCGGAAGAGCACACGTGACTCGCCAAGCTGAAGNNNNNNNNNNGGTAAACCTCCTCCGAGAATAA	chr14	509958	510080	TAATACCAGATTTTTCACAATTCATAGCTAATGAATTAATTTTTTTAATATCTTTAACAATATCTAGAATTAAATTATTTTTAATTTTTTTACCATAGTTATGAAAAAATAGATTATCTCCTA	169	510022	T	G	TRUE	FALSE	forward
ideel-barcode-chr14-1636229	ideel-barcode-chr14-1636229_S0_Sub0_mip0	C0	TGTACTTAATACCTCCATCCTTTTCTTAATNNNNAGATCGGAAGAGCACACGTGACTCGCCAAGCTGAAGNNNNNNNNNNGGAACCTCCATAAAGAACTATTTGA	chr14	1636152	1636237	TGATGATTTGGGCTATTCTCTTGATTAGTTTCTTCCCTTTCATATATACTTCGGCTTCTTTTTATTCTTGGTCTTAGCACATCGGC	141	1636229	C	T	TRUE	TRUE	forward
ideel-barcode-chr14-1034851	ideel-barcode-chr14-1034851_S0_Sub0_mip0	C0	TATCCTTACATATATGAAAGAAAACCAATTAAATGNNNNAGATCGGAAGAGCACACGTGACTCGCCAAGCTGAAGNNNNNNNNNNTGTATTGTTATATTTTATAATGAATCGTCTTATT	chr14	1034756	1034855	CCAGGAGAAAAAAATATATGAATTGTAATTATGAGAAAGATGAATGTAGTAATATAAGTTATAAGACATATTATAAAAAATGTATGGATGAAAAAAATAA	169	1034851	C	T	TRUE	FALSE	reverse
ideel-barcode-chr14-1576037	ideel-barcode-chr14-1576037_S0_Sub0_mip0	C0	TCTTCCTACATATGATGCCATTTCAGANNNNAGATCGGAAGAGCACACGTGACTCGCCAAGCTGAAGNNNNNNNNNNTCTAATGGATAAAAATATAATAATACATATTTCTT	chr14	1576005	1576082	TCCAATAAAATCATGCAAATTTACTTCTCCAAATGTGTTATCTGCAAAAACTGCTTCAGCCTTAAAATAAGGAGCTTC	140	1576037	T	C	TRUE	FALSE	reverse
ideel-barcode-chr14-1294114	ideel-barcode-chr14-1294114_S0_Sub0_mip0	C0	TTAAAGAATAAATTAAGTGAACATAAAATTGTGGANNNNAGATCGGAAGAGCACACGTGACTCGCCAAGCTGAAGNNNNNNNNNNCTATTATTTATCGTACATATGTTCTTATATTTTT	chr14	1294070	1294159	TCAAATAAATATCATATGCTATTACCTTATTATGATGATGTATCGCTTACAAATGAAAAAAAAAAAAAAAAAAACTTTAAATCCTTCAAA	159	1294114	G	T	FALSE	TRUE	reverse
ideel-barcode-chr14-1984194	ideel-barcode-chr14-1984194_S0_Sub0_mip0	C0	ATTTATTGAGTTTTTATTAAATTTCTGAGTGTCTTNNNNAGATCGGAAGAGCACACGTGACTCGCCAAGCTGAAGNNNNNNNNNNTATGTAGTAAAACAAAATTAACAAGATCATTAT	chr14	1984136	1984233	GCATAAGAAAAAATGATAGAATAGAATAGAATAATATCCGAAATAATTTATAATTACACGTTTTTCTTTTTAGTTAATTCCCAAAAGTTAACTTTTTG	166	1984194	C	T	FALSE	TRUE	forward
ideel-barcode-chr14-2695875	ideel-barcode-chr14-2695875_S0_Sub0_mip0	C0	AAACGAACAATAATAATTCTTTTAATTCCATGANNNNAGATCGGAAGAGCACACGTGACTCGCCAAGCTGAAGNNNNNNNNNNAACAATTCGAATAATTTATATTTTAACAATAATT	chr14	2695859	2695951	CCATAACAGGATGTAATATATTGAATAACAATGTAGAAAATAATAATAAAATAACTATATCTAATAATATGATACAAAACGAAATTTCAAACG	160	2695875	T	C	TRUE	FALSE	reverse
ideel-barcode-chr14-2695875	ideel-barcode-chr14-2695875_S0_Sub0_mip0	C0	AAACGAACAATAATAATTCTTTTAATTCCATGANNNNAGATCGGAAGAGCACACGTGACTCGCCAAGCTGAAGNNNNNNNNNNAACAATTCGAATAATTTATATTTTAACAATAATT	chr14	2695859	2695951	CCATAACAGGATGTAATATATTGAATAACAATGTAGAAAATAATAATAAAATAACTATATCTAATAATATGATACAAAACGAAATTTCAAACG	160	2695923	G	A	TRUE	FALSE	reverse
ideel-barcode-chr14-1227031	ideel-barcode-chr14-1227031_S0_Sub0_mip0	C0	GAAGAGGACAAAAACAAAGACAAGGANNNNAGATCGGAAGAGCACACGTGACTCGCCAAGCTGAAGNNNNNNNNNNGTAAAACAATCCAGTGTGATAGAAAT	chr14	1226962	1227073	GGAGAAAGTAAATTATTTAGATGATAAAGTAAATGGAAATGTGGAAGAAAAAAAAAAGAAAAAAAAGAAAAACAAAAATAAGGATAAGGATAAGAAAAGGGATGAGGAAAAG	164	1227031	C	A	TRUE	FALSE	reverse
ideel-barcode-chr14-2267836	ideel-barcode-chr14-2267836_S0_Sub0_mip0	C0	TTAAAAGTTGTGTTATGTCAGGATATACACATGNNNNAGATCGGAAGAGCACACGTGACTCGCCAAGCTGAAGNNNNNNNNNNAAATTAATAATTTACTAGATGATCGAAATCA	chr14	2267758	2267861	TGGTGTATTAAGTGCAGGTATAAGTTTAATGATAACATTAATGGAAAAAAAACCTCAATATAAAAATATTTTAAGAGGATATACAAATAAGATAGTAAAGATTC	168	2267836	A	G	TRUE	FALSE	forward
ideel-barcode-chr14-919511	ideel-barcode-chr14-919511_S0_Sub0_mip0	C0	AAATTTAAATTTAATCCACCCAATTTTATAGGATCNNNNAGATCGGAAGAGCACACGTGACTCGCCAAGCTGAAGNNNNNNNNNNTATAATGCAGGTATATTATATTTTTCAAATAATA	chr14	919493	919563	TTTCTGTCATCTGTTCTCTTATTTTATGATTATGCATATTAAATTCTGTTAATAATATTGGATGTTCCTCA	140	919511	T	G	TRUE	FALSE	forward
ideel-barcode-chr14-1171479	ideel-barcode-chr14-1171479_S0_Sub0_mip0	C0	CCAAACGCTGTTAAAGAGGTTGAAANNNNAGATCGGAAGAGCACACGTGACTCGCCAAGCTGAAGNNNNNNNNNNTAAGTAAAATAAAATATTTAAAAATTTTAGATCCA	chr14	1171237	1171344	TTAATGGAAACGATTACAAAAAATTTAGGCCATAGACATAGTTATGTTAGAAAAAATGCAATAACATGTATACATACAATTATAAAACATCATGGAGTAGATATTATT	168	1171335	A	G	TRUE	FALSE	forward
ideel-barcode-chr14-1171479	ideel-barcode-chr14-1171479_S0_Sub0_mip1	C0	TTTTGTGGATATATCACCTTCTAAGAATAATATTTNNNNAGATCGGAAGAGCACACGTGACTCGCCAAGCTGAAGNNNNNNNNNNCTTTTTAAACAAATGAATAACTTCTAATAAAATAA	chr14	1171405	1171498	CATCTGCTGTATCATATAACTGATCATTCAAGGATAGGATATATTTTAGTGTTGTTAAAGGATCGATATCTGTTAACATGGCCAATGCACTACG	164	1171479	G	A	TRUE	FALSE	reverse
ideel-barcode-chr14-1171479	ideel-barcode-chr14-1171479_S0_Sub0_mip2	C0	ATGTTTTTGATGATTCCTATTTGTTAATAAATGATNNNNAGATCGGAAGAGCACACGTGACTCGCCAAGCTGAAGNNNNNNNNNNTCGATCCTTTAACAACACTAAAATATAT	chr14	1171461	1171546	CCTATCCTTGAATGATCAGTTATATGATACAGCAGATGTTATTTTATTAGAAGTTATTCATTTGTTTAAAAAGTTATATATTCCTC	149	1171479	G	A	TRUE	FALSE	forward
ideel-barcode-chr14-120299	ideel-barcode-chr14-120299_S0_Sub0_mip0	C0	AAATTCGTACATTTCTAAACCATTCTTTCTNNNNAGATCGGAAGAGCACACGTGACTCGCCAAGCTGAAGNNNNNNNNNNACCTTACAATGTTCTTCGCATT	chr14	120236	120349	CGAAATTTTTTTCAGGATTACTTGAAAAGCCTTCTGGACAATTACAATATTCATATCCATGAGTATTCTTACAAACACCTTTTCCACAATTTAAAAAACATTTTTCTTCATTTA	166	120299	T	C	FALSE	TRUE	forward
ideel-barcode-chr14-393389	ideel-barcode-chr14-393389_S0_Sub0_mip0	C0	ATATTGTTTTGAAGAAATATTAATACATGCACCCNNNNAGATCGGAAGAGCACACGTGACTCGCCAAGCTGAAGNNNNNNNNNNTTATACAAATATTGAATGATCATTTAAAAGAAT	chr14	393318	393390	TTCCAGTAGATGTTGAAGCATGGCATGAGCTTGGAGAAATATATTTAAAGAATTGTTATTATACATATGCATT	140	393389	A	G	TRUE	FALSE	reverse
ideel-barcode-chr14-969251	ideel-barcode-chr14-969251_S0_Sub0_mip0	C0	AAGATGATGATAATGATAAAAACTCTCTTATCTATNNNNAGATCGGAAGAGCACACGTGACTCGCCAAGCTGAAGNNNNNNNNNNAATAAACAATTTAAATGTTTTGTTCCTTT	chr14	969233	969336	CCCATGTAGTATTAAAGAATTAATAGATAGGAATTATGAAAACTATATAAAAGATAAGCCAGATTATTATATATCTAACAACATGTTCGATGATTTTTATAATG	168	969251	A	G	FALSE	TRUE	forward
ideel-barcode-chr14-421549	ideel-barcode-chr14-421549_S0_Sub0_mip2	C0	TATAGTATCAAACAAATTAGAATTGTTTGGACANNNNAGATCGGAAGAGCACACGTGACTCGCCAAGCTGAAGNNNNNNNNNNTCAAGATCAAGTACACCCATATTTTT	chr14	421531	421614	TAAACATTCTTTTTGTTGTTCGAAAGTTGTTGATATCATGCTTTCTCTTTTTTTAATATCAATTACTCTTCCTTGTAATGATTC	143	421549	G	A	FALSE	TRUE	reverse
ideel-barcode-chr14-421549	ideel-barcode-chr14-421549_S0_Sub0_mip2	C0	TATAGTATCAAACAAATTAGAATTGTTTGGACANNNNAGATCGGAAGAGCACACGTGACTCGCCAAGCTGAAGNNNNNNNNNNTCAAGATCAAGTACACCCATATTTTT	chr14	421531	421614	TAAACATTCTTTTTGTTGTTCGAAAGTTGTTGATATCATGCTTTCTCTTTTTTTAATATCAATTACTCTTCCTTGTAATGATTC	143	421552	A	G	FALSE	TRUE	reverse
ideel-barcode-chr14-421549	ideel-barcode-chr14-421549_S0_Sub0_mip3	C0	AAGGATCTTATGGGTGGTGATGATCNNNNAGATCGGAAGAGCACACGTGACTCGCCAAGCTGAAGNNNNNNNNNNAAATTTCATCCAAATATTGATTATTTAACTTTA	chr14	421765	421872	GCTGATGGATATAAATTACAAAAAAATGATATATATGAATTATCCCATGTAAACTTTTGCTTATTAAATCCTAAAACATTAGAAGAATTTTTAAAAAAAAAAGAAATC	166	421848	A	G	FALSE	TRUE	forward
ideel-barcode-chr14-421549	ideel-barcode-chr14-421549_S0_Sub0_mip0	C0	ATTTAATTTACTGAAAAATCGAGAAAAGGATCCNNNNAGATCGGAAGAGCACACGTGACTCGCCAAGCTGAAGNNNNNNNNNNCACCTACACCTAATACTTTAGCTT	chr14	421351	421435	CTTTCTCAGTAAGATTAAAACCTATACCTGAAAATGTTTTCTTTGATACTTCAGTTTTTTCTATTACTTCATCTTTCTTAAAAGG	142	421429	G	T	FALSE	TRUE	reverse
ideel-barcode-chr14-421549	ideel-barcode-chr14-421549_S0_Sub0_mip1	C0	TATCAACAACTTTCGAACAACAAAAAGAANNNNAGATCGGAAGAGCACACGTGACTCGCCAAGCTGAAGNNNNNNNNNNAAGAATATCCAGAAACCATGTTATATAA	chr14	421497	421579	CTGTCCAAACAATTCTAATTTGTTTGATACTATAGAATCATTACAAGGAAGAGTAATTGATATTAAAAAAAGAGAAAGCATGA	140	421549	G	A	FALSE	TRUE	forward
ideel-barcode-chr14-421549	ideel-barcode-chr14-421549_S0_Sub0_mip1	C0	TATCAACAACTTTCGAACAACAAAAAGAANNNNAGATCGGAAGAGCACACGTGACTCGCCAAGCTGAAGNNNNNNNNNNAAGAATATCCAGAAACCATGTTATATAA	chr14	421497	421579	CTGTCCAAACAATTCTAATTTGTTTGATACTATAGAATCATTACAAGGAAGAGTAATTGATATTAAAAAAAGAGAAAGCATGA	140	421552	A	G	FALSE	TRUE	forward
ideel-barcode-chr14-421549	ideel-barcode-chr14-421549_S0_Sub0_mip4	C0	ATTTAATAAGCAAAAGTTTACATGGGATAATTCANNNNAGATCGGAAGAGCACACGTGACTCGCCAAGCTGAAGNNNNNNNNNNATATACTCATAAAGTTATCAAAATTTTCTTTATA	chr14	421834	421905	TTTTATAAGATCATCACCACCCATAAGATCCTTGATTTCTTTTTTTTTTAAAAATTCTTCTAATGTTTTAGG	140	421848	A	G	FALSE	TRUE	reverse
ideel-barcode-chr14-407610	ideel-barcode-chr14-407610_S0_Sub0_mip0	C0	GGTATAAAAGGAAAACATTAAAACGGATTTATGTNNNNAGATCGGAAGAGCACACGTGACTCGCCAAGCTGAAGNNNNNNNNNNATGAAAGAAAACAATATTGATAATATCGT	chr14	407339	407445	AAATCTCTTAACTCAAGGAGAGTTGTGTATTAATAGAAATAAAGTAAAGAATGAAAAGGAAGGAGAAAAAGATTATATGGATAATGAACAGAAAGACGAAAGAAAGA	170	407424	C	T	TRUE	FALSE	reverse
ideel-barcode-chr14-1775107	ideel-barcode-chr14-1775107_S0_Sub0_mip0	C0	ATTTTGCATATATTAAATTCAAAGTTGTCATATCANNNNAGATCGGAAGAGCACACGTGACTCGCCAAGCTGAAGNNNNNNNNNNTTTAATTATTATCAGAATTCAAAATTTCCTTA	chr14	1775094	1775166	GCGAACTGCTTAAGGGAACGAGGTAATTTTTGAAAATGTGCTTCTTGCTTTTCAATAAAAATTCTAAGAAAAT	140	1775107	T	A	TRUE	FALSE	reverse
ideel-barcode-chr14-1334365	ideel-barcode-chr14-1334365_S0_Sub0_mip0	C0	ATAATTCTTCTAAAAATTCTTTATAATCTTGGGTCNNNNAGATCGGAAGAGCACACGTGACTCGCCAAGCTGAAGNNNNNNNNNNAAATACTTTTTCTAATCCTTCTTCTTCA	chr14	1334300	1334402	GCTTTTTGTAACTTAGCTGGATCCATTTTTATAGTAAAACATATATCTTCATGTGAACTATTATCTATATAATCTAATATAAGCTGATGTTTTTCATCTGTTA	166	1334365	T	A	TRUE	FALSE	forward
ideel-barcode-chr14-2846037	ideel-barcode-chr14-2846037_S0_Sub0_mip0	C0	AACATATATGGCCACAATATTTTCATTGATNNNNAGATCGGAAGAGCACACGTGACTCGCCAAGCTGAAGNNNNNNNNNNAGCCATAGAATCACCAAATAATAAAAAT	chr14	2846021	2846119	CCAGCTAGTGTTCCTTTTAATTCTTTACTAACATCCATAAAAGTTGGAAATATAGATGGATATATTTGATAAGTCAATAAACTTGTAAAATATGAAATC	157	2846037	A	G	FALSE	TRUE	reverse
ideel-barcode-chr14-112128	ideel-barcode-chr14-112128_S0_Sub0_mip0	C0	GGCATATAGTTATCACCTGAATATATATCTAAATTNNNNAGATCGGAAGAGCACACGTGACTCGCCAAGCTGAAGNNNNNNNNNNATTATATGTGACATGTGTAAGTTGATAT	chr14	112128	112205	ATATATATATATATATATATTAATTTTTTTTTTTTTTTTTTTTTTTTTTTTTTTTTTTTTTTTACCTGAACATTATTA	141	112128	T	C	TRUE	FALSE	reverse
ideel-barcode-chr14-2752373	ideel-barcode-chr14-2752373_S0_Sub0_mip0	C0	AACTTGCGATATTATAGAGGAAATATCAAAATANNNNAGATCGGAAGAGCACACGTGACTCGCCAAGCTGAAGNNNNNNNNNNGTTGTATATATCGGTAGCTTTATCTTT	chr14	2752299	2752379	GGCCCAGGAATGTATTTGTAGAATTTGCTTCATTAAATCTTCACTATTTTCCGAAACCTTTTGAGAATTGAAAGATTCAAG	141	2752373	C	T	TRUE	FALSE	reverse
ideel-barcode-chr14-1745284	ideel-barcode-chr14-1745284_S0_Sub0_mip1	C0	TATAAATATTATAAACCCATCACAATTACATCAGANNNNAGATCGGAAGAGCACACGTGACTCGCCAAGCTGAAGNNNNNNNNNNGATGAATATAATATGGAAAAGACAAAGAATA	chr14	1745505	1745607	TATTTGAAAAAAAGGAAACGAATTGTAATAAAGATGAGAATAAAAAAAATATGTGTCAAGAAAATAATTTTTTGTGTAATAATAATAATTATAATAATGATAT	169	1745506	A	T	TRUE	FALSE	forward
ideel-barcode-chr14-1745284	ideel-barcode-chr14-1745284_S0_Sub0_mip0	C0	GAATTTCTATTCATATTAAATAAATCACTGTGTGTNNNNAGATCGGAAGAGCACACGTGACTCGCCAAGCTGAAGNNNNNNNNNNCTTTTCAGTTTGATTACATATAAATAAGAAATTT	chr14	1745281	1745358	ATTGGATCCTTATAAAAATTAATTAGATCATTTTTATTACTTTCTATGATATTTTTTTTCATGTTCTTTTCGTTTTCT	147	1745284	A	G	TRUE	FALSE	reverse
ideel-barcode-chr14-1172694	ideel-barcode-chr14-1172694_S0_Sub0_mip0	C0	TTGTATACGTAAACTAGTCAAAAATAATAACTTTCNNNNAGATCGGAAGAGCACACGTGACTCGCCAAGCTGAAGNNNNNNNNNNATAAAATCACTTCAACATATTTGTAATTTATATT	chr14	1172660	1172741	CTAGTGAATGTTTACATATCGTAGACCTTCTTCTTATATATGTAAATCATAATGAACAAGATATAAATTATGAAGCTGCTGT	151	1172694	T	C	TRUE	FALSE	forward
ideel-barcode-chr14-1816447	ideel-barcode-chr14-1816447_S0_Sub0_mip0	C0	AACACCATTTATATAGTTAGGAGATAATAACAATTNNNNAGATCGGAAGAGCACACGTGACTCGCCAAGCTGAAGNNNNNNNNNNAATATTAATATACTCCTCATAATTTTCGATT	chr14	1816347	1816450	GGATTCAGATGTATGATAAAAATATTTTGATCAATATGTATATTTAGAAATATATTAAAAAACATTTCTGAATTTATATATTCGTTTTTTTTAAAAAAAAAAAC	170	1816447	A	G	FALSE	TRUE	forward
ideel-barcode-chr14-1467935	ideel-barcode-chr14-1467935_S0_Sub0_mip0	C0	ACATATTTATTATGCATCATATGTGTTTTATTTGTNNNNAGATCGGAAGAGCACACGTGACTCGCCAAGCTGAAGNNNNNNNNNNATTTATTTGTTTACTTTGATTTTTACTATTAAAA	chr14	1467879	1467950	GTAATTTTTTTTACTTTTAGTTGATATTTAGTTACATTTGGTTTATCATATTCTTTTTGATATACTTGATTG	141	1467935	T	C	TRUE	FALSE	forward
ideel-barcode-chr14-2712258	ideel-barcode-chr14-2712258_S0_Sub0_mip0	C0	TGAATAAACAAAAACCAGCAGCTGCNNNNAGATCGGAAGAGCACACGTGACTCGCCAAGCTGAAGNNNNNNNNNNGTTGAAAGGATAGAAAAATTTTTAGGTA	chr14	2712182	2712271	CCTTCAAGTCTTCCGTCAATCCAATCAAACATGTTGGCATGAACGTTAAACTTATCATATGGATTAGTGGGAACCAGTACCACAACTGAC	143	2712258	G	A	TRUE	FALSE	reverse
ideel-barcode-chr14-3140314	ideel-barcode-chr14-3140314_S0_Sub0_mip0	C0	TTATTATTAGATGAGAAAAAGAAAGAAGAAGAAACNNNNAGATCGGAAGAGCACACGTGACTCGCCAAGCTGAAGNNNNNNNNNNAAGCATATGAGTGATGTAAATTATTATTT	chr14	3140283	3140358	GGAGGAAAATACGAATGAAATTAAACATATAGATTCTGATGTTGATGATGCTGAGACGGAATGGTATGATACAAAG	140	3140314	G	C	FALSE	TRUE	forward
ideel-barcode-chr14-1111557	ideel-barcode-chr14-1111557_S0_Sub0_mip0	C0	AAACAAAACACAACGAATATAAAAAGAAATGCNNNNAGATCGGAAGAGCACACGTGACTCGCCAAGCTGAAGNNNNNNNNNNAAAGAAATAAAGATATATATGAAGATGTAAAAA	chr14	1111557	1111633	GCGATGAACCAAAGGGAAGATATGCATGGCTAGAAGAAAAATGTTTTACAGGGAAAAAAAAAAGAAAATATGGGAAG	142	1111557	C	T	TRUE	FALSE	reverse
ideel-barcode-chr14-1193881	ideel-barcode-chr14-1193881_S0_Sub0_mip0	C0	ATCCTTTTCTAACAATTCATAATTTTGACCAAATCNNNNAGATCGGAAGAGCACACGTGACTCGCCAAGCTGAAGNNNNNNNNNNGGTACCATTTTGCGTATCAGC	chr14	1193833	1193943	AGCATTTACCCCTCCTGTTGTTGCACCTAAACTCTTGTCTGCATTAATCCTCTTGGTATCATCAAAATATTTATTAAAATGCCTTTCATATTTTTGTTGTTGAGCCTTTGC	167	1193881	C	T	TRUE	FALSE	forward
ideel-barcode-chr14-1656678	ideel-barcode-chr14-1656678_S0_Sub0_mip0	C0	ATTTAACTTTTCATTGTCTTTCTAAAGGTAATGANNNNAGATCGGAAGAGCACACGTGACTCGCCAAGCTGAAGNNNNNNNNNNTTTTTCTTCCTTTACCCTTGTGT	chr14	1656670	1656757	GTTCATATTTATTGAATGTAGATTCTCCAATTTCTTTTATACAGTTAAATTTTTTCTTCACTGAATAAACGATATCTTCCGTATTTTC	145	1656678	G	T	TRUE	FALSE	reverse
ideel-barcode-chr14-494376	ideel-barcode-chr14-494376_S0_Sub0_mip0	C0	TATAATTAGATCATAAAAATGTTCTTTCCTATCCTNNNNAGATCGGAAGAGCACACGTGACTCGCCAAGCTGAAGNNNNNNNNNNAATATATGGTCCTAATTTTGAATGTTTTT	chr14	494354	494447	CAACGTAATGGTTATTATAATATGGATATAATATTTCCATATTTTTATTATTAATATCATATATATTGTTGTACTGTTCCTGAGAAGAGTATGG	158	494376	T	A	TRUE	FALSE	forward
ideel-barcode-chr14-2602038	ideel-barcode-chr14-2602038_S0_Sub0_mip0	C0	CATTTTCAAAATCATCCATTTTATAATCCTTAAAANNNNAGATCGGAAGAGCACACGTGACTCGCCAAGCTGAAGNNNNNNNNNNTTAAATGTATCTAAACAAAACCTTTTTATTATAT	chr14	2602012	2602083	TGTTATATAATTCATACGTATCTTTCCATAAAAGAAAGAAAAAGAAATAAGTTAACTGTAAGGTTTCACAAA	141	2602038	T	C	FALSE	TRUE	reverse
ideel-barcode-chr14-2658199	ideel-barcode-chr14-2658199_S0_Sub0_mip0	C0	TACTTATGCAAAAATATTTATCTTCATTACTCCTNNNNAGATCGGAAGAGCACACGTGACTCGCCAAGCTGAAGNNNNNNNNNNCATATAATATATTGTCCCCATTTTATTATTTT	chr14	2658184	2658283	GTAACGTAGGTTTAGCGAAGTCCATATAAATATATAACTTAATTTTTATTATAAAATATACATTCATATATATATAATATATATTTTTTTTCTTTTTGTC	166	2658199	A	T	FALSE	TRUE	reverse
ideel-barcode-chr14-500484	ideel-barcode-chr14-500484_S0_Sub0_mip0	C0	TGTTTAAATAAAAGCAAAGGAACAAATCATATNNNNAGATCGGAAGAGCACACGTGACTCGCCAAGCTGAAGNNNNNNNNNNAAAGGTGCAATTGATTTATATGATAAAA	chr14	500484	500590	CTCAATCTATTATGAAATATGAAAAAAATAAAAAACATAAAAATATATATAAAAATATATATAAAAATATGTATAAAAACAATTATGATTTAGTTGGAAATATATAC	167	500484	G	A	TRUE	FALSE	reverse
ideel-barcode-chr14-1102380	ideel-barcode-chr14-1102380_S0_Sub0_mip0	C0	TTTTTCTTTATCATAATATTTTGCACAAACGANNNNAGATCGGAAGAGCACACGTGACTCGCCAAGCTGAAGNNNNNNNNNNTGATATATCTTCCTCTTTGTAATTTGTTT	chr14	1102315	1102417	GGATACTCATATCATCTATTAATTTTGTCGTTTCTTTGTAATCACTATCATTTTTTACACTAACTTCATAATTCGTCGTATTATTGGTACTTCGATCTTCTTC	164	1102380	C	T	TRUE	FALSE	reverse
ideel-barcode-chr14-1102380	ideel-barcode-chr14-1102380_S0_Sub0_mip0	C0	TTTTTCTTTATCATAATATTTTGCACAAACGANNNNAGATCGGAAGAGCACACGTGACTCGCCAAGCTGAAGNNNNNNNNNNTGATATATCTTCCTCTTTGTAATTTGTTT	chr14	1102315	1102417	GGATACTCATATCATCTATTAATTTTGTCGTTTCTTTGTAATCACTATCATTTTTTACACTAACTTCATAATTCGTCGTATTATTGGTACTTCGATCTTCTTC	164	1102389	G	A	TRUE	FALSE	reverse
ideel-barcode-chr14-910628	ideel-barcode-chr14-910628_S0_Sub0_mip0	C0	AGAAAAACAACAAGAAGATGTGTGTATAAANNNNAGATCGGAAGAGCACACGTGACTCGCCAAGCTGAAGNNNNNNNNNNAAAAACACTAGTCTTATTAATATTAAAAATAATG	chr14	910603	910678	ATAAAAAAGACCATATTCACATTAAGAACTGTGATAATTTTAATTTAAATAAAGGAGAAAATGATATATGTGTAGA	140	910628	G	A	TRUE	FALSE	forward
ideel-barcode-chr14-1137767	ideel-barcode-chr14-1137767_S0_Sub0_mip0	C0	ATTATTTATGTGAAAGAACAAATGATTGGAATATTNNNNAGATCGGAAGAGCACACGTGACTCGCCAAGCTGAAGNNNNNNNNNNAAAAGAAAATATTTTGGAATTAGTAAATAAAATTA	chr14	1137739	1137828	AAGATCAGAAAGAATCTTACTTATATTTTGCTGTTAAGGATAATACATTATTATTAAATGAGAATAATGATTATTTTAGTATTATGATGC	160	1137767	C	T	TRUE	FALSE	reverse
ideel-barcode-chr14-1853594	ideel-barcode-chr14-1853594_S0_Sub0_mip0	C0	TAATATTTTGAATGATATACGAGCATATAACAAGGNNNNAGATCGGAAGAGCACACGTGACTCGCCAAGCTGAAGNNNNNNNNNNAAAATGATAATACTCCTAAAAATCAATATAGATA	chr14	1853562	1853651	CCTGAATAATAGTCCTGTTGAAATGTTAAAAAAATTGAATTGTGTATTTATAAATGTTACTCATCTTATTACAGATATAATCATGCATCT	159	1853594	A	G	TRUE	FALSE	reverse
ideel-barcode-chr14-1398727	ideel-barcode-chr14-1398727_S0_Sub0_mip0	C0	AATATCGTTTTGAAAATCAATCTGTTTATGTATTNNNNAGATCGGAAGAGCACACGTGACTCGCCAAGCTGAAGNNNNNNNNNNATATCATTATATTCTAAGATTTCATCAACAA	chr14	1398693	1398768	ATATTTCTGTAAATTTATTTCTAATAATAGGTGCTAATTCTTTTTTTCCAGAAGACATAGTACTATTATATAAATC	141	1398727	T	C	FALSE	TRUE	forward
ideel-barcode-chr14-3194450	ideel-barcode-chr14-3194450_S0_Sub0_mip0	C0	ATAATGCCATATTTTGTATTTATCCCTATAGGTTNNNNAGATCGGAAGAGCACACGTGACTCGCCAAGCTGAAGNNNNNNNNNNTCTTCAGGAGAAAGCGTTAGATAT	chr14	3194412	3194504	CCTATGGAAATACGCATTCCCCATAATAACATTAGAGTCCTACCAGATTCAGTTTTGCCTAAAATTACTCCTATTAATAATCCTCCTTCACAG	151	3194450	C	T	TRUE	FALSE	forward
ideel-barcode-chr14-3194450	ideel-barcode-chr14-3194450_S0_Sub0_mip0	C0	ATAATGCCATATTTTGTATTTATCCCTATAGGTTNNNNAGATCGGAAGAGCACACGTGACTCGCCAAGCTGAAGNNNNNNNNNNTCTTCAGGAGAAAGCGTTAGATAT	chr14	3194412	3194504	CCTATGGAAATACGCATTCCCCATAATAACATTAGAGTCCTACCAGATTCAGTTTTGCCTAAAATTACTCCTATTAATAATCCTCCTTCACAG	151	3194480	T	A	TRUE	FALSE	forward
ideel-barcode-chr14-3194450	ideel-barcode-chr14-3194450_S0_Sub0_mip0	C0	ATAATGCCATATTTTGTATTTATCCCTATAGGTTNNNNAGATCGGAAGAGCACACGTGACTCGCCAAGCTGAAGNNNNNNNNNNTCTTCAGGAGAAAGCGTTAGATAT	chr14	3194412	3194504	CCTATGGAAATACGCATTCCCCATAATAACATTAGAGTCCTACCAGATTCAGTTTTGCCTAAAATTACTCCTATTAATAATCCTCCTTCACAG	151	3194492	T	C	TRUE	FALSE	forward
ideel-barcode-chr14-1623775	ideel-barcode-chr14-1623775_S0_Sub0_mip0	C0	TTTATTTTATCATATTCGTGTTTTCTCATTTTCTNNNNAGATCGGAAGAGCACACGTGACTCGCCAAGCTGAAGNNNNNNNNNNTTATATATATTTTATAAATGCATTTACGACTTTA	chr14	1623719	1623812	AAAAAAAATGAGGTGAACGTATTCTATATATATATATATATATATATGTTGCATTCAAATTTTGAAAAACTATTTCTCATTTTTATCATATTTA	162	1623775	A	G	FALSE	TRUE	forward
ideel-barcode-chr14-1582136	ideel-barcode-chr14-1582136_S0_Sub0_mip0	C0	TTCATCCCTAGTCCTTTCATTGTCANNNNAGATCGGAAGAGCACACGTGACTCGCCAAGCTGAAGNNNNNNNNNNCCATTGTCACTTAAATGGATAATATCA	chr14	1582022	1582137	CCCTCATCTTCACCCTCACTATTAATATTAATATTATTATTATCATCATTATCACTATTATTATTATTATTATTATCAACGTAATTATTTGGTTCATTATACCCATAACTCTTTAG	168	1582136	G	T	FALSE	TRUE	reverse
ideel-barcode-chr14-2625887	ideel-barcode-chr14-2625887_S0_Sub0_mip0	C0	ATAGTATTTAAAGTAACAGAAAGTACACGAAAGTNNNNAGATCGGAAGAGCACACGTGACTCGCCAAGCTGAAGNNNNNNNNNNAGTTTCATTATTCCAACATTTTCTTATT	chr14	2625801	2625887	CGATCTGTACCTTCAGGGTATAAATAACCAAAACATGGGAACATATCATTTCTATCTTTTTGTAATTCTAGACTTAAGCTAGAATTC	149	2625887	C	G	FALSE	TRUE	forward
ideel-barcode-chr14-390353	ideel-barcode-chr14-390353_S0_Sub0_mip0	C0	TATTATATTTTATAATATTAGCAGCTGGGCATTNNNNAGATCGGAAGAGCACACGTGACTCGCCAAGCTGAAGNNNNNNNNNNCGATCTAAACAAAGTACATGTAGTAATA	chr14	390310	390408	GTAATTTACAAAATAATATGAACCTAGTAAATTCTGAAAGTTTTGAATCAAAATTACAAACATTTAAAGTACGATCACAATGGACATTTATATTAATCT	160	390353	T	C	TRUE	FALSE	forward
ideel-barcode-chr14-397871	ideel-barcode-chr14-397871_S0_Sub0_mip0	C0	TCTTCTATAAAAAGGTGTTATTTATTTTGGTACGNNNNAGATCGGAAGAGCACACGTGACTCGCCAAGCTGAAGNNNNNNNNNNAGCTAATTCGTATGATTTTTCTGTTAA	chr14	397764	397871	TACAAGATGGGAGCATTCAGGAAATATTATTAGCTTAACATTATTTAGATATTTTTTTTGTTTTTCTAAAAATTTTATTGTATAAGCACAAGGTGTAACATCATCATC	169	397871	A	G	TRUE	FALSE	reverse
ideel-barcode-chr14-1956202	ideel-barcode-chr14-1956202_S0_Sub0_mip1	C0	ATAATACACCACAAACCTCTTTTAAAAATTTAGNNNNAGATCGGAAGAGCACACGTGACTCGCCAAGCTGAAGNNNNNNNNNNACTCTCGGTACCTCTATCAACT	chr14	1956294	1956408	ATTCTCATGATACCACCCGAATTTTTACTAGAATACCATTCATATGATAAATTATGAAATGTTTGAAATATAGATTCTTGTAATTCTATAAAAGCTGATTGTTGTACTTGTGAAA	170	1956408	A	T	FALSE	TRUE	forward
ideel-barcode-chr14-1956202	ideel-barcode-chr14-1956202_S0_Sub0_mip0	C0	TACATTAAAACAGAACTCATCAAATTATTAGCACTNNNNAGATCGGAAGAGCACACGTGACTCGCCAAGCTGAAGNNNNNNNNNNCACTTTGTAATTTTTATTGTTGAATATATATATAA	chr14	1956140	1956239	AGTTAAACCTATAAATAATACACTACCTAATAAACTATTCTTATATTTAAAAATAAATATAATACATGTTATTAATCCTTCTATTGTTGCCGGAATAATA	170	1956202	T	C	FALSE	TRUE	forward
ideel-barcode-chr14-2000415	ideel-barcode-chr14-2000415_S0_Sub0_mip0	C0	AACCTTATTTAAAAATGAACATCCAATAAAAATTGNNNNAGATCGGAAGAGCACACGTGACTCGCCAAGCTGAAGNNNNNNNNNNAAAATGTACATTACTTATTTGAAGATTATAATAT	chr14	2000397	2000474	GTTAGACAAACAAGAAACCTTTTTATATATTTCTGTAAAGAAAATAAATGAAATTGAAAATGCATATATATGGTGGTC	147	2000415	C	T	TRUE	FALSE	forward
ideel-barcode-chr14-337415	ideel-barcode-chr14-337415_S0_Sub0_mip0	C0	AAAAGCGATATCGAATTAATAGTAAGAAAAAGAACNNNNAGATCGGAAGAGCACACGTGACTCGCCAAGCTGAAGNNNNNNNNNNTTTTAAATTATTGTGATTATTCTATATATTCAGAT	chr14	337390	337459	GTTGATTCTTGTGCATGTCGTTTGAAAATTTTCCTCACATTATCAAAACAGATAAAAATAATATTACAGA	140	337415	T	C	TRUE	FALSE	reverse
ideel-barcode-chr14-1105725	ideel-barcode-chr14-1105725_S0_Sub0_mip0	C0	TGATGGTAAAATTAAAGAAAGTGATCATAAAACANNNNAGATCGGAAGAGCACACGTGACTCGCCAAGCTGAAGNNNNNNNNNNTAGAAGGAAGCAAATATATATTTTTAAAAGATAA	chr14	1105651	1105725	TATTGAAAATAAAATTGATGATTTCCAAATTGAAGCAGATGATATTTATATTATTGATGTTATGGTTACTAGTGG	143	1105725	A	G	TRUE	FALSE	reverse
ideel-barcode-chr14-2639935	ideel-barcode-chr14-2639935_S0_Sub0_mip0	C0	TTTTTCGGAAAAACATAATATTTTCCTTACAATTCNNNNAGATCGGAAGAGCACACGTGACTCGCCAAGCTGAAGNNNNNNNNNNCAAAATGGAATTAGAAAATTTAAAAATAAAATTA	chr14	2639885	2639976	GAACTAGACAAATTAGAAAAGATGAATCAAGACAATCTTAAACAAGATACAGAAGAATTAAAAGCATTTGTAGACAATTTTTACAAATTTGT	161	2639935	A	C	TRUE	FALSE	forward
ideel-barcode-chr14-384345	ideel-barcode-chr14-384345_S0_Sub0_mip0	C0	AATATTTTTATTTTCCATATACCAAATGAATGGATNNNNAGATCGGAAGAGCACACGTGACTCGCCAAGCTGAAGNNNNNNNNNNAAGGAAGACCATATTATCATAATGAAAT	chr14	384309	384402	TACAGGAGAAACACAATGGCAAAAACCCAGAAAAATCGAACAAAGTTTTATTAACCCTATTAATATGAATGAAATCACAGGTCCTGTAGGTGCG	157	384345	C	T	TRUE	FALSE	forward
ideel-barcode-chr14-1036865	ideel-barcode-chr14-1036865_S0_Sub0_mip0	C0	TAATTTGATACAAATACAAGCACTTAAAAGATTAANNNNAGATCGGAAGAGCACACGTGACTCGCCAAGCTGAAGNNNNNNNNNNGGTGTTCTTTTAAGGGAAAAACTT	chr14	1036777	1036886	AAAAAATCAATGGAATTAACATTCCTTGTGACAAATGAAAAAAAGTTTTGTGATAATGATCAATTAACGAAAAGATCAATTGAATGTCGTACGAAATGGGTAACGGTTTG	169	1036865	A	G	FALSE	TRUE	reverse
ideel-barcode-chr14-2887523	ideel-barcode-chr14-2887523_S0_Sub0_mip0	C0	ATTAAAAGCAACTAGTGATAATAAAAATCAAAACGNNNNAGATCGGAAGAGCACACGTGACTCGCCAAGCTGAAGNNNNNNNNNNAAATACATCTTCTGAATGGATAGAAAAT	chr14	2887494	2887600	GAAGAAGATATTCCTAACGTTTTTGAAGTTGATGAAAATTTAACAGAAGAAGAAAAAAAAGAGAAACTAAAACTTATCAAATTAATAACCGAAAAATTAGCTAGTCC	170	2887523	G	A	TRUE	FALSE	reverse
ideel-barcode-chr14-1792962	ideel-barcode-chr14-1792962_S0_Sub0_mip0	C0	CGTTGCTACAATATTCTCTCCCTATCTNNNNAGATCGGAAGAGCACACGTGACTCGCCAAGCTGAAGNNNNNNNNNNTCCAATTGGAATCGAACCCA	chr14	1792956	1793072	AAGCCAGGAAACATAAAATACATTTATCAAGAAAGAATTTTAAAAACATAATTTTATACTCCTTAATAATACAGTCATATTTTTATTTTTTCTTGTTTTTTTTTTTTTTTTTCTTTA	164	1792962	G	A	FALSE	TRUE	forward
ideel-barcode-chr14-2674607	ideel-barcode-chr14-2674607_S0_Sub0_mip0	C0	ACTTTCTTTTTCTTCATAAATAGGAGCCTNNNNAGATCGGAAGAGCACACGTGACTCGCCAAGCTGAAGNNNNNNNNNNAAATAATTGTACATAATATAAAACTTTTTACGTA	chr14	2674508	2674607	GAATGTTTTTTAAAATAGTTTTGAATCTTTTTCTTTCCGTTTGTAAAATTAATTGATCTCCCAAGGATCGACAACATTCATTTACCCATAATCGTAACAC	163	2674607	C	T	TRUE	FALSE	reverse
ideel-barcode-chr14-1872907	ideel-barcode-chr14-1872907_S0_Sub0_mip0	C0	TATGACAAATGTTTATGTATATTTGTCTATTTTGTNNNNAGATCGGAAGAGCACACGTGACTCGCCAAGCTGAAGNNNNNNNNNNGGATGGTTTAATGAATGATGATATGAAT	chr14	1872839	1872944	AGTCAATATGATTCGGAAAATAGTAACCTTATAGATTATGAGGTATTTATAAAAGGATTTGATTTTATATATATATTAATAATTATATATATATATTTTTTTTTTT	169	1872907	A	T	FALSE	TRUE	forward
ideel-barcode-chr14-1672649	ideel-barcode-chr14-1672649_S0_Sub0_mip1	C0	TTTTCATTTTTGTAACTAATTAAAATAAAACACCANNNNAGATCGGAAGAGCACACGTGACTCGCCAAGCTGAAGNNNNNNNNNNTAAAAAGAATTTAAATATTTTTGTTTATACAAACT	chr14	1672613	1672708	ATCAATACATGTTATATGATAAATATATATATATATATATATATATATATATGTCATTACATATTTGTATACATTTTAAGTTTAAATTATTATTTT	166	1672649	G	A	FALSE	TRUE	reverse
ideel-barcode-chr14-1672649	ideel-barcode-chr14-1672649_S0_Sub0_mip0	C0	ATGAATATAACTTTGAAGACACGTTCATTTNNNNAGATCGGAAGAGCACACGTGACTCGCCAAGCTGAAGNNNNNNNNNNATACCATATTTTTAATAAAAGTTAAAATCAATTTA	chr14	1672354	1672452	GCAAAGTATTATATTTTTTAGGTATATAATAAATAATAATTGTAAAAGTCTACAATCCTTATATATTGCTATTTAAAAGAATACATTTTTAATTTTTTT	164	1672361	A	T	FALSE	TRUE	forward
ideel-barcode-chr14-1728301	ideel-barcode-chr14-1728301_S0_Sub0_mip0	C0	TTCTCATAATTAAATAAACTAGATAGGTTCTACAANNNNAGATCGGAAGAGCACACGTGACTCGCCAAGCTGAAGNNNNNNNNNNCTTGTAAGGAATAATCTTTTACACTTTT	chr14	1728284	1728382	TTTTGTACACACTAAAAAGATTAACAATAAGTGTGATAATATAACTTTCTCTTTTTTTTTTTTTTTTTAATTTAATATTTGAATATAAATAGTCATAGA	162	1728301	T	A	FALSE	TRUE	reverse
ideel-barcode-chr14-901969	ideel-barcode-chr14-901969_S0_Sub0_mip0	C0	TTTGATTCCTCAATTAATTCGATAAATGCANNNNAGATCGGAAGAGCACACGTGACTCGCCAAGCTGAAGNNNNNNNNNNATTATAATTTAAAATATAATTGTTTCCAAGAAAA	chr14	901945	902043	GGAAAAAATAATTCTTCCTCGTAATTAAGAGGATAAGAATCATTATTGGTTATAAATAAATAAAAATAATTTTTCTTATTTAAATAATAAATAGCTTTT	163	901969	G	A	TRUE	FALSE	reverse
ideel-barcode-chr14-2856580	ideel-barcode-chr14-2856580_S0_Sub0_mip0	C0	TGAAACATTGAGTGAAGAGGGCTTNNNNAGATCGGAAGAGCACACGTGACTCGCCAAGCTGAAGNNNNNNNNNNAACTCTGAAGAACATTATTTGGTAAAA	chr14	2856476	2856588	GATGAACAAAAAAAAAAAAAAAAAAAAAATATTTCTTCCATTTTAAATAATAATATGGTAAGCATAAAAACGGTATCAAATGATTTAACAGATAATATAAATGTGTTAAGAGC	164	2856580	G	T	TRUE	FALSE	forward
ideel-barcode-chr14-1817108	ideel-barcode-chr14-1817108_S0_Sub0_mip0	C0	CATATGTTCGTTTATATTTGACATACCTAAATTTNNNNAGATCGGAAGAGCACACGTGACTCGCCAAGCTGAAGNNNNNNNNNNCTTTTTCTTTTCTTTTATCATTCATATTTAATATA	chr14	1817103	1817173	TCACTGATATAATAAAATTGGTGATTTCCAAAAGTAGTTTTATTCTCATTATTTGTTTTGTTACTACTTTT	140	1817108	G	A	TRUE	FALSE	forward
ideel-barcode-chr14-564447	ideel-barcode-chr14-564447_S0_Sub0_mip1	C0	ATGCAAATAGTATTGATAGTAATGATGATTCTAATNNNNAGATCGGAAGAGCACACGTGACTCGCCAAGCTGAAGNNNNNNNNNNAATAATTATTATTATATGACTTATCAAATGAATGA	chr14	564605	564690	CGAGCATATAAAAAATAGTAATAATATAAAAATTCATAACAATGTTAATATAAATATGAGTAGTAATAATGTAGATAATAATGATG	156	564690	G	A	TRUE	FALSE	reverse
ideel-barcode-chr14-564447	ideel-barcode-chr14-564447_S0_Sub0_mip0	C0	TCAAAACATAATGTACAAACTTTACAGAAAGAANNNNAGATCGGAAGAGCACACGTGACTCGCCAAGCTGAAGNNNNNNNNNNGGATACCATTTTATTTAATATACATTCATGT	chr14	564258	564362	AGTGAATTGAATCAAGCTAAAAAGATTATGTTACCTTTATTAAATGATTTTATACAAAATAATTTTTATAAATATATAAAGTTTTATGAAGATAATCAAAACTCA	169	564266	G	T	FALSE	TRUE	reverse
ideel-barcode-chr14-564447	ideel-barcode-chr14-564447_S0_Sub0_mip0	C0	TCAAAACATAATGTACAAACTTTACAGAAAGAANNNNAGATCGGAAGAGCACACGTGACTCGCCAAGCTGAAGNNNNNNNNNNGGATACCATTTTATTTAATATACATTCATGT	chr14	564258	564362	AGTGAATTGAATCAAGCTAAAAAGATTATGTTACCTTTATTAAATGATTTTATACAAAATAATTTTTATAAATATATAAAGTTTTATGAAGATAATCAAAACTCA	169	564339	C	T	TRUE	TRUE	reverse
ideel-barcode-chr14-465265	ideel-barcode-chr14-465265_S0_Sub0_mip0	C0	ATTATGGGGATCATTTGAAATAAATAATGTAAAANNNNAGATCGGAAGAGCACACGTGACTCGCCAAGCTGAAGNNNNNNNNNNTGGATTAAGAATGGGAGAATTATCTATA	chr14	465233	465312	TGGACTGGTTCTACAGGTGTAGGAAAAACTACCTTATTGTCTCAACTCTCTTTAGATTATTGTATCCAAGGAGTATCAAC	142	465265	G	A	TRUE	FALSE	reverse
ideel-barcode-chr14-161286	ideel-barcode-chr14-161286_S0_Sub0_mip0	C0	TATGGATAATAAAATATATAATGTGCATCAAAAGGNNNNAGATCGGAAGAGCACACGTGACTCGCCAAGCTGAAGNNNNNNNNNNCATTTTAATTTAACATGTTCCTTAGATTTAT	chr14	161211	161294	CTGATTTTCAACAAGAACCTTGTAATCTTGGAAAGACAGCAAACATAACATTTATATTTTCTAAATGAAGGATGAAGAAATTTG	150	161286	G	T	FALSE	TRUE	reverse
ideel-barcode-chr14-259286	ideel-barcode-chr14-259286_S0_Sub0_mip0	C0	AAAAATTTAGTGCCTGGAGAAAGTGTNNNNAGATCGGAAGAGCACACGTGACTCGCCAAGCTGAAGNNNNNNNNNNGAGGAAATAAAGATAGAAAGAGTTTTAAAAA	chr14	259280	259367	GGATAACAAATCTGGAAAAGTAATTGTAGTACCTCATAGATTTCCAGGTGTTTATTTATTAAAAGGAAAATCAGATATATTAGTTACC	145	259286	C	T	TRUE	FALSE	forward
ideel-barcode-chr14-3046108	ideel-barcode-chr14-3046108_S0_Sub0_mip0	C0	AAACTAACCACATTATAACATACCTTAATCTGTANNNNAGATCGGAAGAGCACACGTGACTCGCCAAGCTGAAGNNNNNNNNNNGACCAAATAAAATATGTTCATATATATTATAATTT	chr14	3045897	3045977	CTTTTTTTTTTGTGTGTTTTTACGTCAATTATCTCATTTCCTGCCTCAGAAAGTAACCTTATATGATCTTCCTGATAATTC	150	3045897	G	A	TRUE	FALSE	reverse
ideel-barcode-chr14-1325549	ideel-barcode-chr14-1325549_S0_Sub0_mip0	C0	TAACAAAATGAATATGAAAATGAATGGGCANNNNAGATCGGAAGAGCACACGTGACTCGCCAAGCTGAAGNNNNNNNNNNTGTACAATATAAATAATGGTAATTATATGAATAAT	chr14	1325520	1325608	ATAAATAACTCCATATTGTTAAATAATAATATGCAAGAAAATTATATGAATGATAATAAGTCATCAAATATGCTTATGAATAATATCCC	154	1325549	C	T	FALSE	TRUE	reverse
ideel-barcode-chr14-1728847	ideel-barcode-chr14-1728847_S0_Sub0_mip0	C0	AAGGTTAGATTCAATTTTTGAGAAAAGGAANNNNAGATCGGAAGAGCACACGTGACTCGCCAAGCTGAAGNNNNNNNNNNTAAGTGTTCTTAAGGTTCATATTTATTTTATA	chr14	1728806	1728888	CCTATATTTATATACCATTTGAATGTAAATAGGAAAAAAATATGGTTACTTTATTTATAATCTTCTTTTTTATTCTTTCTGGG	145	1728847	A	G	FALSE	TRUE	forward
ideel-barcode-chr14-1305484	ideel-barcode-chr14-1305484_S0_Sub0_mip0	C0	AATTTTTAATTACAGAAGATCTATCAACCGATNNNNAGATCGGAAGAGCACACGTGACTCGCCAAGCTGAAGNNNNNNNNNNGATAATATAAATGAAAGTAACATAAAAGAAGATAA	chr14	1305389	1305489	GAAGGAGGAATATTTTTTATCAAATCAATTAAACACATTTATTAATTTTTTATTGCTCCTTTGGGGTATTAATATATCCTTTGATCATATAAATCATGAAG	168	1305484	T	C	FALSE	TRUE	reverse
ideel-barcode-chr14-261295	ideel-barcode-chr14-261295_S0_Sub0_mip0	C0	TATTTATAACTACTAGGTCATCTTCATCATGAGNNNNAGATCGGAAGAGCACACGTGACTCGCCAAGCTGAAGNNNNNNNNNNATTTAAGATGATTTCATTTTGCTCTTCA	chr14	261272	261371	GCTTTTTGAGTTAATATAACAGTGTTAGCTCCTATTTTATCTATGACCTCACCTATTTTTAAAATATCTTCGTTAAATTGCTTGTCTCTTTCTTTCCATC	161	261295	G	A	TRUE	FALSE	forward
ideel-barcode-chr14-1351948	ideel-barcode-chr14-1351948_S0_Sub0_mip0	C0	GTTAAAATGCTTTTGAAAACTATAATGTTGATAATNNNNAGATCGGAAGAGCACACGTGACTCGCCAAGCTGAAGNNNNNNNNNNTGTTTACATAATTATTATTTTCAAAAGATAAAAAT	chr14	1351907	1351977	AAATTATTATCTCTTATACTCCGGTTTAAAGCAATTAAAACGGAATATGTTTCTGATATTTCCTCTGGTAT	141	1351948	G	A	TRUE	FALSE	forward
ideel-barcode-chr14-1629711	ideel-barcode-chr14-1629711_S0_Sub0_mip0	C0	AAATAATAATGTCAGCTTTGCAGATAATATTTTTNNNNAGATCGGAAGAGCACACGTGACTCGCCAAGCTGAAGNNNNNNNNNNGCTTTATTAAAACAGAGGAAGAATATATTAATA	chr14	1629707	1629797	TGCTAAAAAATGATGAAAAGGATAATGTTCCTATAAATACATTAAATAAAAATAGTAATAATAATAATAATAATAATAAAATATGTTCTTC	158	1629711	A	C	FALSE	TRUE	reverse
ideel-barcode-chr14-489229	ideel-barcode-chr14-489229_S0_Sub0_mip0	C0	AATTAGGGAATCCATGTTTACTTCATTCANNNNAGATCGGAAGAGCACACGTGACTCGCCAAGCTGAAGNNNNNNNNNNTCAGAATACATTTTGTTAACATTTGTTT	chr14	489189	489288	GTACATCTAAGGAGGAATTACTATCTTTATCTTCTGACATAATAGAATCATTATAATTTTTTGATATTTTTTTTCCTTTTTCATTCTCAGTGGTATCAAA	157	489229	A	G	TRUE	FALSE	forward
ideel-barcode-chr14-1236727	ideel-barcode-chr14-1236727_S0_Sub0_mip0	C0	ATCATTACTTTGATGACCATTACTTGTGTGNNNNAGATCGGAAGAGCACACGTGACTCGCCAAGCTGAAGNNNNNNNNNNTCTAAAATTCCTTCATATAAATTTTCATAAGTAT	chr14	1236699	1236783	CTAGAGAAGAATAAAAACAAATATTTGGACTTTTTGCATGTGTCTTTTTACACTTTTTACAAATAAAACCGTTCAAACAATCACC	149	1236727	A	G	TRUE	FALSE	forward
ideel-barcode-chr14-2534828	ideel-barcode-chr14-2534828_S0_Sub0_mip0	C0	AAAGCCATAAAAGAAATGAAAAGGTTAAAAANNNNAGATCGGAAGAGCACACGTGACTCGCCAAGCTGAAGNNNNNNNNNNAAATGGAATGATAAAAACAAAAACATTTT	chr14	2534828	2534936	GGAATTATCTTATCATAAGGATTTTATGGATAATAAAATAGAAAAGAATATCAAAGAAATAAAACATATCAATAAATATTATATGAAAGAAGAAATGAACTATTTTAAG	169	2534828	C	T	TRUE	FALSE	reverse
ideel-barcode-chr14-2342241	ideel-barcode-chr14-2342241_S0_Sub0_mip0	C0	TTCATTAGGTAAAGTACAATTTTCAACATTATTATNNNNAGATCGGAAGAGCACACGTGACTCGCCAAGCTGAAGNNNNNNNNNNCATTTATCTTATTTATATGATCATGCATATTAAT	chr14	2342170	2342250	GGATACATTCTTGACTAGATTATTTGATACCTTGTCATTATTCATGTAGTAAGAGAACATATTAATTCTTTTTTTCTCACC	150	2342241	G	A	TRUE	FALSE	reverse
ideel-barcode-chr14-3088522	ideel-barcode-chr14-3088522_S0_Sub0_mip0	C0	TTTTCATCATTTGTTTGATCTTTCGTTGGNNNNAGATCGGAAGAGCACACGTGACTCGCCAAGCTGAAGNNNNNNNNNNGTTGTTATGATTTATATTATCATCATTTTTGT	chr14	3088452	3088549	GTACCTCTTTATTATTATTATTATTGCTATTATCATTTGAATGACAGTTATTTTCATTATTATTATTATTTTTATTTTTTTTATTTTTATTTTTTTTT	159	3088522	T	A	FALSE	TRUE	forward
ideel-barcode-chr14-809810	ideel-barcode-chr14-809810_S0_Sub0_mip0	C0	ATAACATGAACAATATGGATAATGAGAACAACATNNNNAGATCGGAAGAGCACACGTGACTCGCCAAGCTGAAGNNNNNNNNNNATGATTTGAGTGAATATATTAATGCCAT	chr14	809737	809840	GAGTGGTAATAATGTTAACAAATTAAATTACATAAATAATATTTCAAATTGTTATAATAATATAAATGATATTTATGATATGTCCAATATAATGAATAATATGG	166	809810	G	A	TRUE	FALSE	reverse
ideel-barcode-chr14-164833	ideel-barcode-chr14-164833_S0_Sub0_mip0	C0	AATATTGTCAATTTCGTGTTGTAAATTTTCGGNNNNAGATCGGAAGAGCACACGTGACTCGCCAAGCTGAAGNNNNNNNNNNGTTTAAAATAATCATATTTAACATAAACAAAATTC	chr14	164783	164856	TTCCATGTTGCTCTCATTGTTTTCAATTCATTTATAAGCATATCTTCATACAATACATCACTTATATTTTCTAG	141	164833	C	T	TRUE	FALSE	forward
ideel-barcode-chr14-2070946	ideel-barcode-chr14-2070946_S0_Sub0_mip0	C0	ATTTTGTAGCTTTACTTCCTCATGAACATTNNNNAGATCGGAAGAGCACACGTGACTCGCCAAGCTGAAGNNNNNNNNNNGACCATTTTCATAAAATTCATATATATGTAAAT	chr14	2070861	2070966	GTTGAACATCTTTTTCATCTTGGTAATTATTCAAATGTTTATCTCTCACAATTTCATCCTTACCAGCATATTCATTTTGCTCCTCCTCCTCTATTTCTTTGATATC	169	2070946	C	T	TRUE	FALSE	forward
ideel-barcode-chr14-1397764	ideel-barcode-chr14-1397764_S0_Sub0_mip0	C0	AATACAGATATTAATGAATACTTTGGTCAATTTGTNNNNAGATCGGAAGAGCACACGTGACTCGCCAAGCTGAAGNNNNNNNNNNACACCTATATTGTTAGAAGGTAATACAT	chr14	1397731	1397807	CCGTGGGAAAAACATCACTTGTAAAATTTTTTGCTGATATAACGGGTCATAAATTTATAAGAATTAATAATCATATG	140	1397764	C	T	TRUE	FALSE	reverse
ideel-barcode-chr14-2196699	ideel-barcode-chr14-2196699_S0_Sub0_mip0	C0	TTATAGGACTTATAAAGGATGACAACGTACNNNNAGATCGGAAGAGCACACGTGACTCGCCAAGCTGAAGNNNNNNNNNNGACATATAAATCATGACAAAACACAATT	chr14	2196644	2196729	CCGATACTCATACTCTCTTACGGATAGTTCACATAGTAACGATGATTCAACATCGAAGGAACAAAATTATCCTAAACCTAGAAGAG	144	2196699	T	G	TRUE	FALSE	reverse
ideel-barcode-chr14-914115	ideel-barcode-chr14-914115_S0_Sub0_mip0	C0	ACAAAATAATGTAGAGAAAAATATTATGAAGATGGNNNNAGATCGGAAGAGCACACGTGACTCGCCAAGCTGAAGNNNNNNNNNNCGATGAACAAGTATATAATATAGGTTTTACA	chr14	914104	914183	GCTATACGACATTTAGGAAGAATAAAAAATTTATTGACAAATGTATCATCAAATAATAATAATAATAATAATATGAATAT	146	914115	T	C	TRUE	FALSE	forward
ideel-barcode-chr14-3193605	ideel-barcode-chr14-3193605_S0_Sub0_mip0	C0	TATCACTTGTAATAAACAGTTCTTGTACGTNNNNAGATCGGAAGAGCACACGTGACTCGCCAAGCTGAAGNNNNNNNNNNTCTGATTCTTTGAACCCTTTGATA	chr14	3193493	3193608	AAAGGGATAAATTCTTTTACATTTATTTTGAGATTCTTCAAGCAACGTATCTTTTAAATATTTTTCAATATGTGTGTTCCATGAATTTTGTCTAGCATATTTAGGAATAGTTAGAA	170	3193605	C	T	TRUE	FALSE	reverse
ideel-barcode-chr14-1473534	ideel-barcode-chr14-1473534_S0_Sub0_mip0	C0	CATGAATGCATTTTCTTTGTGTATCTTTTTNNNNAGATCGGAAGAGCACACGTGACTCGCCAAGCTGAAGNNNNNNNNNNAAAATGCTTTTCTTTTATCAAAAACTTAATAT	chr14	1473490	1473569	CCACATTATATAAAAATTTCCTTTTCAAGCAATAAAATGTTTTAATTCTACAGAACTTTTTTTTCATATCTTTATTGTTG	142	1473534	A	T	FALSE	TRUE	forward
ideel-barcode-chr14-2144375	ideel-barcode-chr14-2144375_S0_Sub0_mip0	C0	TGTTAAATTTTTAAAAGTGAACACATCTCTTTNNNNAGATCGGAAGAGCACACGTGACTCGCCAAGCTGAAGNNNNNNNNNNTTTACTTATAAATATTTCATTTCTCGTTCTATT	chr14	2144331	2144405	AATAGCTTCCTGTCCAACATAGCATCCTTTCTCTTTTGTCAAATAATTTAAGTTATCATAATTTAAGTCGAACGG	140	2144375	G	A	TRUE	FALSE	reverse
ideel-barcode-chr14-832594	ideel-barcode-chr14-832594_S0_Sub0_mip0	C0	AAATTATATAATGACTATTACAGAGTTGAGACATTNNNNAGATCGGAAGAGCACACGTGACTCGCCAAGCTGAAGNNNNNNNNNNAAAAATAATAGCATATGAGAACAATTATTTAAA	chr14	832579	832650	GCCTATATCACAATGTCACAAGTATACAAGTGCAAAGAAGGGTATAATAAATGGAGATGAGAAGAATGTAGA	140	832594	T	C	FALSE	TRUE	reverse
ideel-barcode-chr14-1744760	ideel-barcode-chr14-1744760_S0_Sub0_mip0	C0	ATATATCGTATACAATATATTCTCAGCAGGATGAANNNNAGATCGGAAGAGCACACGTGACTCGCCAAGCTGAAGNNNNNNNNNNTTTTAGAAATGAATAATGAAAATAATAAGAATTTA	chr14	1744760	1744850	AATGAGAATAATGGAAATATGATTGTGTGTACAAATATAGATATCGAAGAACAAAATAATACACAAAAGGATAATATTAAAGAGCAATCAG	161	1744760	A	T	FALSE	TRUE	forward
ideel-barcode-chr14-2331595	ideel-barcode-chr14-2331595_S0_Sub0_mip0	C0	TATGTATTTAAAAACACAATACCAGATAATCAAATNNNNAGATCGGAAGAGCACACGTGACTCGCCAAGCTGAAGNNNNNNNNNNGAACAACAAACGAAACATGGAAAA	chr14	2331595	2331704	GCTTAGATAAAGGTTTCCAAGTAACCCTCAATGCAGGAACCGTTATGGGTTTTTCATTAGTTTCTTTTGGTATTATTGCCTTAGGTTTATTAATTTTTGTTTATAAAACG	169	2331595	C	T	TRUE	FALSE	reverse
ideel-barcode-chr14-1671322	ideel-barcode-chr14-1671322_S0_Sub0_mip2	C0	ACAAGAGAAAAATCATGTAAAGAGTGTTTTNNNNAGATCGGAAGAGCACACGTGACTCGCCAAGCTGAAGNNNNNNNNNNTACAATGAATGAAGAAAATATATATCTAGAAAA	chr14	1671537	1671621	CACAGCAACAAAGTACCGAGATATGGAGAAAATAAAAATTACTCCTCAATGTTATAAATGTAAAAAAAATTATGCCGTAGTTTTC	148	1671537	G	A	TRUE	FALSE	reverse
ideel-barcode-chr14-1671322	ideel-barcode-chr14-1671322_S0_Sub0_mip0	C0	TGTTTTACATTATTTTGTATTACATGTCGTTTATNNNNAGATCGGAAGAGCACACGTGACTCGCCAAGCTGAAGNNNNNNNNNNGACTACTTACAATATCAGAGTTATTATTTATAA	chr14	1671314	1671390	CAACAGGTCTTTTATTTTTATTATCCCCTTGTTCATTTATAAACCTTTTTTCATTTTGTGTATTCAATTCCTCATTC	144	1671322	C	A	FALSE	TRUE	forward
ideel-barcode-chr14-1671322	ideel-barcode-chr14-1671322_S0_Sub0_mip1	C0	AATTTTTATTTTCTCCATATCTCGGTACTTTGTTNNNNAGATCGGAAGAGCACACGTGACTCGCCAAGCTGAAGNNNNNNNNNNAACATTTTTCCCTCAATGTATTTTTAAA	chr14	1671486	1671581	GTTATATTCAACTAACTGTAAAAAACACTCTTTACATGATTTTTCTCTTGTGAAAACTACGGCATAATTTTTTTTACATTTATAACATTGAGGAGT	158	1671537	G	A	TRUE	FALSE	forward
ideel-barcode-chr14-2959716	ideel-barcode-chr14-2959716_S0_Sub0_mip0	C0	AACGTATCAATAATATGAACATAAAAATAGGAATTNNNNAGATCGGAAGAGCACACGTGACTCGCCAAGCTGAAGNNNNNNNNNNTGATATGTAATTTTTATCATATATATGGTCATATT	chr14	2959659	2959738	CGCTTGTTACCTTTTTTCTACCCATACTCTTCTTATTATATATTTTGTTATCTATATTTAATGCGTGGTTATATATATTT	150	2959716	G	T	FALSE	TRUE	reverse
ideel-barcode-chr14-2160136	ideel-barcode-chr14-2160136_S0_Sub0_mip0	C0	TTATTAAGAACTATTGTATTAACACATTTCATCAGNNNNAGATCGGAAGAGCACACGTGACTCGCCAAGCTGAAGNNNNNNNNNNACTTTTACTTATATTCAAATCTTTCGTATTAAA	chr14	2160121	2160205	GGTATTAGATTCTTGTTCTTCAATACTATCATATGATAAATCGTTATCTTCATTATTTTTCGAGGACATCCTTTTTTTCTTTTTC	153	2160136	G	A	TRUE	FALSE	reverse
ideel-barcode-chr14-2035675	ideel-barcode-chr14-2035675_S0_Sub0_mip0	C0	ATTTTATAATGTTATTTAACTTTTCTGTTCCTTGTNNNNAGATCGGAAGAGCACACGTGACTCGCCAAGCTGAAGNNNNNNNNNNTTTTTGTTATTTCTACTGTATTGTTTATTTTT	chr14	2035671	2035750	CATTCTATTATATATAAAATGATTTGAATTATAGAATAATAACATATAAAATATATTTGATATTTTTTTATTTGTTTTAT	147	2035675	C	G	FALSE	TRUE	forward
ideel-barcode-chr14-2762933	ideel-barcode-chr14-2762933_S0_Sub0_mip0	C0	AAAAGGGAAAGACGTCAACGAATGANNNNAGATCGGAAGAGCACACGTGACTCGCCAAGCTGAAGNNNNNNNNNNAAACGTGGACCATTGTTCAAAA	chr14	2762839	2762951	AAGTGATAGAAAGGTGAAAGTTGATAAGGTATCTGAAAAAAAAACCACCTTTAAAGAAAAAAACAATTTGAATGGTAATCAGAAAAAGGATAAAATATCCAACGTTGACAAGC	160	2762933	T	A	FALSE	TRUE	reverse
ideel-barcode-chr14-1798787	ideel-barcode-chr14-1798787_S0_Sub0_mip0	C0	ATAGATTCAGAAAATTTGTCATTTATAAAAACTCTNNNNAGATCGGAAGAGCACACGTGACTCGCCAAGCTGAAGNNNNNNNNNNAGTACAATTCTTTTATTTATAATAGATAACATTTT	chr14	1798703	1798787	GGATTTTTGTAATATTTCTCTTCCTACATTTAATGGTAAGTTTTCACTATCTACAATACCTCTTAGAAAGGTTAACCAACGTGGT	155	1798787	C	T	TRUE	FALSE	reverse
ideel-barcode-chr14-1323647	ideel-barcode-chr14-1323647_S0_Sub0_mip0	C0	ATAAGAATAGTTTGAAAAATTCGAAAGAAGATGATNNNNAGATCGGAAGAGCACACGTGACTCGCCAAGCTGAAGNNNNNNNNNNAACGTTACACCCAAATTATCTTAATAA	chr14	1323628	1323731	CCAAAACGTTCAATCAAACACCTATTATCATCAAACAAAAGAAGAAGAAATAAATACTTATAATAATACGCATAGTAGTACTACGATTAATATGAAAAAAAAAC	166	1323647	C	A	FALSE	TRUE	reverse
ideel-barcode-chr14-2128849	ideel-barcode-chr14-2128849_S0_Sub0_mip0	C0	GCTGCTGTTACTGTGGTAAAACCNNNNAGATCGGAAGAGCACACGTGACTCGCCAAGCTGAAGNNNNNNNNNNAAAATCTAAACTATTCAATGAATTATTACAAT	chr14	2128737	2128849	AATTATTACTATTATTATTATTATTATTATTATTATTATTATTATTACCATTAGCATAGTTTTGTAATTGTTCCATTTGTTGGTACATTTTTTTTTTAATAAAAAATACTGGA	168	2128849	A	C	TRUE	FALSE	forward
ideel-barcode-chr14-485973	ideel-barcode-chr14-485973_S0_Sub0_mip0	C0	AGGCCCTTTTAATGACATTCAAAAATTAANNNNAGATCGGAAGAGCACACGTGACTCGCCAAGCTGAAGNNNNNNNNNNTTACAATTTTTATTTTTATTATGATCAACATTTTT	chr14	485969	486074	TAAAATATCCATGTATACATATATTTCAATATAAAAAAATTAATTATTTCAATCCATTAAATAATTGTATATTATTTAAAAATGATTTATCAATTATAATTTCTCA	170	485973	A	G	TRUE	FALSE	forward
ideel-barcode-chr14-406995	ideel-barcode-chr14-406995_S0_Sub0_mip0	C0	TCATCATCTTTTCATTATATAAGTAGCAGTACGNNNNAGATCGGAAGAGCACACGTGACTCGCCAAGCTGAAGNNNNNNNNNNAAGATATTAATAATAATAAATTACCAGATTCATTT	chr14	406953	407054	ACTTATGAACACAACGAGTTAAAAAAAAAATTTCATAATTTACATTATCAACAAAATATATCAGATGAAGAAAAAAGTTCTTCTTCTAATGATGAATTTTCC	170	406995	T	G	TRUE	FALSE	reverse
ideel-barcode-chr14-429723	ideel-barcode-chr14-429723_S0_Sub0_mip0	C0	AATAAGAAATATTTATTTGACTCGTCTACTCTATCNNNNAGATCGGAAGAGCACACGTGACTCGCCAAGCTGAAGNNNNNNNNNNTTTGAAGATGGAAATATTTTTACGAAATA	chr14	429673	429756	AGTCCTTTTTGTACATTTTAGAAAATAAATTCACGCTTTAATGTAATTATTGACTGCATAGGATTAGAAAAGATAAAATTGAAG	148	429723	T	A	TRUE	FALSE	forward
ideel-barcode-chr14-2124198	ideel-barcode-chr14-2124198_S0_Sub0_mip0	C0	TAAAGATGTTGATTTTGTGGCTACTCATAANNNNAGATCGGAAGAGCACACGTGACTCGCCAAGCTGAAGNNNNNNNNNNCAATTAATTGATATATATGTTGTACAATTTAATT	chr14	2124170	2124260	GGGGAGATAAAGAATCACATTTAGAAGACACCATCTATTATACTCGCCATAAAAATAGAAATGGTCATCAACAAAGATTTAGTGGATGGTC	155	2124198	C	T	TRUE	FALSE	forward
ideel-barcode-chr14-513814	ideel-barcode-chr14-513814_S0_Sub0_mip0	C0	ATACCAGAAATTGAAATATTAAAAAGTACAGATCTNNNNAGATCGGAAGAGCACACGTGACTCGCCAAGCTGAAGNNNNNNNNNNTACATTGCTTTATTAATAAAAGAGGAATT	chr14	513808	513913	ATCATTATTAAAAAAGAAATTTTGTACCATTACACAAAATAAAACAAGCAAACAATTAAATAATACAAAAAACGATAATAATTATAATAATGATGATAATATTATC	170	513814	A	G	FALSE	TRUE	forward
ideel-barcode-chr14-3043530	ideel-barcode-chr14-3043530_S0_Sub0_mip0	C0	TTTTTATTTGGTGATACTTCATTATTTTTCGAACCNNNNAGATCGGAAGAGCACACGTGACTCGCCAAGCTGAAGNNNNNNNNNNCTGCTTGTTCACATGTTCGATG	chr14	3043440	3043546	AGTTTGCTCTTTTTGTTAGGGGAAAGAAGGATGTAAGTTTTTTCTGTTTTATATTTTTCAAAAGGTCTTCTTTGGATACATCTTTCTTTTCGTTTACTTTCATTTTT	164	3043530	A	C	TRUE	FALSE	reverse
ideel-barcode-chr14-1106139	ideel-barcode-chr14-1106139_S0_Sub0_mip0	C0	AATTCCCCAATTTTTGCTCCTAAACANNNNAGATCGGAAGAGCACACGTGACTCGCCAAGCTGAAGNNNNNNNNNNTGCATAATTATTACATATTTCATTAACATTAATT	chr14	1106101	1106202	GTTACTGGGAAACTTATTCCTTTTTCAACTTTATTTCCCTTCTCCTTTTTTGTATATACCTTATCTAATTCATCCTTCATAAACTTTTCACCGTATTCGCAC	162	1106139	C	T	TRUE	FALSE	forward
ideel-barcode-chr14-1657395	ideel-barcode-chr14-1657395_S0_Sub0_mip0	C0	TCATTATTTTTCAAGCTTGCGACTGTNNNNAGATCGGAAGAGCACACGTGACTCGCCAAGCTGAAGNNNNNNNNNNAATTTTTATTATCTGATGTTATTTTCCTATAAT	chr14	1657336	1657438	TCAAATGGCATAATAGGTATATGTTAAAATGAAGTAAAAATATGTAGATATTATTATTGTATTGTTTTTATTTTATTACTGTATATTGTTATGTAGTTGTTTT	162	1657395	C	T	FALSE	TRUE	reverse
ideel-barcode-chr14-2098642	ideel-barcode-chr14-2098642_S0_Sub0_mip0	C0	TAATATATCATCAGAGTTTAAAGAGACAGAAAAANNNNAGATCGGAAGAGCACACGTGACTCGCCAAGCTGAAGNNNNNNNNNNTCTTGATAAAAGTAATGAATTGAATACTATT	chr14	2098565	2098650	GCATGCAATGAGAAAAATATTGGATTAGAAGAAAAAGAAAATATTATAGTTAATATAAATAAGAATTATGTATCTGAAACTACTGA	151	2098642	A	G	TRUE	FALSE	reverse
ideel-barcode-chr14-1660970	ideel-barcode-chr14-1660970_S0_Sub0_mip1	C0	TATGAAAAGAAATCATTGCAATATTTTAGAAAAACNNNNAGATCGGAAGAGCACACGTGACTCGCCAAGCTGAAGNNNNNNNNNNAACACATTAACGAACGTATTAAAATTAA	chr14	1660915	1661005	GTAGTGTTGAAGATGCCATAAATGAAAATGCAAAAAAAAATGAACATGATATAAAAAATGAATGGGATATAAAAAATGAACATCAAAATGT	154	1660970	T	G	FALSE	TRUE	reverse
ideel-barcode-chr14-1660970	ideel-barcode-chr14-1660970_S0_Sub0_mip0	C0	TTTTGCATTTTCATTTATGGCATCTTCAACNNNNAGATCGGAAGAGCACACGTGACTCGCCAAGCTGAAGNNNNNNNNNNTGATAGGATATACTTCTACTTAACGTTT	chr14	1660859	1660970	GAAAGGAGTTACTACTATTTTGTTTTTCTAAAATATTGCAATGATTTCTTTTCATAACATTTTGATGTTCATTTTTTATATCCCATTCATTTTTTATATCATGTTCATTTTT	170	1660970	T	G	FALSE	TRUE	forward
ideel-barcode-chr14-1660970	ideel-barcode-chr14-1660970_S0_Sub0_mip3	C0	ATTATTATGATAAAATTCTGTTACATCCTGGACCNNNNAGATCGGAAGAGCACACGTGACTCGCCAAGCTGAAGNNNNNNNNNNACTATAAATGCTAATAAATTATTTAATAAAAACAA	chr14	1661153	1661226	AGATGAACATACTCTAAATAATAAAAATGTAATAATTCACTTTGTACCATTACATGAGAAATATTGTCTTCTGC	143	1661154	C	T	TRUE	FALSE	reverse
ideel-barcode-chr14-1660970	ideel-barcode-chr14-1660970_S0_Sub0_mip2	C0	AATATTTCTCATGTAATGGTACAAAGTGAATTANNNNAGATCGGAAGAGCACACGTGACTCGCCAAGCTGAAGNNNNNNNNNNAAAATGTGTATTACTTTTTATGTTATTTTTATTA	chr14	1661089	1661161	TAGTATTCATTGTTATTATATAAAGGAGAGGGTCCAGGATGTAACAGAATTTTATCATAATAATGCAGAAGAC	140	1661154	C	T	TRUE	FALSE	forward
ideel-barcode-chr14-1663902	ideel-barcode-chr14-1663902_S0_Sub0_mip0	C0	AAAGAAGGAAAATAAAAGTCCACATTTTAATTAATNNNNAGATCGGAAGAGCACACGTGACTCGCCAAGCTGAAGNNNNNNNNNNAAAGAAAATTACGGTTATATAATTAATATTAGAT	chr14	1663859	1663942	GGTTTATTTATTTTTCATTAATGAAATTTTTTTTTATTATATTATCCTTTTGAATATAACCACAAAAAATCAAAAATAAAAACA	153	1663902	A	G	FALSE	TRUE	forward
ideel-barcode-chr14-299794	ideel-barcode-chr14-299794_S0_Sub0_mip0	C0	TGGGTTGATTAAAGAAATAACAATATAAACAAATNNNNAGATCGGAAGAGCACACGTGACTCGCCAAGCTGAAGNNNNNNNNNNTATGTTTGTAATATAGATGTTTTGCTATATATTT	chr14	299781	299879	TTTTCCTTATTATGTGGAAACGGAAATATGTACTTTAAAAATATGGAAAAATACAAAAACTTATATATATATATATATATATATTAAAGAAACACATGC	167	299794	G	A	FALSE	TRUE	forward
ideel-barcode-chr14-1454960	ideel-barcode-chr14-1454960_S0_Sub0_mip0	C0	TTTAATTATCAAATCGAAAATACCCGAATTTTCNNNNAGATCGGAAGAGCACACGTGACTCGCCAAGCTGAAGNNNNNNNNNNCGATGTACGTGAAATTATGTATTTTCT	chr14	1454862	1454960	GTGTATGCACGTATGGATATATTGTGTAAAATTAAATATGATAAATAACAATCATCTAAAAGTATTACTATGGGAAAAAATATGGGACTATTACAGAGG	159	1454960	C	T	TRUE	FALSE	reverse
ideel-barcode-chr14-203062	ideel-barcode-chr14-203062_S0_Sub0_mip0	C0	ATTCTTCTTTTGATTTATAATACCAGAAGGATATANNNNAGATCGGAAGAGCACACGTGACTCGCCAAGCTGAAGNNNNNNNNNNTAATCTTCATCATTCTCTTTCTTATCTT	chr14	203062	203149	TATATCGTTCTGGATACTTTTCTTTATTCCTTAAGTAATTCATTATTTTTGATATTTTCTTTCTTTCATGTACCGAGCCATTCTCTTC	151	203062	T	G	FALSE	TRUE	forward
ideel-barcode-chr14-1269832	ideel-barcode-chr14-1269832_S0_Sub0_mip0	C0	ATATTCCACTCTTATAATTATAATTACATCCTCAGNNNNAGATCGGAAGAGCACACGTGACTCGCCAAGCTGAAGNNNNNNNNNNTTGTTAATCATAGAAATATTGAAATTAATAAATAA	chr14	1269804	1269891	TATCCTAAATACAAATAAAGATATTTATATAGAGAAAAAAAATATCCTTCACCTCAGTACCATATCCACTAATTTAAATGGAACCAAA	158	1269832	G	T	FALSE	TRUE	reverse
ideel-barcode-chr14-1166314	ideel-barcode-chr14-1166314_S0_Sub0_mip0	C0	ATTTTCATCATTGTTATCCTTATTATCCTTATGANNNNAGATCGGAAGAGCACACGTGACTCGCCAAGCTGAAGNNNNNNNNNNTTCTTGAAAGCGCGTTATAAATTTTT	chr14	1166279	1166369	TTTGATCTTCTACAGATATGGACAAATTAGTATCTATTAAATGATCATATTTTTCGAGAACTAAATTATTTTGTTGTATTATTACATTCAC	151	1166314	C	A	TRUE	FALSE	reverse
ideel-barcode-chr14-1300698	ideel-barcode-chr14-1300698_S0_Sub0_mip0	C0	TATATCATTTTACTGGACCACAATTTGTAAATATCNNNNAGATCGGAAGAGCACACGTGACTCGCCAAGCTGAAGNNNNNNNNNNTTTTGGAAAAGGCTATGTCTATATTTTT	chr14	1300641	1300723	CATTTTTCATAATATTTTTAAAGCACCTATTCACAATCTCATTATTATTATTATTAACACAATATTTGTTATATAAACAACTA	146	1300698	G	A	FALSE	TRUE	reverse
ideel-barcode-chr3-241146	ideel-barcode-chr3-241146_S0_Sub0_mip0	C0	TTTTTGCTTCTTCATTTTTATTCTTCTGTAATCNNNNAGATCGGAAGAGCACACGTGACTCGCCAAGCTGAAGNNNNNNNNNNTTGAAATATTGCATATCATTCATTAATATATTTTT	chr3	241119	241217	CATCTCATCTTGTTTTTTACACATTTCTGTATCATAATATTTGTTTTTATTAATATACATATCCTCCATAATAGCTTTTTTTTTTTTTTTTTTTTTTTT	167	241146	T	G	TRUE	FALSE	forward
ideel-barcode-chr3-851712	ideel-barcode-chr3-851712_S0_Sub0_mip0	C0	ATATCAATAATTATAAAGGACACAAATAAAGGAGANNNNAGATCGGAAGAGCACACGTGACTCGCCAAGCTGAAGNNNNNNNNNNATTCAATATGAAAAGGATGGAGAAATAA	chr3	851712	851797	CTCGTCAAATCCTTGAGCCTATGCCAGTAAGGCCAGTATATGAAGTAAAAAATAATAACATTTTATTACCGGTTGATGAGGAAAAG	149	851712	C	A	FALSE	TRUE	reverse
ideel-barcode-chr3-139823	ideel-barcode-chr3-139823_S0_Sub0_mip2	C1	ATCACTAGTAATTTCTTTAAGTTTAATTATGGCANNNNAGATCGGAAGAGCACACGTGACTCGCCAAGCTGAAGNNNNNNNNNNTCGTTAGTTTCGTGCACATAATT	chr3	140196	140297	CATAATTTTATCTTTTGGAGAAAGTCTAGCTGCAATAACTTCACCTAAATAACCATATTTTTTCATACTTAAATAAGCCTCACGTTCATATTTTATTAAAAG	159	140294	T	C	TRUE	FALSE	reverse
ideel-barcode-chr3-139823	ideel-barcode-chr3-139823_S0_Sub0_mip3	C1	ATGAGTAATTTAAGAAGATATGATATGGAAAATGCNNNNAGATCGGAAGAGCACACGTGACTCGCCAAGCTGAAGNNNNNNNNNNTGAACGTGAGGCTTATTTAAGTAT	chr3	140234	140327	GAAAAAATATGGTTATTTAGGTGAAGTTATTGCAGCTAGACTTTCTCCAAAAGATAAAATTATGAATTATGTGCACGAAACTAACGAAGATATC	153	140294	T	C	TRUE	FALSE	forward
ideel-barcode-chr3-139823	ideel-barcode-chr3-139823_S0_Sub0_mip3	C1	ATGAGTAATTTAAGAAGATATGATATGGAAAATGCNNNNAGATCGGAAGAGCACACGTGACTCGCCAAGCTGAAGNNNNNNNNNNTGAACGTGAGGCTTATTTAAGTAT	chr3	140234	140327	GAAAAAATATGGTTATTTAGGTGAAGTTATTGCAGCTAGACTTTCTCCAAAAGATAAAATTATGAATTATGTGCACGAAACTAACGAAGATATC	153	140327	C	T	TRUE	FALSE	forward
ideel-barcode-chr3-139823	ideel-barcode-chr3-139823_S0_Sub0_mip0	C1	TTTGCGTTCGTAGGTTTGTTCTTGANNNNAGATCGGAAGAGCACACGTGACTCGCCAAGCTGAAGNNNNNNNNNNAAAAATTAATATTTTCAAAATATGCATACATT	chr3	139977	140062	TGAGAAATTGCAAAAAAACAAAAGGCATACATGAATCCATTTACGAGTTCCATGAAAAAATTTCTATTAAAACTATGAACTGACGG	143	140020	T	C	FALSE	TRUE	reverse
ideel-barcode-chr3-139823	ideel-barcode-chr3-139823_S0_Sub0_mip0	C1	TTTGCGTTCGTAGGTTTGTTCTTGANNNNAGATCGGAAGAGCACACGTGACTCGCCAAGCTGAAGNNNNNNNNNNAAAAATTAATATTTTCAAAATATGCATACATT	chr3	139977	140062	TGAGAAATTGCAAAAAAACAAAAGGCATACATGAATCCATTTACGAGTTCCATGAAAAAATTTCTATTAAAACTATGAACTGACGG	143	140060	T	A	TRUE	TRUE	reverse
ideel-barcode-chr3-139823	ideel-barcode-chr3-139823_S0_Sub0_mip1	C1	TTTCTTGGATAGATATTATGGTGTATTCAATAAANNNNAGATCGGAAGAGCACACGTGACTCGCCAAGCTGAAGNNNNNNNNNNCGTCAGTTCATAGTTTTAATAGAAATTT	chr3	140006	140113	TTTCATGGAACTCGTAAATGGATTCATGTATGCCTTTTGTTTTTTTGCAATTTCTCAAATGTATGCATATTTTGAAAATATTAATTTTTATATTACAAGTAATTTCCG	170	140020	T	C	FALSE	TRUE	forward
ideel-barcode-chr3-139823	ideel-barcode-chr3-139823_S0_Sub0_mip1	C1	TTTCTTGGATAGATATTATGGTGTATTCAATAAANNNNAGATCGGAAGAGCACACGTGACTCGCCAAGCTGAAGNNNNNNNNNNCGTCAGTTCATAGTTTTAATAGAAATTT	chr3	140006	140113	TTTCATGGAACTCGTAAATGGATTCATGTATGCCTTTTGTTTTTTTGCAATTTCTCAAATGTATGCATATTTTGAAAATATTAATTTTTATATTACAAGTAATTTCCG	170	140060	T	A	TRUE	TRUE	forward
ideel-barcode-chr3-139823	ideel-barcode-chr3-139823_S0_Sub0_mip4	C1	AAGAAACACAATTATTTACTACCACTGGTGNNNNAGATCGGAAGAGCACACGTGACTCGCCAAGCTGAAGNNNNNNNNNNTGGAAAATGCTTTCAAAAACAAAATG	chr3	140379	140478	TCAACATATGTAGATGATTTTGCTTTTTTTGATGATTGCGGAAAAAATGAACAATTTTTAAATGAGAGATGTGATTATTGTCCTGTAATTGAAGAGGTCG	156	140417	C	T	TRUE	FALSE	forward
ideel-barcode-chr3-139823	ideel-barcode-chr3-139823_S0_Sub0_mip4	C1	AAGAAACACAATTATTTACTACCACTGGTGNNNNAGATCGGAAGAGCACACGTGACTCGCCAAGCTGAAGNNNNNNNNNNTGGAAAATGCTTTCAAAAACAAAATG	chr3	140379	140478	TCAACATATGTAGATGATTTTGCTTTTTTTGATGATTGCGGAAAAAATGAACAATTTTTAAATGAGAGATGTGATTATTGTCCTGTAATTGAAGAGGTCG	156	140420	A	C	TRUE	FALSE	forward
ideel-barcode-chr3-139823	ideel-barcode-chr3-139823_S0_Sub0_mip4	C1	AAGAAACACAATTATTTACTACCACTGGTGNNNNAGATCGGAAGAGCACACGTGACTCGCCAAGCTGAAGNNNNNNNNNNTGGAAAATGCTTTCAAAAACAAAATG	chr3	140379	140478	TCAACATATGTAGATGATTTTGCTTTTTTTGATGATTGCGGAAAAAATGAACAATTTTTAAATGAGAGATGTGATTATTGTCCTGTAATTGAAGAGGTCG	156	140444	G	A	TRUE	FALSE	forward
ideel-barcode-chr3-139823	ideel-barcode-chr3-139823_S0_Sub0_mip4	C1	AAGAAACACAATTATTTACTACCACTGGTGNNNNAGATCGGAAGAGCACACGTGACTCGCCAAGCTGAAGNNNNNNNNNNTGGAAAATGCTTTCAAAAACAAAATG	chr3	140379	140478	TCAACATATGTAGATGATTTTGCTTTTTTTGATGATTGCGGAAAAAATGAACAATTTTTAAATGAGAGATGTGATTATTGTCCTGTAATTGAAGAGGTCG	156	140459	T	C	TRUE	FALSE	forward
ideel-barcode-chr3-139823	ideel-barcode-chr3-139823_S0_Sub0_mip4	C0	AAGAAACACAATTATTTACTACCACTGGTGNNNNAGATCGGAAGAGCACACGTGACTCGCCAAGCTGAAGNNNNNNNNNNTGGAAAATGCTTTCAAAAACAAAATG	chr3	124454	124553	GTTACTTATGTGGATGACTTTGCTTTTTTTGATGATTGTGGCAAAAATGAACAATTTTTAAATGAAAGATGTGATTATTGCCCTGTAATTGAAGAGGTGG	156	124534	C	T	TRUE	FALSE	forward
ideel-barcode-chr3-142944	ideel-barcode-chr3-142944_S0_Sub0_mip0	C0	AAAATTAATAGAAAAGGACAATATGCGCAANNNNAGATCGGAAGAGCACACGTGACTCGCCAAGCTGAAGNNNNNNNNNNATACTGACACAAGAACGATCATTT	chr3	142907	143006	CGTCTGTCATATATATGCAAAATATAATTGCTCAATCGTGTATTATAGAGCAACAATATTCAAGGGTTCAAGAACTTATAGGTAATGCAGAAGAGGTCAT	154	142944	G	T	TRUE	FALSE	forward
ideel-barcode-chr3-183105	ideel-barcode-chr3-183105_S0_Sub0_mip0	C0	AAAAAGGACTTTACATAATATGAAAAATGACACNNNNAGATCGGAAGAGCACACGTGACTCGCCAAGCTGAAGNNNNNNNNNNGGAAATTCCTGTGTATATAATAATGATTT	chr3	183102	183209	GATTTATATTATACATAATAATAAAAGGTATGAACACATGAACTTACCCAAGAGGACGAAAAAGAAAAAAAAGAAGAAAAAAAGAAAAACAAAAGAAACAAAAAGAAA	170	183105	T	A	TRUE	FALSE	forward
ideel-barcode-chr3-946197	ideel-barcode-chr3-946197_S0_Sub0_mip0	C0	TATCTATTATTCCACATCCTGAAATTAATAATGAANNNNAGATCGGAAGAGCACACGTGACTCGCCAAGCTGAAGNNNNNNNNNNGTATGGAGATGTAATAAATAAAATAATGTTTAT	chr3	946190	946287	CCATACACAGAAAAAAAATAAACAGGAAAGGTTCATGTTCAATAATAAGAAATATATTAAAAGAAAAGAATATATATTAAATGATTTAAACGAATTTA	166	946197	G	A	TRUE	FALSE	reverse
ideel-barcode-chr3-752418	ideel-barcode-chr3-752418_S0_Sub0_mip0	C0	AAATAATGCTACTATTTTGTTAAAAGCACATTTANNNNAGATCGGAAGAGCACACGTGACTCGCCAAGCTGAAGNNNNNNNNNNAAAAATAATTATGATGAAAATTCCATGTTAAAT	chr3	752416	752510	CCAATTGATGTTGTACATAAAGTTAATAATTTTTTAGAAAAATTAGTAATTATTAAACAAATAAATAGTAATGATACTTTATCAGTTGAAGCACA	162	752418	A	T	TRUE	FALSE	forward
ideel-barcode-chr3-749616	ideel-barcode-chr3-749616_S0_Sub0_mip0	C0	TTTTAATCTTGTTCTTATAGCTTTTATAGGCTTCNNNNAGATCGGAAGAGCACACGTGACTCGCCAAGCTGAAGNNNNNNNNNNTAGGAACACCTATATAATCAATATTTAAATTT	chr3	749554	749633	GGATCTCCTGTAATAACTGTTCTTGCTGAAAAGTCCACTCTTTTACCCATCAAATTACCTCTTAGTCTTCCTTCTTTACC	146	749616	A	G	TRUE	FALSE	reverse
ideel-barcode-chr3-507008	ideel-barcode-chr3-507008_S0_Sub0_mip0	C0	AAAAACTTAAATCTTGCCATTTCCTTTTATTTGTNNNNAGATCGGAAGAGCACACGTGACTCGCCAAGCTGAAGNNNNNNNNNNTTCCAATCAACCCAATCAATTGAT	chr3	506947	507046	TTGGATGCTTTCCCTTCCTCCATCTTTATTAAATTCTCCGCTTCATTAATTTTAGAAGTCATTTCTCTCCAATGAGATGTATCTATATCATTTGTTAAGA	158	507008	G	A	TRUE	FALSE	reverse
ideel-barcode-chr3-917487	ideel-barcode-chr3-917487_S0_Sub0_mip0	C0	AAAAAGAACAACCATAATAAGGATACTGTACNNNNAGATCGGAAGAGCACACGTGACTCGCCAAGCTGAAGNNNNNNNNNNCCTCTAGTAAAAAGAAAAAGAAAATCAT	chr3	917427	917529	CGAAGAAAGCTCAGATTACGCAAGCTCAGAAAAAACTATTTATACCTTATATACAGATAGTAATTCAAGATGCTCCAAGCAAAATTACAAAAAAAATAAAAAT	162	917487	T	C	TRUE	FALSE	forward
ideel-barcode-chr3-750795	ideel-barcode-chr3-750795_S0_Sub0_mip0	C0	TTCTTTTACATATGATACCACTTAATAATTCGTTNNNNAGATCGGAAGAGCACACGTGACTCGCCAAGCTGAAGNNNNNNNNNNCATATTCAAGCCAATTATTTGTAACTTT	chr3	750794	750882	TTGTAAAGCTGATAAAAAATCTTTCGTTTTATCTGGACCCATTTCATGCCATAAAACATGAATTAACGATCCACTAGAAGAACCAACAG	151	750795	T	C	TRUE	FALSE	reverse
ideel-barcode-chr3-750795	ideel-barcode-chr3-750795_S0_Sub0_mip0	C0	TTCTTTTACATATGATACCACTTAATAATTCGTTNNNNAGATCGGAAGAGCACACGTGACTCGCCAAGCTGAAGNNNNNNNNNNCATATTCAAGCCAATTATTTGTAACTTT	chr3	750794	750882	TTGTAAAGCTGATAAAAAATCTTTCGTTTTATCTGGACCCATTTCATGCCATAAAACATGAATTAACGATCCACTAGAAGAACCAACAG	151	750882	A	G	TRUE	FALSE	reverse
ideel-barcode-chr3-776823	ideel-barcode-chr3-776823_S0_Sub0_mip0	C0	TATTGGTTTATTAATACCTTACATGAAAGATAAGCNNNNAGATCGGAAGAGCACACGTGACTCGCCAAGCTGAAGNNNNNNNNNNTAATGGTCCTAATAATAGTTGTAGTTTT	chr3	776803	776882	GTTGAGGGATATAATAAAAAGGGTGATGTAAACATAAAGGGACTACAAATAAAGGAAGAAAATCATTATCTATGTGAGTG	143	776823	G	T	FALSE	TRUE	forward
ideel-barcode-chr3-827900	ideel-barcode-chr3-827900_S0_Sub0_mip0	C0	AAACAGCCAAATATAACGAAATTATTTGAATTANNNNAGATCGGAAGAGCACACGTGACTCGCCAAGCTGAAGNNNNNNNNNNGAATACAAAATCTCCACTTGTATTAAAAA	chr3	827857	827942	AAGAATTCGAATCTTCACAAACACTTTGTATGCCATCTGAAATATTTAGATTATTGTCTCCTGATAGTTGATTATATACCTTTTTG	148	827900	A	T	FALSE	TRUE	reverse
ideel-barcode-chr3-827900	ideel-barcode-chr3-827900_S0_Sub0_mip0	C0	AAACAGCCAAATATAACGAAATTATTTGAATTANNNNAGATCGGAAGAGCACACGTGACTCGCCAAGCTGAAGNNNNNNNNNNGAATACAAAATCTCCACTTGTATTAAAAA	chr3	827857	827942	AAGAATTCGAATCTTCACAAACACTTTGTATGCCATCTGAAATATTTAGATTATTGTCTCCTGATAGTTGATTATATACCTTTTTG	148	827914	A	G	FALSE	TRUE	reverse
ideel-barcode-chr3-354592	ideel-barcode-chr3-354592_S0_Sub0_mip0	C0	AATGTGTTACGAATCCATACTTATTCTCTANNNNAGATCGGAAGAGCACACGTGACTCGCCAAGCTGAAGNNNNNNNNNNTTCATTATGTTCTTCTATACATATTGATTTAAT	chr3	354547	354638	GCCTGGTGATAAAGATCCTAGTGATTCCAATTTACCACAACAACCTTTTCCTAACATATTTTTTAAAAAAGCAAGAAATTTTAATTCGTTCC	155	354592	T	C	TRUE	FALSE	forward
ideel-barcode-chr3-680179	ideel-barcode-chr3-680179_S0_Sub0_mip0	C0	ATTGAGATGTTTTATAATAACATGTATGAAAATCGNNNNAGATCGGAAGAGCACACGTGACTCGCCAAGCTGAAGNNNNNNNNNNCTATTATTTTCGTCCTTCTGCTTTT	chr3	680139	680231	TTTCTATTTCTATTCGATTTAAAATATCCGTTACACAAAAGTTCTCATCATAAGGCATTGTGTATGTTAAATCAGTACCACTTGTATAAAAGG	153	680179	G	A	TRUE	FALSE	forward
ideel-barcode-chr3-645241	ideel-barcode-chr3-645241_S0_Sub0_mip0	C0	ATTAAAACTATCAAGAAATGCTTTCAAATAATCANNNNAGATCGGAAGAGCACACGTGACTCGCCAAGCTGAAGNNNNNNNNNNATTTCATTCCATATTTAGAAGAGATAAAAA	chr3	645170	645252	CACGCAATGTACGTATGGTTTACTGAGTAATAATAATACAATTCGTCGAAAAAAAAAAGGATTTTCTCTCTTTCTATATTGGG	147	645241	G	A	TRUE	FALSE	reverse
ideel-barcode-chr3-674673	ideel-barcode-chr3-674673_S0_Sub0_mip0	C0	AATTATTTGTAATGTCGTTGGCTTTGCTNNNNAGATCGGAAGAGCACACGTGACTCGCCAAGCTGAAGNNNNNNNNNNAAAATATCCATTTTTAAATAATATAGGGAAAAA	chr3	674646	674726	ATTTGGTGTTAAGCCGTCATATATTATCGTACCATTTTCCGTATTTTTATTTCTTTCTTTAGTTTTTGGATGGGGTGCTGC	142	674673	C	A	TRUE	FALSE	forward
ideel-barcode-chr3-916566	ideel-barcode-chr3-916566_S0_Sub0_mip0	C0	ATATCTTTGTAAAATGGATTAGGTTCTATAAAACTNNNNAGATCGGAAGAGCACACGTGACTCGCCAAGCTGAAGNNNNNNNNNNAAAAAGTATCCGTTTTTATTCCATTCT	chr3	916620	916724	GCAGAGAAATTTTTTAAATCACTATCATATGAAAATTTTTTTATAATTTTTTTTTTTTCAACATTTAATAAATATATATATTTTCGAAAACAACCAAATAATATT	167	916639	C	A	TRUE	FALSE	reverse
ideel-barcode-chr3-916566	ideel-barcode-chr3-916566_S0_Sub0_mip0	C0	ATATCTTTGTAAAATGGATTAGGTTCTATAAAACTNNNNAGATCGGAAGAGCACACGTGACTCGCCAAGCTGAAGNNNNNNNNNNAAAAAGTATCCGTTTTTATTCCATTCT	chr3	916620	916724	GCAGAGAAATTTTTTAAATCACTATCATATGAAAATTTTTTTATAATTTTTTTTTTTTCAACATTTAATAAATATATATATTTTCGAAAACAACCAAATAATATT	167	916641	A	G	TRUE	FALSE	reverse
ideel-barcode-chr3-916566	ideel-barcode-chr3-916566_S0_Sub0_mip0	C0	ATATCTTTGTAAAATGGATTAGGTTCTATAAAACTNNNNAGATCGGAAGAGCACACGTGACTCGCCAAGCTGAAGNNNNNNNNNNAAAAAGTATCCGTTTTTATTCCATTCT	chr3	916620	916724	GCAGAGAAATTTTTTAAATCACTATCATATGAAAATTTTTTTATAATTTTTTTTTTTTCAACATTTAATAAATATATATATTTTCGAAAACAACCAAATAATATT	167	916719	C	T	TRUE	FALSE	reverse
ideel-barcode-chr3-730277	ideel-barcode-chr3-730277_S0_Sub0_mip0	C0	ATTGATGTACATAATAATATGGAAAAGAAAAATGANNNNAGATCGGAAGAGCACACGTGACTCGCCAAGCTGAAGNNNNNNNNNNTTTAGAACAATTACTTATATAGAATCAATAAATAT	chr3	730247	730340	GAATAAATACATTTTATCTGATGATTATGGAGATTTATTTATTTTGTCATTTTTGCCAAAAAAAAAAAATAAAGATATATTTGATGAAGAAGAT	164	730277	A	G	TRUE	FALSE	forward
ideel-barcode-chr3-887238	ideel-barcode-chr3-887238_S0_Sub0_mip0	C0	ATAAAAATTAAAAGAAAAGGTAGCCAAGTTAATNNNNAGATCGGAAGAGCACACGTGACTCGCCAAGCTGAAGNNNNNNNNNNGAATTAAAAACAATACTAAAGTTTTTGAAAAA	chr3	887236	887312	TGTCCAAATATTGATACGACTGCTAAAAACATTCCACAAAAATATGTTAAGGTATTTCCAACAAATCCTTTTGAAGG	142	887238	T	C	TRUE	FALSE	forward
ideel-barcode-chr3-444950	ideel-barcode-chr3-444950_S0_Sub0_mip0	C0	AAAATTATAAATAAAGAAAATGTTGGAGAAGAGGANNNNAGATCGGAAGAGCACACGTGACTCGCCAAGCTGAAGNNNNNNNNNNTGAATATCTCATTTATGTACCAGAAAAA	chr3	444937	445014	GGTTCATGGGAAAACAATAAAAAAGGATATATAGTTGGTCAGAATATTATTCTTGTGGTATTACCAGAGGTAGAATCG	141	444950	A	T	FALSE	TRUE	forward
ideel-barcode-chr3-804929	ideel-barcode-chr3-804929_S0_Sub0_mip2	C0	ATTTTTCTTCCTTTATTAACGTTTTATCTTTTCCNNNNAGATCGGAAGAGCACACGTGACTCGCCAAGCTGAAGNNNNNNNNNNAATATTATTATCAATATCAAGAAAATGAATTGAA	chr3	805108	805186	GTTTTTTCTTCCTCTTTTGTAAGTAGTTGACATTTATTTTCATTAATATTATCTATTATATTATTTATTAATTCTCCAG	147	805130	G	A	FALSE	TRUE	forward
ideel-barcode-chr3-804929	ideel-barcode-chr3-804929_S0_Sub0_mip0	C0	TTTTATGTACCAAATAAAGAAGATGTGAATAAAANNNNAGATCGGAAGAGCACACGTGACTCGCCAAGCTGAAGNNNNNNNNNNCAAATATATATATCTATGGATGTATTTCATAATTA	chr3	804837	804936	TCCTATTATACCTTGTAATATGCCTATGAATAATTTAAGTAAATATATATATTACTGGATTGATTCAAATGATAAGAATGTAATTAAATCATTGGATCTC	169	804929	T	A	FALSE	TRUE	reverse
ideel-barcode-chr3-804929	ideel-barcode-chr3-804929_S0_Sub0_mip1	C0	ATACAAGTTTTTGAATATTTCTATTTTCATTCCATNNNNAGATCGGAAGAGCACACGTGACTCGCCAAGCTGAAGNNNNNNNNNNTCAATCCAGTAATATATATATTTACTTAAATTATT	chr3	804909	804980	CATAGGCATATTACAAGGTATAATAGGATAATTATGAAATACATCCATAGATATATATATTTGCTTTAATTC	142	804929	T	A	FALSE	TRUE	forward
ideel-barcode-chr3-514084	ideel-barcode-chr3-514084_S0_Sub0_mip0	C0	TGTTGTTTGTTGGGCTTGAAAATGTNNNNAGATCGGAAGAGCACACGTGACTCGCCAAGCTGAAGNNNNNNNNNNATGGAGGGGTCGTCATCAAA	chr3	513960	514084	ATAATTATTATAATTACTATGATTATTATTATTATTTATGTAATTCTTCTTATTATTAATGTTGCTATTATTACTATTATTACTATTATCATTATTATCAGTATTATTATTATTATTATTGTTGT	170	514084	T	C	TRUE	FALSE	reverse
ideel-barcode-chr3-807785	ideel-barcode-chr3-807785_S0_Sub0_mip0	C0	ATGTGTGTTGAGGATAGCTGGGANNNNAGATCGGAAGAGCACACGTGACTCGCCAAGCTGAAGNNNNNNNNNNGAATATTTATCAACAATAGAAACTTATATAACAA	chr3	807693	807802	GAGAGTATTAGTAAGAAAACCCAAAAGAAAAAATAACAAGCTTATGTTCTTCATTTGATATTATATGTATATATATATATATATATATATATTTTATTTATTTTTTGTAG	167	807785	T	A	FALSE	TRUE	forward
ideel-barcode-chr3-796056	ideel-barcode-chr3-796056_S0_Sub0_mip0	C0	ATTTATGCCTTTGCCAATCTTCAAAAANNNNAGATCGGAAGAGCACACGTGACTCGCCAAGCTGAAGNNNNNNNNNNAAATATTCATATGAGAAAATTTTTACAACAT	chr3	795983	796069	CACCATCTTTAACATCAGCCCATTTTTTTTCTTTTAATTCTCCTTGTACAAAAACCATGGTTTTCTTACTATTTTCTTCGTTATCAG	145	796056	T	C	TRUE	FALSE	reverse
ideel-barcode-chr3-920967	ideel-barcode-chr3-920967_S0_Sub0_mip0	C0	AGATCTTCTAATATTAACCGTGATCATCTCNNNNAGATCGGAAGAGCACACGTGACTCGCCAAGCTGAAGNNNNNNNNNNAAGGAAAAGTGATAGACTAAGGAATAAA	chr3	920890	921000	GAACAGAATAAAAAAGAAGAAAATAATAATAACAACAACAATAATAATAATAATAATAATAATAATGCACTTTTTAGAAACTCATTAAATTCTAGAAATAGATATAATACC	169	920967	A	G	TRUE	FALSE	forward
ideel-barcode-chr3-788401	ideel-barcode-chr3-788401_S0_Sub0_mip0	C0	GTTACGGTCAAGAAGGGTTAACAAAANNNNAGATCGGAAGAGCACACGTGACTCGCCAAGCTGAAGNNNNNNNNNNTGTTATTGTCACATTTATTATATTGTATTATATTT	chr3	788349	788456	TTTTTCAAATTTTTTTTTTTTTTTTTATAAAAGGGTCCTTCTTTACTAGGTTGTATTTTAATCTTATCAAAAAATTAACTATTTAAAAAAAAAAAAAAAAAAAAATGG	169	788401	G	C	FALSE	TRUE	forward
ideel-barcode-chr3-185604	ideel-barcode-chr3-185604_S0_Sub0_mip0	C0	AAAATTTTCTTTTCTTCAGGGTCCGTNNNNAGATCGGAAGAGCACACGTGACTCGCCAAGCTGAAGNNNNNNNNNNTAATGGTAATACACTTATTTTTATTTTGTATAAA	chr3	185553	185639	GAAATGTCTTCTGCCTTTTCTATATTTATATTAAAGAATAAATTAAAGTCTTGTATATTTTTATGAAATAAATTATTAATACTAAAA	147	185604	C	T	TRUE	FALSE	reverse
ideel-barcode-chr3-830833	ideel-barcode-chr3-830833_S0_Sub0_mip0	C0	AAGCAATTTCTTAAACATTAACAAAAATATATCGTNNNNAGATCGGAAGAGCACACGTGACTCGCCAAGCTGAAGNNNNNNNNNNTTGAATATATAATTTTATAAAACATTACGGTTTAA	chr3	830800	830899	GTTTGATTAAAAGTTTTTTATATATAAAAAAAATATACCCACATATATACATATATATATATATATATATATATATATATTTTTCCCATGTAACTCATTA	170	830833	T	C	FALSE	TRUE	reverse
ideel-barcode-chr3-827158	ideel-barcode-chr3-827158_S0_Sub0_mip0	C0	AGAAGAAAATAATTTCCTTGTTAAGAAATTAAAGANNNNAGATCGGAAGAGCACACGTGACTCGCCAAGCTGAAGNNNNNNNNNNTTAGATTATCAAAGAATGTATCATATAATAATAAT	chr3	827087	827169	GAAGAGGAGGAAGATATAAATGGAAATATAAATTATAATGATAGTAATAATATATATATTACACCAAAAAAAAATAATAAAGA	153	827158	A	T	FALSE	TRUE	forward
ideel-barcode-chr3-363473	ideel-barcode-chr3-363473_S0_Sub0_mip0	C0	TAGTTGTTAATGCTGTTTATAAATTAGGTGATANNNNAGATCGGAAGAGCACACGTGACTCGCCAAGCTGAAGNNNNNNNNNNGAATTAAGTTTAAATTTTTCTAATAAGAATGAA	chr3	363424	363511	GAAGAGAAAAGAAGTATTTTATTAAAATGTGCTCAAACGGCATTAAATTCAAAATTAGTTTCTAATCATAAAGAATTTTTTGGTGAGT	154	363473	C	T	TRUE	FALSE	reverse
ideel-barcode-chr3-363473	ideel-barcode-chr3-363473_S0_Sub0_mip1	C0	ATTTAATTTATTTATAGCAACATTACAAGCGTTNNNNAGATCGGAAGAGCACACGTGACTCGCCAAGCTGAAGNNNNNNNNNNTCTTTATGATTAGAAACTAATTTTGAATTTAAT	chr3	363471	363544	GCCGTTTGAGCACATTTTAATAAAATACTTCTTTTCTCTTCTTCATTCTTATTAGAAAAATTTAAACTTAATTC	140	363473	C	T	TRUE	FALSE	forward
ideel-barcode-chr3-363473	ideel-barcode-chr3-363473_S0_Sub0_mip2	C0	GTTATCGTAACATCTCTTTCTGTATAAATTAATTTNNNNAGATCGGAAGAGCACACGTGACTCGCCAAGCTGAAGNNNNNNNNNNCCACAACAACAACAGAAGTAGTA	chr3	363678	363779	CCATCACCAACTTCGTCATCTTGAGATTTTGCTATATCAACTAATATCGAAGCAGCTGGGTGACTAATATTTAATAAATTCATTACGGTAGCACCATCATTT	160	363731	A	G	TRUE	FALSE	forward
ideel-barcode-chr3-363473	ideel-barcode-chr3-363473_S0_Sub0_mip3	C0	ATATAGCAAAATCTCAAGATGACGAAGTNNNNAGATCGGAAGAGCACACGTGACTCGCCAAGCTGAAGNNNNNNNNNNAAAGACAACTTTAGGTCCTCGA	chr3	363715	363823	GGTATGGATAAATTAATTTATACAGAAAGAGATGTTACGATAACAAATGATGGTGCTACCGTAATGAATTTATTAAATATTAGTCACCCAGCTGCTTCGATATTAGTTG	159	363731	A	G	TRUE	FALSE	reverse
ideel-barcode-chr3-474002	ideel-barcode-chr3-474002_S0_Sub0_mip0	C0	ATAATAAGAACACTAATAATGTTGTACACGTAATTNNNNAGATCGGAAGAGCACACGTGACTCGCCAAGCTGAAGNNNNNNNNNNTTTTTAATGAAAATGTTAATATCTACATTATTATT	chr3	473910	474006	ATTATTAATATTATATTAATACATATATAAAACATATATAAATATCTATTTCATACTTAAGGAAAATAAATAATTTATTTCACAATAATCTCTTTCC	167	474002	T	C	FALSE	TRUE	forward
ideel-barcode-chr3-683314	ideel-barcode-chr3-683314_S0_Sub0_mip0	C0	TTTACTAAAATATGTAATGGTATGTTTGTATGGANNNNAGATCGGAAGAGCACACGTGACTCGCCAAGCTGAAGNNNNNNNNNNCTTTTTGTGCTACCTTTATCCTTTT	chr3	683253	683338	CGTTAAAAGAACTTATAATTATTGAAGCTGCAAAAGGTCTCATGTGCCAATATAATGTATACGCATGGATATATAAAGAAATTCTG	145	683314	C	T	TRUE	FALSE	forward
ideel-barcode-chr3-106144	ideel-barcode-chr3-106144_S0_Sub0_mip0	C0	TTTCATAGCTTTAATTTTATTCTGTATATTTGCATNNNNAGATCGGAAGAGCACACGTGACTCGCCAAGCTGAAGNNNNNNNNNNTCTATAGAATAATAAAATGGAAACTGAAAAA	chr3	106089	106176	AATTATAATTTGAAAAAGGTGGAAATAATACTTGTATAGAAAAATGATTTAAAGGAGAAGGATATGAACAACCTATATATAAATGTTT	154	106144	A	G	TRUE	FALSE	forward
ideel-barcode-chr3-104810	ideel-barcode-chr3-104810_S0_Sub0_mip0	C0	ATTTTCAAGTACTTGTAGATAAATGGAGTGATNNNNAGATCGGAAGAGCACACGTGACTCGCCAAGCTGAAGNNNNNNNNNNACACAAGAAACTTAGCAGATACAA	chr3	104779	104862	GGTCAGAAGAAGACGAAAAACAAAATGAAGCAGTTGGTGGAGAAATAGGATTGACATGGGGATATAATTCCTTAGATGACCCAG	140	104807	A	G	TRUE	FALSE	forward
ideel-barcode-chr3-104810	ideel-barcode-chr3-104810_S0_Sub0_mip0	C0	ATTTTCAAGTACTTGTAGATAAATGGAGTGATNNNNAGATCGGAAGAGCACACGTGACTCGCCAAGCTGAAGNNNNNNNNNNACACAAGAAACTTAGCAGATACAA	chr3	104779	104862	GGTCAGAAGAAGACGAAAAACAAAATGAAGCAGTTGGTGGAGAAATAGGATTGACATGGGGATATAATTCCTTAGATGACCCAG	140	104810	A	G	TRUE	FALSE	forward
ideel-barcode-chr3-988828	ideel-barcode-chr3-988828_S0_Sub0_mip0	C0	AATATGCAAATCTTCAAATCTATATCATTCATTAANNNNAGATCGGAAGAGCACACGTGACTCGCCAAGCTGAAGNNNNNNNNNNGTACTATTATAATCATGAAAACAAAAATTATTTTT	chr3	988804	988873	TCTATCCGTTCTGGCAAACGTAAAACGAATTTTATTCTTTTTCTTCGATTTTTCAGTTTTCTTCCAACTA	140	988828	G	T	TRUE	FALSE	reverse
ideel-barcode-chr3-943993	ideel-barcode-chr3-943993_S0_Sub0_mip0	C0	TGTATGTTCATTTCCCAAAACAGGAANNNNAGATCGGAAGAGCACACGTGACTCGCCAAGCTGAAGNNNNNNNNNNAATTTATTTATTTCATTTTCTATATCTTCTAAAAT	chr3	943985	944065	AAGACGAAAATTTTTATTTTGAAATATTTTTATAATTTCTTGATATTCCATATCTTCCTTTTTATCTTCCTCCTCATTATC	142	943993	G	A	TRUE	FALSE	reverse
ideel-barcode-chr3-826589	ideel-barcode-chr3-826589_S0_Sub0_mip0	C0	AGATAATAGTGATAATAAGGAAGATGTAGAAACGTNNNNAGATCGGAAGAGCACACGTGACTCGCCAAGCTGAAGNNNNNNNNNNAAACTATATAGATGAACCCTTAATCGAA	chr3	826589	826692	GATAATTTATATGATAGTATAAATAATTATTTAGAAAAGAAAGCTAATCATGAAAATGAAATATCTTTAGGTACCTTTGCTTTTTTAATAACAGAAAAGAAAGC	167	826589	G	A	FALSE	TRUE	forward
ideel-barcode-chr3-622763	ideel-barcode-chr3-622763_S0_Sub0_mip0	C0	TATCCATATATCAAACCTCCTGCTGCNNNNAGATCGGAAGAGCACACGTGACTCGCCAAGCTGAAGNNNNNNNNNNACGTGAATCAGTTCCACATAGG	chr3	622681	622801	GTCATCCGCGTCCACTACCTCAAAGTCTTCATTTTCTTCCTCTTCTGTACCTGAGTTGTTCTCCACATTTTCAAATTCCATATTAGAACTATGAGGAGGCTCACCACCGTTTAACGTATTG	169	622763	G	C	FALSE	TRUE	reverse
ideel-barcode-chr3-805764	ideel-barcode-chr3-805764_S0_Sub0_mip0	C0	GCTAGCCAAAGTAACCTTGATAATAATTTAATATTNNNNAGATCGGAAGAGCACACGTGACTCGCCAAGCTGAAGNNNNNNNNNNACAATATTTATAATTATCATTTTTCTCCTTATTAT	chr3	805764	805847	TATAAGAAGAAGAATCATTTTGTTACCCAGCTTAAAGCAGAAAACACTTATTTTATTAAAGAACTTGTAACCAAACATAAAACG	154	805764	C	T	TRUE	TRUE	reverse
ideel-barcode-chr3-679453	ideel-barcode-chr3-679453_S0_Sub0_mip0	C0	TTAAAACGGATATATCTTTTATGATAAATGGTTTGNNNNAGATCGGAAGAGCACACGTGACTCGCCAAGCTGAAGNNNNNNNNNNTCATGTCCATAAATATCTAGTATGTCTA	chr3	679452	679556	CGAATTGATATATTTGATTATTATAATTATTATTATTAGATATACTTTTTCCTTTTTTTTTTTTTTTTTTTCTTAAATTATCATATTGCTCGGAAAGGCTATAGC	168	679453	G	A	TRUE	FALSE	forward
ideel-barcode-chr3-341291	ideel-barcode-chr3-341291_S0_Sub0_mip0	C0	ATATGAACGTAAAACAAAATGTTAACCATAATAATNNNNAGATCGGAAGAGCACACGTGACTCGCCAAGCTGAAGNNNNNNNNNNAGTTATATTTTCTTTTACATAACGCAAA	chr3	341290	341396	AAAAAAAAAATATGTACCTCATTTAATATTTATTATAAAAAATCATGATAATAAAAAAACTAATTATGAAATTATTAATAATTACAATGATAAATGTATCACAAATG	170	341291	A	G	TRUE	FALSE	reverse
ideel-barcode-chr3-844117	ideel-barcode-chr3-844117_S0_Sub0_mip0	C0	AAAATAGAAATCAGTAAAAAGTGTCACATTTTTNNNNAGATCGGAAGAGCACACGTGACTCGCCAAGCTGAAGNNNNNNNNNNAATTATTCTTACAGTTGTCCTATTGGA	chr3	844042	844131	TGGAAAGAAACTTTATCTTTTTGCTTAGCTCCTAATTCATATAAATTCAATTGTAATAAATTAATAAAAAATGATATGAATGAGAAGGAA	150	844117	A	T	FALSE	TRUE	forward
ideel-barcode-chr3-507451	ideel-barcode-chr3-507451_S0_Sub0_mip0	C0	AAATGTTGATAATAATGAATGGATTGATAGTGANNNNAGATCGGAAGAGCACACGTGACTCGCCAAGCTGAAGNNNNNNNNNNAAAATATTTGAAGATGCACTAAAGAATT	chr3	507378	507462	GCAAAGAATCAGAGGAAATTTCTAAAAAGTTATTAGTAGATGGTGCGAAAACCTTGTGGATAAATTTTCATAACCCTAATGTATC	146	507451	C	T	TRUE	FALSE	forward
ideel-barcode-chr3-924907	ideel-barcode-chr3-924907_S0_Sub0_mip0	C0	ATGGGAAGGATAAAGATACAAAAATGAATGNNNNAGATCGGAAGAGCACACGTGACTCGCCAAGCTGAAGNNNNNNNNNNTTTATTAATGTGTGCAAAACGTGT	chr3	924802	924917	TATAGGTAGGAACAATAAATTGTGTGCAAGCAAAAATGATCATATTGATACGAACAAAGGCGAAAATTATTCTAATGAATTTGTAGATAATAAATTTGAAGCATCGTGTGAGCAGT	170	924907	G	T	TRUE	FALSE	forward
ideel-barcode-chr3-285065	ideel-barcode-chr3-285065_S0_Sub0_mip0	C0	GAGCCTAACCTTGAAAACTTGCAGNNNNAGATCGGAAGAGCACACGTGACTCGCCAAGCTGAAGNNNNNNNNNNCTGTACCTTTAAGATTTTATTTAATCAAAAA	chr3	285065	285179	TATTTTACCAATATTAACAGATGCTTTAATATATATATGTAAAACTAAGCCAAAAAATCCATGTTTGCATATAGCACAATATTTATTAGAAAATGCTCACAAGTATAATATCGAG	170	285065	T	C	TRUE	FALSE	forward
ideel-barcode-chr3-812699	ideel-barcode-chr3-812699_S0_Sub0_mip0	C0	ACTTCATTTTGACAAGTTGATCATACATAGNNNNAGATCGGAAGAGCACACGTGACTCGCCAAGCTGAAGNNNNNNNNNNATTTACATCCTTACTATTAATGACATAATTTA	chr3	812602	812700	GGTTTTTTTCAAGAAAGGTATCAAATAAATTATTAAGAAACTGTTTTTCCTCTTGGTACAAATCTTTCAAGGAATCCACTTTCTTTCTATATTCATCCG	161	812699	C	T	TRUE	TRUE	reverse
ideel-barcode-chr3-888429	ideel-barcode-chr3-888429_S0_Sub0_mip0	C0	TTTTATTCAAATCGATTCCACATAAGCCNNNNAGATCGGAAGAGCACACGTGACTCGCCAAGCTGAAGNNNNNNNNNNTTTATGTTTACGATTCTATGATCATTATAATATAT	chr3	888427	888506	CAGCTGATAAAATAAGACAAATATGAAATATAGAATGGATGGAAATAAACCAATAGGCTCAGCAACATATTCTTTTCCAC	143	888429	G	A	TRUE	FALSE	forward
ideel-barcode-chr3-879466	ideel-barcode-chr3-879466_S0_Sub0_mip0	C0	AATTTAAGTGTTAGTGCGTATTTATAATAAGCTATNNNNAGATCGGAAGAGCACACGTGACTCGCCAAGCTGAAGNNNNNNNNNNAAAACACAAAAGGCAAAAAGAAAATTA	chr3	879400	879484	CAAAGAGAACTGGAAAAATATTTATGACAACCTACTGGATAAAAACGAGTTCCAATCATCTTTATCATATTTAAATAAAATTCAG	147	879466	A	C	TRUE	FALSE	forward
ideel-barcode-chr3-897800	ideel-barcode-chr3-897800_S0_Sub0_mip0	C0	TCATGGTTAATATTTCTATACTAGTTTTCAAATCANNNNAGATCGGAAGAGCACACGTGACTCGCCAAGCTGAAGNNNNNNNNNNGAAAATCCAAATTATAACTTTTTAAATTTATTAAA	chr3	897717	897816	TATATATAATCTCCATGTATATTTTTTTCATTAAATATACAATATGCTAATACATCATTTAATATCATATTTGTTATACTTATCAAGATATTATCATTTT	170	897800	C	G	FALSE	TRUE	forward
ideel-barcode-chr3-853052	ideel-barcode-chr3-853052_S0_Sub0_mip0	C0	GTTTGATTATAATATGTCTCAAATGTTCTAATTCTNNNNAGATCGGAAGAGCACACGTGACTCGCCAAGCTGAAGNNNNNNNNNNCTTTGATTATTCTCTAAATAAGATACATAAAAT	chr3	853039	853119	GGGGAATAATGCATATTATAAGAGAATTCAGGATAATTATCACACACTTGTAAACCATTATTATAATGATTACATGTAAGC	149	853052	T	C	FALSE	TRUE	forward
ideel-barcode-chr3-896996	ideel-barcode-chr3-896996_S0_Sub0_mip0	C0	TATATGAATGGATTCTATCTACATATTCAAGTGANNNNAGATCGGAAGAGCACACGTGACTCGCCAAGCTGAAGNNNNNNNNNNAAATTATTTTGGAGATTATGAAAATATTTATTTAT	chr3	896920	897006	ATGGAGGATCCTATGGAGCATTTGCATCATGCGCATTATTAACAAAATATAACTCTTTATTTAAAAGTGCTTGTATTATTAATGGAG	156	896996	G	A	TRUE	FALSE	reverse
ideel-barcode-chr3-510782	ideel-barcode-chr3-510782_S0_Sub0_mip0	C0	TTATTTTCATATTTGTTAATGGCTAGCTGGNNNNAGATCGGAAGAGCACACGTGACTCGCCAAGCTGAAGNNNNNNNNNNTTAACAAAATTTATTTTAGCATATGAATTTAATAT	chr3	510764	510854	CAGAGCTAACCATCTAATATGAAAATTCTCATGAACATTTTTTTCTTTTAAAATGGATGTTAATTTTATACTTAGAGTATACCAATAGTTC	156	510782	A	G	TRUE	FALSE	forward
ideel-barcode-chr3-783697	ideel-barcode-chr3-783697_S0_Sub0_mip0	C0	TTAGTAATAATGATAATGAAGAAAGTGATATGTCANNNNAGATCGGAAGAGCACACGTGACTCGCCAAGCTGAAGNNNNNNNNNNATGATCTAATAAATAAAAATAATTCAAATTGTTAT	chr3	783663	783741	CTCACAAATCAAAACGTGTATTCTTCACCTAACTTAACAATTCAGTCTCCAAAAAGTGACGATGATGAGATTAGCCCCA	149	783697	C	T	FALSE	TRUE	reverse
ideel-barcode-chr3-71323	ideel-barcode-chr3-71323_S0_Sub0_mip0	C0	ATTTTGTCTCATTTAATATATCAACAATTACGTCNNNNAGATCGGAAGAGCACACGTGACTCGCCAAGCTGAAGNNNNNNNNNNTCATTATTTGAATTTATCATACCTTGTTTA	chr3	71285	71384	GCTACAATATCTAAAATTATAAGATTTTTCAAGTGCGGTAATTCATTTCTACGTGCCATTAAACATTCAACCAGATCTAAATCTAAACATAACCATTCTA	164	71323	T	C	TRUE	FALSE	forward
ideel-barcode-chr3-361199	ideel-barcode-chr3-361199_S0_Sub0_mip0	C0	TTTTGTGAATATCATTCTTTTCTTTATCATCTATTNNNNAGATCGGAAGAGCACACGTGACTCGCCAAGCTGAAGNNNNNNNNNNTTTTCCATTAATTATTTTGAGAGGTTCA	chr3	361114	361201	ATGGTTCTGTCCTTTCTCATGGAATTTAAATTAGGATGATTATTTATAAGAGGAGATACACTTACATCTTTAATGTATATATTGTCTC	151	361199	C	T	TRUE	FALSE	reverse
ideel-barcode-chr3-509618	ideel-barcode-chr3-509618_S0_Sub0_mip0	C0	ACATTCTCTTTACCATTCTTATCTTGTATTTATNNNNAGATCGGAAGAGCACACGTGACTCGCCAAGCTGAAGNNNNNNNNNNCCTCCATATTATTTTGATATTCATTTTATTT	chr3	509537	509640	CTCGTATTCTATTTTTATTAAACAAAAGAAAAGCAAATAGTAAATCATTTTGTCATCAAATTCATGTCTCACTATTCGTAATACACTCATTATATAATTTCGAC	168	509618	G	A	TRUE	FALSE	reverse
ideel-barcode-chr3-892045	ideel-barcode-chr3-892045_S0_Sub0_mip0	C0	TATTATGATTAGTCGTTTGATATCTTTTCTTTGTNNNNAGATCGGAAGAGCACACGTGACTCGCCAAGCTGAAGNNNNNNNNNNAGTATCCATATCTAAGTCTATATCAAAATT	chr3	892045	892148	CGATATTTTGATTAAATTATTTATATCATCATTATTTAAATTTAATATATTTTTAATATTATATAAAAGCATCCCATATTCATTATTTTTGTTTAGATGAATTG	168	892045	C	T	TRUE	FALSE	forward
ideel-barcode-chr3-563024	ideel-barcode-chr3-563024_S0_Sub0_mip0	C0	TTTACATTGTTTCAAATGAATGTGAATTTTATGTANNNNAGATCGGAAGAGCACACGTGACTCGCCAAGCTGAAGNNNNNNNNNNAAGCCTTAAATATTCTGTATACACATT	chr3	562998	563097	CATTATGATCTACTTTGTGTATATAAGAAAATATGTTATTTATATTATTAATCATACAGTAATATAAATCTTTAAATTTCACAATATCGATTTCTTTATC	162	563024	G	A	FALSE	TRUE	forward
ideel-barcode-chr3-302963	ideel-barcode-chr3-302963_S0_Sub0_mip0	C0	AAATATAGTAACAACAAGGAATGGATATTTGGNNNNAGATCGGAAGAGCACACGTGACTCGCCAAGCTGAAGNNNNNNNNNNAATTTTTATGAACGAAATTAAACAAAAGA	chr3	302956	303038	CAGTTGAAGGAGAAGATATATTTTATCCACACAACAGAATTAACTTACAAAATAAACAAATAAACAAAATGGGGAGAACAAGG	144	302963	A	G	TRUE	FALSE	forward
ideel-barcode-chr3-109722	ideel-barcode-chr3-109722_S0_Sub0_mip0	C0	TGTTATTAATAAAGAACTCAAAGAAATATCAACTTNNNNAGATCGGAAGAGCACACGTGACTCGCCAAGCTGAAGNNNNNNNNNNTCGAAAAATATGTATTTAGGAAATGATATATTAA	chr3	109669	109753	CGCCATATAACTATAATTTATTGGCTTATGACCAGAATATAAATAAACGAATAACAATCCTTGATGAAGATAATGATGATGATAA	154	109722	G	A	TRUE	FALSE	reverse
ideel-barcode-chr3-469760	ideel-barcode-chr3-469760_S0_Sub0_mip0	C0	TTTTATAAAATGAAAAATGACCTTTCTATGGGATNNNNAGATCGGAAGAGCACACGTGACTCGCCAAGCTGAAGNNNNNNNNNNTTGAATTTTTCTTTATTATTTATTCATTTTGTTAT	chr3	469728	469821	TAATATTTTTTTTTTTTTTTTTAGAGTTTGCGCATTTTTTAACCCGGCCTTTTCATATTTATTTATGACTATTGGTTTTATAGGAATGTTTGTT	163	469760	C	T	FALSE	TRUE	forward
ideel-barcode-chr3-654452	ideel-barcode-chr3-654452_S0_Sub0_mip0	C0	TTTTTATGCTTTCCACCGCTTTAACANNNNAGATCGGAAGAGCACACGTGACTCGCCAAGCTGAAGNNNNNNNNNNACATTTGTAAGAATGGATAATTTCTTTTT	chr3	654415	654510	TCATATGCATATTTTTTTTTTTGGAGTTTCCTGAAGGGTATCCATATTTTTTTTCCAGGCCATTTTTGTAATCCTTTTTTTGGAATTCATCCCCAT	151	654452	G	A	TRUE	FALSE	forward
ideel-barcode-chr3-849667	ideel-barcode-chr3-849667_S0_Sub0_mip0	C0	ATTTAATGAAATTATTATATGCTAAGCCCCAANNNNAGATCGGAAGAGCACACGTGACTCGCCAAGCTGAAGNNNNNNNNNNATTCTATAATAATAATAGATGGTAAGGTATATAAA	chr3	849635	849707	CCTCTTGCTGGAGGTGCTTCTTCAGATTATAGCATTGGTTTATTTAAGGAGGATGAAGAAAAGTTTTTTTCAG	140	849667	A	G	FALSE	TRUE	reverse
ideel-barcode-chr3-849667	ideel-barcode-chr3-849667_S0_Sub0_mip0	C0	ATTTAATGAAATTATTATATGCTAAGCCCCAANNNNAGATCGGAAGAGCACACGTGACTCGCCAAGCTGAAGNNNNNNNNNNATTCTATAATAATAATAGATGGTAAGGTATATAAA	chr3	849635	849707	CCTCTTGCTGGAGGTGCTTCTTCAGATTATAGCATTGGTTTATTTAAGGAGGATGAAGAAAAGTTTTTTTCAG	140	849691	G	T	FALSE	TRUE	reverse
ideel-barcode-chr3-849667	ideel-barcode-chr3-849667_S0_Sub0_mip1	C0	ATTTTGTGTCTAAGAAAAATCTTTATAATGCCACNNNNAGATCGGAAGAGCACACGTGACTCGCCAAGCTGAAGNNNNNNNNNNAGACAATATATTATATGATAAAGCGGATAAA	chr3	849779	849857	GATGAAAGAGGATATTATCTTTTAGTAAATAAATCAATGCAAGGAAATATACCAAATCCTATTGATAATAAGATAATAC	144	849850	C	T	FALSE	TRUE	reverse
ideel-barcode-chr3-849667	ideel-barcode-chr3-849667_S0_Sub0_mip2	C0	TATAATTTTTATGTAATACATTCCAACTGTATGCTNNNNAGATCGGAAGAGCACACGTGACTCGCCAAGCTGAAGNNNNNNNNNNTTATCAATAGGATTTGGTATATTTCCTT	chr3	849818	849923	GCATTGATTTATTTACTAAAAGATAATATCCTCTTTCATCTTTATCCGCTTTATCATATAATATATTGTCTTTTCTTTTTTCTTTTTCATGATATTTTTTGGTATC	169	849850	C	T	FALSE	TRUE	forward
ideel-barcode-chr3-205816	ideel-barcode-chr3-205816_S0_Sub0_mip0	C0	ATTATGTAATAATAATTCAACTGATGGACTTGCATNNNNAGATCGGAAGAGCACACGTGACTCGCCAAGCTGAAGNNNNNNNNNNATTTATATTATCATTTGGATTAAATTGATTGA	chr3	205739	205838	GAGTACCATTTTGATTATAGTTGTTAAAAACATTTGGATTACTTATGATAGAAGTTTTTTTATTAGTATGGTTATTATAAAATTGTTTTTGGCTTTTATC	167	205816	C	T	TRUE	FALSE	reverse
ideel-barcode-chr3-831268	ideel-barcode-chr3-831268_S0_Sub0_mip0	C0	AAATAAATATTAACATATTGTCCCGTGAAGTNNNNAGATCGGAAGAGCACACGTGACTCGCCAAGCTGAAGNNNNNNNNNNTCAACATAACTATTAATAATAAATCACACA	chr3	831204	831308	ACAAAGTATCATTATATTTATCATCCCTATTTAATATCCTAACATTACAAATAAATGAAAACCATAAACAAACTCTACAACTATATAAGAAACTCCTAGATTGTG	166	831268	T	C	TRUE	FALSE	reverse
ideel-barcode-chr3-836094	ideel-barcode-chr3-836094_S0_Sub0_mip0	C0	ATTTTGCTAATGGTAGATTTTTATGTAATTAGAAANNNNAGATCGGAAGAGCACACGTGACTCGCCAAGCTGAAGNNNNNNNNNNCATAGTAGATGGTCAGTATATATAAACAT	chr3	836000	836105	AAAAAAAAAAAAAAAAAAAAAAACGATATGTTGTTTTTTTTTTTATTTTTCTTTATATGTCTTTGATTTATTATTATTTTTTTTTTTTATAAATGTTCTTATGAGC	170	836094	G	T	FALSE	TRUE	forward
ideel-barcode-chr3-756863	ideel-barcode-chr3-756863_S0_Sub0_mip0	C0	AAAAAGTGGAGTATATGGCATGCTAGGNNNNAGATCGGAAGAGCACACGTGACTCGCCAAGCTGAAGNNNNNNNNNNTTATATTCTTTTAATGTTATTAAAGTTTCTAAAAA	chr3	756842	756922	GAAAGATCTACTAGAATAAATGATTTGATTTGTATTAACATCTCTTAATACTTCTATTTTAATAATTGTTCTACAGGTAAA	143	756863	G	T	TRUE	FALSE	forward
ideel-barcode-chr3-775498	ideel-barcode-chr3-775498_S0_Sub0_mip0	C0	ATTCTTTTGAAATTCTTGATATATCCTTTTCTTTNNNNAGATCGGAAGAGCACACGTGACTCGCCAAGCTGAAGNNNNNNNNNNACCTTATATTTGGTCCTTTTATTGTTT	chr3	775492	775598	CTTTTTTTCTCTCCCATATTTTCCTCTCCCCTTTTGGACACTATATTCTTAATACCTTTCGAATTGTTCTCATGTCCACTCTCTTCTTTATTACAACAGCCCTCACG	168	775498	G	A	FALSE	TRUE	reverse
ideel-barcode-chr3-777465	ideel-barcode-chr3-777465_S0_Sub0_mip0	C0	AATATAATTATTATTACCACCTTCACTGTTCCNNNNAGATCGGAAGAGCACACGTGACTCGCCAAGCTGAAGNNNNNNNNNNACTTCTTTTCAAATTCTATGTTATATAAATTTTT	chr3	777394	777468	TCTTACATTTCGATAGGAAAAATGATAAATACATTCATTTTTTCGTCTACCTCCTTTTTTAATCTTATCACATGC	141	777465	A	T	TRUE	FALSE	reverse
ideel-barcode-chr3-489823	ideel-barcode-chr3-489823_S0_Sub0_mip0	C0	AATGTAAAAATTTTATCGCTAATAATATCTGATGANNNNAGATCGGAAGAGCACACGTGACTCGCCAAGCTGAAGNNNNNNNNNNATTTCTTTTATTCACATTAAAATATATTGCT	chr3	489822	489921	TGTCCAGGATCATTTAAAACTGGATATATTAATCCATTTTTCTCATTCTCAAATAAAAGGATATTTTCTAAAGATATATCGCGTAAAGCCATTTTTTTCG	166	489823	G	C	TRUE	FALSE	reverse
ideel-barcode-chr3-823303	ideel-barcode-chr3-823303_S0_Sub0_mip0	C0	TATATAATTGATGGAACTATTATTAGAGAATTGCANNNNAGATCGGAAGAGCACACGTGACTCGCCAAGCTGAAGNNNNNNNNNNAATATAAAATCAAGAGACAAACAAAATGA	chr3	823298	823399	CGAATGCGGTATCAAGAGTACAAAGAAGGTAAGTATATTACTCGCACCTGAATGTATAATTAAACGGAATGAGGAAAATAAGAAGAATAATAAAAAGGTAGC	166	823303	C	G	TRUE	TRUE	reverse
ideel-barcode-chr3-117765	ideel-barcode-chr3-117765_S0_Sub0_mip0	C0	AAAAACAACATTATAGCAACAACAATAATATCAANNNNAGATCGGAAGAGCACACGTGACTCGCCAAGCTGAAGNNNNNNNNNNAATATCAACAAAGAAATAAAAAGTGATAAATAT	chr3	117715	117796	CAATCCAGTAAAGTTATAAATCAAAAAGATAATTATTGGAATTACAAAATCAAAGAAAACACAAAATTAAGAGAACATGCAA	149	117765	C	A	TRUE	FALSE	forward
ideel-barcode-chr3-282671	ideel-barcode-chr3-282671_S0_Sub0_mip0	C0	TTTTTCTCTATATTCAAAAATGCTTGGTTAAGTANNNNAGATCGGAAGAGCACACGTGACTCGCCAAGCTGAAGNNNNNNNNNNCATCTACTCATTTTGATGAATATAAAAGT	chr3	282654	282746	GTCGAAACGCTTATGTTATCACTTAATTCTATGAAAAATATAAAAACACATGTTGTAGTATCAGGGTTGCTATATGGTAATGGAGAAAATGTT	156	282671	A	G	TRUE	FALSE	forward
ideel-barcode-chr3-689280	ideel-barcode-chr3-689280_S0_Sub0_mip0	C0	ATATGACAAACAAGACGAAGAATTACCTTCNNNNAGATCGGAAGAGCACACGTGACTCGCCAAGCTGAAGNNNNNNNNNNACAGTAATAAAAATGGTAATAATCACAAT	chr3	689243	689352	GATAATAATAATAATAATCAGAATAAAGATATAGACATCAATTCTAATTACTCTATACATAATAATAATGAAAAAGTAAAAAGAACAAAAAAAAAAATTAATGATGCACC	169	689280	T	G	FALSE	TRUE	forward
ideel-barcode-chr3-442821	ideel-barcode-chr3-442821_S0_Sub0_mip0	C0	ATGATGAGGAATATACATATAACAAAAGTAGTAATNNNNAGATCGGAAGAGCACACGTGACTCGCCAAGCTGAAGNNNNNNNNNNAATGGATAATTATAATTGTAGAAGTTTTAAAAA	chr3	442770	442855	GGAAGAATATTATAAAAATTATTACTATAACCAGGATCATTATATGAACAATAACAATAATAATTTATACAATAAATATAATTCAT	154	442821	T	C	FALSE	TRUE	forward
ideel-barcode-chr5-1038270	ideel-barcode-chr5-1038270_S0_Sub0_mip0	C0	CAAATGGCCCAGAAGGTGGAAANNNNAGATCGGAAGAGCACACGTGACTCGCCAAGCTGAAGNNNNNNNNNNATAATATGAATGATTTTAAATCTAATGAAAATTTA	chr5	1038215	1038307	CAAAATGCATATAATAAATTAAATAATAATTCTTTAATTAGTTGCTCAAATTTCTGGAATTGTACAGAAGATGAGTTATCTACCTCAGCCCCC	150	1038270	G	T	FALSE	TRUE	forward
ideel-barcode-chr5-1069392	ideel-barcode-chr5-1069392_S0_Sub0_mip0	C0	ATTTTTATCAGCTTCGAATTTCCCTAAATAAGAANNNNAGATCGGAAGAGCACACGTGACTCGCCAAGCTGAAGNNNNNNNNNNAAATCATTTTTGAAAGGCAGACAA	chr5	1069293	1069392	AATTTATCAGGGTTTACATAACAATATATATCCAATGGGAAAAAATATATAAAATATTTATTATTATTATTATTATTATTACTATTATGTATTTTTTTTG	158	1069392	T	A	FALSE	TRUE	reverse
ideel-barcode-chr5-1011550	ideel-barcode-chr5-1011550_S0_Sub0_mip0	C0	TTAGTTGAAGCATTACATTGTAATATGTGGNNNNAGATCGGAAGAGCACACGTGACTCGCCAAGCTGAAGNNNNNNNNNNTTAACAAATATTGAACAAGAAATTCCG	chr5	1011440	1011550	GATGAACAAGAAGATAATATAAATGATAATAAAAATGAAAATAAAAATAAAAATAAAAATAAAAACATAATCAAAAATAAATTTGAAGAATTTTATGAGGATGATGAACGT	168	1011550	C	A	FALSE	TRUE	reverse
ideel-barcode-chr5-325030	ideel-barcode-chr5-325030_S0_Sub0_mip0	C0	TATCATCATATGGAACACTTTTTAGATCGTNNNNAGATCGGAAGAGCACACGTGACTCGCCAAGCTGAAGNNNNNNNNNNAGGACACTGTGATATACTTTTAAAATTA	chr5	324919	325030	TTTTCGTATAAATTAATTATATTTTTATTTGTATTTTTATTTATTGAAACTTCTATTTCGTCTTTTACATTATTATACACATTATTTTCATTTGTATTTAGATTAGTAAGAT	170	325026	G	A	FALSE	TRUE	reverse
ideel-barcode-chr5-325030	ideel-barcode-chr5-325030_S0_Sub0_mip0	C0	TATCATCATATGGAACACTTTTTAGATCGTNNNNAGATCGGAAGAGCACACGTGACTCGCCAAGCTGAAGNNNNNNNNNNAGGACACTGTGATATACTTTTAAAATTA	chr5	324919	325030	TTTTCGTATAAATTAATTATATTTTTATTTGTATTTTTATTTATTGAAACTTCTATTTCGTCTTTTACATTATTATACACATTATTTTCATTTGTATTTAGATTAGTAAGAT	170	325030	A	G	FALSE	TRUE	reverse
ideel-barcode-chr5-369646	ideel-barcode-chr5-369646_S0_Sub0_mip2	C0	AGGAAGTGTTATATGTTTATGTGACCACNNNNAGATCGGAAGAGCACACGTGACTCGCCAAGCTGAAGNNNNNNNNNNGATCATTTTCTTGGATCATATAACTTTTA	chr5	369971	370059	CGTTGGTTAATTTTTTTTAATGGTATTTTATCTTCTAAATTAATTTGATGATTGTATATTAAAGAATTATTTTTTTTTTCATACACACG	146	370000	A	G	TRUE	FALSE	reverse
ideel-barcode-chr5-369646	ideel-barcode-chr5-369646_S0_Sub0_mip0	C0	TCGTTACAATCCTCATATTCCATATTATTCATNNNNAGATCGGAAGAGCACACGTGACTCGCCAAGCTGAAGNNNNNNNNNNAAATTCTGTGTATGTTCTATATATTTATTTTCTT	chr5	369679	369782	CTACATTTTTTTTTATATCTTCTTTTTTCACATCCATATCCAATGATTTATTTATAACAGGATATATAATATTACATTCACTATGATTATAGGAGGCATAATTC	170	369740	T	C	TRUE	FALSE	reverse
ideel-barcode-chr5-369646	ideel-barcode-chr5-369646_S0_Sub0_mip1	C0	ACAATCATCAAATTAATTTAGAAGATAAAATACCANNNNAGATCGGAAGAGCACACGTGACTCGCCAAGCTGAAGNNNNNNNNNNGATAATAATATTTTTCAAAATAATCATCATAGTAA	chr5	369934	370004	TATAGACATGTGGTCACATAAACATATAACACTTCCTCGTGTGTATGAAAAAAAAAATAATTCTTTAATAT	141	370000	A	G	TRUE	FALSE	forward
ideel-barcode-chr5-1181373	ideel-barcode-chr5-1181373_S0_Sub0_mip0	C0	TTCGTACATATTTTATAACTATACCATTCATAAGTNNNNAGATCGGAAGAGCACACGTGACTCGCCAAGCTGAAGNNNNNNNNNNAGAAACCCATTAATATATCTTGATAAAGAT	chr5	1181324	1181423	ATTATAAATTTTATTAATTCATGTAAGAAACAAATCATTATTATATTAAATAAATGTGATCTTCTTGATAATGGAATTATAGAACAGTGGGTTGTTTTTT	165	1181373	A	G	TRUE	FALSE	reverse
ideel-barcode-chr5-1303863	ideel-barcode-chr5-1303863_S0_Sub0_mip0	C0	AAGAATTTGTTACATTCATGGATAATAAGATAAAGNNNNAGATCGGAAGAGCACACGTGACTCGCCAAGCTGAAGNNNNNNNNNNATCCGAAAATTATAGATCCAAATATTTTT	chr5	1303772	1303876	GGGAATGTAATAATATCCTTCAATCCAATTTAACAAAAATGGATAATGATGATAAAGGCAATTTTGATAAATTTTTAGAATCTCAGCCCGACCCATGTCCAACCC	169	1303863	A	G	TRUE	FALSE	reverse
ideel-barcode-chr5-397372	ideel-barcode-chr5-397372_S0_Sub0_mip0	C0	AGCTTGTGTTCTATTATAATGATTGACCATNNNNAGATCGGAAGAGCACACGTGACTCGCCAAGCTGAAGNNNNNNNNNNAAAAATTTCTTATAACCATCTCTTTTGG	chr5	397302	397410	TAAAAGGATATAATAAATTTATAATATCTTTATTATTATTTTCAAAAATTTTTTTTAATATATCTATAACTTGAAAACTGAATAAACGTATGGTACATTTCTCTTTAGG	167	397372	T	C	TRUE	FALSE	forward
ideel-barcode-chr5-507871	ideel-barcode-chr5-507871_S0_Sub0_mip0	C0	AATGATTTCATCATGAATAAATGAAATGATTCTACNNNNAGATCGGAAGAGCACACGTGACTCGCCAAGCTGAAGNNNNNNNNNNCGCTTCTTTAGTTTTAGCTATTATTAAA	chr5	507799	507879	CTTCCTGATGTTTCTAGATCTATTCTATGACATAAACCACATTCTAATTTATGCCATTTTTTTACGGTTTCTAAATGTGGG	144	507871	A	T	TRUE	FALSE	reverse
ideel-barcode-chr5-931503	ideel-barcode-chr5-931503_S0_Sub0_mip0	C0	AATGATGTCTATAATGATGACTATAATGATGAATANNNNAGATCGGAAGAGCACACGTGACTCGCCAAGCTGAAGNNNNNNNNNNAATAAAACTATACAATCGAGCAAATTAAA	chr5	931416	931512	GGAACATGAGGATGAACTGGAACGCTTTGATGATACTGAAGGGGAAGAAATGGAAGATCAGGAATTTGAAGAACATTATGATGAAAATAATGATGAG	161	931503	T	A	FALSE	TRUE	forward
ideel-barcode-chr5-930435	ideel-barcode-chr5-930435_S0_Sub0_mip0	C0	TATATGTTAACAATAAATTATTACCTCCTAACAGCNNNNAGATCGGAAGAGCACACGTGACTCGCCAAGCTGAAGNNNNNNNNNNATAATCTATATATATTCAAAAGTATTACTATGTCT	chr5	930367	930436	GCTGATGTTTCTCGAAGAAGAATCGATTTTTATTTTCCTTTCTTTTTTGAAAATACAACAAACGTATGCC	140	930435	C	T	TRUE	FALSE	forward
ideel-barcode-chr5-1108238	ideel-barcode-chr5-1108238_S0_Sub0_mip0	C0	ATAGTTAATCCTCAATTTTGTGTAATTCTCATTCTNNNNAGATCGGAAGAGCACACGTGACTCGCCAAGCTGAAGNNNNNNNNNNAACACGATCTTTCAAAGCTTTAAAAA	chr5	1108160	1108268	ATTTTACTGTTTGATACAAAAATTCCTGTATTTGTTCCCATTTGTGAACTAATATGGCATCCTTTTCTTTTAGATAAGACATTATTTTATCTGATGTATCCTTTACAGG	170	1108238	A	G	FALSE	TRUE	reverse
ideel-barcode-chr5-1108238	ideel-barcode-chr5-1108238_S0_Sub0_mip1	C0	TAAGTACATATCATTATTATGCGCACAGANNNNAGATCGGAAGAGCACACGTGACTCGCCAAGCTGAAGNNNNNNNNNNCTAAAAGAAAAGGATGCCATATTAGTT	chr5	1108223	1108322	CACAAATGGGAACAAATACAGGAATTTTTGTATCAAACAGTAAAATTTTTTAAAGCTTTGAAAGATCGTGTTAAAAGAAAGTTTAAGTATTCCAAAAGGG	156	1108238	A	G	FALSE	TRUE	forward
ideel-barcode-chr5-1108238	ideel-barcode-chr5-1108238_S0_Sub0_mip2	C0	AGATGATTTCATAGAAGAAAATACTACAAGAAATNNNNAGATCGGAAGAGCACACGTGACTCGCCAAGCTGAAGNNNNNNNNNNTGCGCACAGAATATATGAACTTAT	chr5	1108366	1108449	GCCTAAGTTAAGTTTTTCCACATGTAAGAAAGTATATATGTATTTGGATGATGTGAAGCCACATGTATTAAATGAATTAGCACG	142	1108422	A	C	FALSE	TRUE	forward
ideel-barcode-chr5-1108238	ideel-barcode-chr5-1108238_S0_Sub0_mip2	C0	AGATGATTTCATAGAAGAAAATACTACAAGAAATNNNNAGATCGGAAGAGCACACGTGACTCGCCAAGCTGAAGNNNNNNNNNNTGCGCACAGAATATATGAACTTAT	chr5	1108366	1108449	GCCTAAGTTAAGTTTTTCCACATGTAAGAAAGTATATATGTATTTGGATGATGTGAAGCCACATGTATTAAATGAATTAGCACG	142	1108445	G	T	FALSE	TRUE	forward
ideel-barcode-chr5-1108238	ideel-barcode-chr5-1108238_S0_Sub0_mip3	C0	AAATACATATATACTTTCTTACATGTGGAAAAACTNNNNAGATCGGAAGAGCACACGTGACTCGCCAAGCTGAAGNNNNNNNNNNACGTATTGCCTTCGTTGTTAATTT	chr5	1108411	1108510	CTCACTCTTCTTTATTTCATACGATAAATTTCTTGTAGTATTTTCTTCTATGAAATCATCTCGTGCTAATTCATTTAATACATGTGGCTTCACATCATCC	159	1108422	A	C	FALSE	TRUE	reverse
ideel-barcode-chr5-1108238	ideel-barcode-chr5-1108238_S0_Sub0_mip3	C0	AAATACATATATACTTTCTTACATGTGGAAAAACTNNNNAGATCGGAAGAGCACACGTGACTCGCCAAGCTGAAGNNNNNNNNNNACGTATTGCCTTCGTTGTTAATTT	chr5	1108411	1108510	CTCACTCTTCTTTATTTCATACGATAAATTTCTTGTAGTATTTTCTTCTATGAAATCATCTCGTGCTAATTCATTTAATACATGTGGCTTCACATCATCC	159	1108445	G	T	FALSE	TRUE	reverse
ideel-barcode-chr5-1172818	ideel-barcode-chr5-1172818_S0_Sub0_mip0	C0	ATTTACAATGTCTTCGTTCTCCTGATTTTNNNNAGATCGGAAGAGCACACGTGACTCGCCAAGCTGAAGNNNNNNNNNNTTTGTGATTATTATAACCAACACAATTATATAT	chr5	1172778	1172863	CCAAGGACAATGATGATCCATTTTTAAAATACAACTTTTACATACGCGACAATGATGAGTTCTATCAGGCTTATATTTACAACACC	148	1172818	C	T	TRUE	FALSE	reverse
ideel-barcode-chr5-1134206	ideel-barcode-chr5-1134206_S0_Sub0_mip0	C0	ATGCTGAGGAATGTATGAATGCAATTNNNNAGATCGGAAGAGCACACGTGACTCGCCAAGCTGAAGNNNNNNNNNNCATTTGAGAAATCATCAGAACCATAT	chr5	1134145	1134232	GTTCCTGTAACTTTGTTAAAATCTTTTAGAGATGTATATCCAAAATTTAAAAGTGTTAATTTAAGAACGAAACAATATGCACAACAAG	140	1134206	A	G	TRUE	TRUE	reverse
ideel-barcode-chr5-404998	ideel-barcode-chr5-404998_S0_Sub0_mip0	C0	TAGAAGTAGAACTAGCTTTTTCAAACTTGANNNNAGATCGGAAGAGCACACGTGACTCGCCAAGCTGAAGNNNNNNNNNNCTAGTCAATTATCTTTAGAATGTTTATGTT	chr5	404912	404998	GTTCCATAGGAGATGTATTCACTTTAAATCCTTCCTTTAGAGCCGAGAATTCAAATACATTTAGACATTTAAGTGAATTTCTTATGT	147	404998	T	C	TRUE	FALSE	forward
ideel-barcode-chr5-404998	ideel-barcode-chr5-404998_S0_Sub0_mip1	C0	AAGGATTTAAAGTGAATACATCTCCTATGGNNNNAGATCGGAAGAGCACACGTGACTCGCCAAGCTGAAGNNNNNNNNNNTTTCTTTAATATATTCTTCTGAAATGTCTATTATA	chr5	404945	405032	TCTTTCAAGTTTGAAAAAGCTAGTTCTACTTCTAACATAAGAAATTCACTTAAATGTCTAAATGTATTTGAATTCTCGGCTCTAAAGG	153	404998	T	C	TRUE	FALSE	reverse
ideel-barcode-chr5-765857	ideel-barcode-chr5-765857_S0_Sub0_mip0	C0	TTCATAAGAATCTTCTGTTCTTCTATGTTTTCTNNNNAGATCGGAAGAGCACACGTGACTCGCCAAGCTGAAGNNNNNNNNNNAAACTTTTTATTATTCCTATCATTATAATATGTAT	chr5	765772	765871	CCTCATCATATACATTCTCATTATATTCCTTATCATCATTAATATGATCATATTCATTTTTTCTTTTCTTATCATTTGTCCTATGTTCATCATTTCTATA	168	765857	T	C	FALSE	TRUE	forward
ideel-barcode-chr5-1063005	ideel-barcode-chr5-1063005_S0_Sub0_mip0	C0	TATAAACACATTTTTATTGTTCAACTTTGATCANNNNAGATCGGAAGAGCACACGTGACTCGCCAAGCTGAAGNNNNNNNNNNAATCATAATATACCAAATTTAAATCATATATCAT	chr5	1062961	1063033	GCAAACTTTTAGAAAAAAAAGAAAAATCATATTCATGTACCCCAACCCTACCAGCTTTATCATTTGATCTAAG	140	1063005	T	G	TRUE	FALSE	reverse
ideel-barcode-chr5-352439	ideel-barcode-chr5-352439_S0_Sub0_mip0	C0	AAATATATTTATCACATTTGTCAAATTCTTCACATNNNNAGATCGGAAGAGCACACGTGACTCGCCAAGCTGAAGNNNNNNNNNNTCTCCACATTCGTCTGAACTAT	chr5	352345	352453	AATTATTCACACCATTCACACCATTCACATTATTCACATTATTCACACCATTCGTGTTACCCTTATCTAATAACTTATTTATAATACAAGCACTATGGTCATATCCAGC	166	352439	A	G	TRUE	FALSE	forward
ideel-barcode-chr5-999556	ideel-barcode-chr5-999556_S0_Sub0_mip0	C0	ATCAAACTTAATGATTGTAATATTAATGGGATACANNNNAGATCGGAAGAGCACACGTGACTCGCCAAGCTGAAGNNNNNNNNNNACACAAACTTGTTATATGCTTAGTAAAA	chr5	999469	999561	AATTTAGCATTATAATCTATCATTTTACCAATAGATTGAAGTACTTTCTCACATTCTTCTAGAACAGCAATATCTGAACTACTATTCTTTGCC	156	999556	T	A	TRUE	FALSE	reverse
ideel-barcode-chr5-303419	ideel-barcode-chr5-303419_S0_Sub0_mip0	C0	AAAATGTTATTTCAATTTCTGGTCTGATATATACNNNNAGATCGGAAGAGCACACGTGACTCGCCAAGCTGAAGNNNNNNNNNNGATGATAAGGAGAAAATAAAGAATCATATAAA	chr5	303354	303448	AAAAAAAAATAAACAAAATAATTATTTATATGAATATCAAAGAACACAAAAGGACGAAGAACAAAAATCAAATTCTTCTTTATATCAAAACCTTG	161	303419	T	C	FALSE	TRUE	reverse
ideel-barcode-chr5-632372	ideel-barcode-chr5-632372_S0_Sub0_mip0	C0	ATTCATTTTAATAAGTGGAATGGTAAGAATAGTANNNNAGATCGGAAGAGCACACGTGACTCGCCAAGCTGAAGNNNNNNNNNNTCTTCTTCTTTATTATTCCAATTAATAGATTTTA	chr5	632338	632410	GGAATTTTCCTAAGGTCTCTTTTCTATTTAATAATTGAAATCTGAATCTCCATATACAATTTTTTTCATACTC	141	632372	T	A	FALSE	TRUE	reverse
ideel-barcode-chr5-929348	ideel-barcode-chr5-929348_S0_Sub0_mip0	C0	TTCAACTTTATTGTCATATTTTCTTTTACTCAAATNNNNAGATCGGAAGAGCACACGTGACTCGCCAAGCTGAAGNNNNNNNNNNCATTCATTTCGTAATTACTATAATGATTAAAAT	chr5	929251	929350	AATAATTATAATAATAATTATTATTATTATTATTATTATTATCAATATTATCAATATTATTATTAAAATTATTATTATGGCTATTATAAAAAATTTTATC	168	929348	A	T	FALSE	TRUE	reverse
ideel-barcode-chr5-1042644	ideel-barcode-chr5-1042644_S0_Sub0_mip0	C0	TGTTGTTCCTGATGTATAACATATCGAAAANNNNAGATCGGAAGAGCACACGTGACTCGCCAAGCTGAAGNNNNNNNNNNATATCATTTTCATTAATACATAAATCTGGTAA	chr5	1042489	1042566	CCTAGATGGACCAATATAAGCAGCTGCTAATATACCTATAAAATTTCTATTTGTCATAATAACTCCTTTAGGATAACC	140	1042561	T	G	FALSE	TRUE	reverse
ideel-barcode-chr5-1042644	ideel-barcode-chr5-1042644_S0_Sub0_mip1	C0	TATCATATTTACCATTAGCCCATATATATGAAAGANNNNAGATCGGAAGAGCACACGTGACTCGCCAAGCTGAAGNNNNNNNNNNAAGGAGTTATTATGACAAATAGAAATTTTATA	chr5	1042531	1042603	GGTATATTAGCAGCTGCTTATATTGGTCCATCTAGGTTACCAGATTTATGTATTAATGAAAATGATATACATA	140	1042561	T	G	FALSE	TRUE	forward
ideel-barcode-chr5-1042644	ideel-barcode-chr5-1042644_S0_Sub0_mip2	C0	TAATAACCGACTTTTACACCATGAGCCNNNNAGATCGGAAGAGCACACGTGACTCGCCAAGCTGAAGNNNNNNNNNNTCTTTAAAGAATTAAATATCCTTTCATGTATT	chr5	1042686	1042769	CTATTATATAATCTTGGTACGCTAATAAATAATGTTGGTTTTAATTCTTGAATATCTTCTAATAATGTCTGTACATTACCTGAG	143	1042766	A	T	FALSE	TRUE	reverse
ideel-barcode-chr5-1042644	ideel-barcode-chr5-1042644_S0_Sub0_mip3	C0	TTTACAAAACAAAATAAAAAGATTAAGTTCTTCTGNNNNAGATCGGAAGAGCACACGTGACTCGCCAAGCTGAAGNNNNNNNNNNATATTCAAGAATTAAAACCAACATTATTTATTA	chr5	1042748	1042838	GCGTACCAAGATTATATAATAGAATACATGAAAGGATATTTAATTCTTTAAAGAAAAAATCTGGTTTAGTTCAATCATTATTCAATAAAGG	159	1042766	A	T	FALSE	TRUE	forward
ideel-barcode-chr5-1109432	ideel-barcode-chr5-1109432_S0_Sub0_mip0	C0	ATCTTGCTAAATGTCAAGGGGTTGANNNNAGATCGGAAGAGCACACGTGACTCGCCAAGCTGAAGNNNNNNNNNNGTACCGAATTTATATTTAGACGTGTTTA	chr5	1109331	1109435	GGAGAAATTCTGGCGATGAAGAACCAAGATATGATGCCTTTGACAGACTTATGAATATCCACTTAGAAGCCACTAGAGTAGAAAGAGATGAAAGTCATACTAAGT	158	1109432	A	G	FALSE	TRUE	forward
ideel-barcode-chr5-913473	ideel-barcode-chr5-913473_S0_Sub0_mip0	C0	TTTCTCATTAGACAAATAATCAGCTGAATTTNNNNAGATCGGAAGAGCACACGTGACTCGCCAAGCTGAAGNNNNNNNNNNTTCTATCATTATTAATAGAAATATTATTTATCGAA	chr5	913469	913560	CTGTTATTTATCGAAATGTTATTTATCGAATTGTTATTTATCGAACTATCATTTATAGAAATATCATTTATCGAACTGTTATATTTATTACA	158	913473	A	T	FALSE	TRUE	reverse
ideel-barcode-chr5-929755	ideel-barcode-chr5-929755_S0_Sub0_mip0	C0	ATGCAAATACAGTAATAATCATGTTGATAATGATTNNNNAGATCGGAAGAGCACACGTGACTCGCCAAGCTGAAGNNNNNNNNNNGGAAAGATAATTATATGAATAATATGGATAATAA	chr5	929694	929774	TGAAAATATAATACATCAGAAAAGAAGTGATCAACACCTTTTCGATGAAATCATTAAAAATGATAACAACAATAATATAAA	150	929755	G	A	FALSE	TRUE	forward
ideel-barcode-chr5-860853	ideel-barcode-chr5-860853_S0_Sub0_mip0	C0	TTTTTGTTATGTTCTTTCTAGGAAAAATAAAAACANNNNAGATCGGAAGAGCACACGTGACTCGCCAAGCTGAAGNNNNNNNNNNGGATAATAAATATCATCTGAAGTAATATTTATATA	chr5	860778	860876	AATATAAATTTCTATCACATATTCTAATCATGTGCATAATATATATAATATATACATATATATTATATATATATATATATACATTTATACATATATATT	169	860853	G	A	FALSE	TRUE	reverse
ideel-barcode-chr5-1283713	ideel-barcode-chr5-1283713_S0_Sub0_mip0	C0	TTGAAATGTTTGTGTGTCCATGGAANNNNAGATCGGAAGAGCACACGTGACTCGCCAAGCTGAAGNNNNNNNNNNTTCAGATATAGAAGATTTTTGCAAATATAT	chr5	1283713	1283826	GAATATATAATTAACATAATAATTATAAATAAGATCATTAATATCATATTGTTTATTTATATCATATAATATTTGTAATTTCTTTTGTATATCTTGTATTAAATGTTGATTAAG	169	1283713	G	A	TRUE	FALSE	forward
ideel-barcode-chr5-501445	ideel-barcode-chr5-501445_S0_Sub0_mip0	C0	TATCAATTTGTTGTTTTCTTTTATTTTGATTTGCNNNNAGATCGGAAGAGCACACGTGACTCGCCAAGCTGAAGNNNNNNNNNNAATTGTATAGAATTTCTATTATAACACAAATTAT	chr5	501381	501482	CATTATTATAAATATTATTATAATAATAATTATTATTGCTACACATGTTATCATTATCATTATCATCATTATTAACAACAACATTGTTGTTATTATTACTAC	170	501445	C	T	TRUE	FALSE	reverse
ideel-barcode-chr5-958145	ideel-barcode-chr5-958145_S0_Sub0_mip0	C0	AATGATATAAATAATAATTTTCTATGTTGTGCAGGNNNNAGATCGGAAGAGCACACGTGACTCGCCAAGCTGAAGNNNNNNNNNNAGATACTAATGATAATATTATAGGATTAATATCAT	chr5	958072	958154	CACCTAAATTCATGTTCTTTAATATTACACCAAACACAGATATAAAAAAAGGTAATGTTCCTCCTGATAATACAGCACATACA	153	958145	A	T	FALSE	TRUE	reverse
ideel-barcode-chr5-973734	ideel-barcode-chr5-973734_S0_Sub0_mip0	C0	TTTTCTTATGACACTTTTGAACATATGTGTNNNNAGATCGGAAGAGCACACGTGACTCGCCAAGCTGAAGNNNNNNNNNNTAAAAGACTCATCAGTTTTATCTTTATAAATATA	chr5	973701	973806	TGTACAGATAAACATAATTATTTTTTTTTTATATTTATCAGTAAATTATAAGTATATTTCTATAATCATGTGTGTATTAAAATATAACGATATTATTATTTCATCA	170	973734	A	G	FALSE	TRUE	reverse
ideel-barcode-chr5-797395	ideel-barcode-chr5-797395_S0_Sub0_mip2	C0	TATTTTTGTTTTTGTCTGGTATTTGTGTGTNNNNAGATCGGAAGAGCACACGTGACTCGCCAAGCTGAAGNNNNNNNNNNGAGCTTCTTCTTAAATTTTGTTATACTATATT	chr5	797337	797414	CCGTGTTGCTGTCTTTATGCACATGAATACCCTTGTTATGTTCTTCATTTGAATTTATATTTACTGGCATGGTGTCGT	140	797338	C	T	TRUE	FALSE	reverse
ideel-barcode-chr5-797395	ideel-barcode-chr5-797395_S0_Sub0_mip2	C0	TATTTTTGTTTTTGTCTGGTATTTGTGTGTNNNNAGATCGGAAGAGCACACGTGACTCGCCAAGCTGAAGNNNNNNNNNNGAGCTTCTTCTTAAATTTTGTTATACTATATT	chr5	797337	797414	CCGTGTTGCTGTCTTTATGCACATGAATACCCTTGTTATGTTCTTCATTTGAATTTATATTTACTGGCATGGTGTCGT	140	797395	G	A	TRUE	FALSE	reverse
ideel-barcode-chr5-797395	ideel-barcode-chr5-797395_S0_Sub0_mip0	C0	AAAAATAAAAAGATTGGGTAATATGGATGTTAATNNNNAGATCGGAAGAGCACACGTGACTCGCCAAGCTGAAGNNNNNNNNNNTGTGATATGTTGTTAAGGCTAATAATAA	chr5	797201	797281	CATAATGTGCCACAGGGAGTGCTTAAAAAAGGAACGTATGTTTGCTCTTGATGGTTTTTGAATAATTTTTTGGAATTTGTA	143	797269	G	A	TRUE	FALSE	reverse
ideel-barcode-chr5-797395	ideel-barcode-chr5-797395_S0_Sub0_mip1	C0	AGTAAATATAAATTCAAATGAAGAACATAACAAGGNNNNAGATCGGAAGAGCACACGTGACTCGCCAAGCTGAAGNNNNNNNNNNCCATCAAGAGCAAACATACGTT	chr5	797250	797349	CCTTTTTTAAGCACTCCCTGTGGCACATTATGTTATTATTAGCCTTAACAACATATCACACACAAATACCAGACAAAAACAAAAATAACGACACCATGCC	157	797269	G	A	TRUE	FALSE	forward
ideel-barcode-chr5-797395	ideel-barcode-chr5-797395_S0_Sub0_mip1	C0	AGTAAATATAAATTCAAATGAAGAACATAACAAGGNNNNAGATCGGAAGAGCACACGTGACTCGCCAAGCTGAAGNNNNNNNNNNCCATCAAGAGCAAACATACGTT	chr5	797250	797349	CCTTTTTTAAGCACTCCCTGTGGCACATTATGTTATTATTAGCCTTAACAACATATCACACACAAATACCAGACAAAAACAAAAATAACGACACCATGCC	157	797338	C	T	TRUE	FALSE	forward
ideel-barcode-chr5-571202	ideel-barcode-chr5-571202_S0_Sub0_mip0	C0	ATCATTAAGTTATGCAATTCATTCACCTGANNNNAGATCGGAAGAGCACACGTGACTCGCCAAGCTGAAGNNNNNNNNNNTGAAACATTATGTATATATTCATTTATATTAAAGT	chr5	571186	571289	CACATATTTCGTAATTCACATTATTATAGTTCTTATTCTTATGTTTATTATCATTGTATACTTTTACTTTCTTTTTATAATTATCAATAACGGAAAGGATCTTG	169	571202	C	G	TRUE	FALSE	forward
ideel-barcode-chr5-146696	ideel-barcode-chr5-146696_S0_Sub0_mip0	C0	TATACAACATAAATTTCTATAACATTTCAAGTTGGNNNNAGATCGGAAGAGCACACGTGACTCGCCAAGCTGAAGNNNNNNNNNNCGTGTTCCTTAATATATTTATATTTCCTAAAATA	chr5	146678	146755	TGCTTGAGCTAGTTGTAAATTTTTTATGTTTTCTTCTACTATTCTCTTTTTCTTTATTTTCATGATGAGTGCACTAGT	147	146696	A	G	TRUE	FALSE	forward
ideel-barcode-chr5-585378	ideel-barcode-chr5-585378_S0_Sub0_mip0	C0	TTAATTAATTCTTGTGTTATCATAGTAAAAGCTAGNNNNAGATCGGAAGAGCACACGTGACTCGCCAAGCTGAAGNNNNNNNNNNTGTATATATATTTTTATGTAGATCCATTTAACA	chr5	585363	585456	GGAACAAAAGGATTGAGGAGAATTATCATGTGTTGATAATTTAAGTTTTGCGTGATTATTTTTTAATGAAGTAAAATTTTTTTTTTTTTTTTTT	162	585378	A	G	TRUE	FALSE	forward
ideel-barcode-chr5-844964	ideel-barcode-chr5-844964_S0_Sub0_mip1	C0	TATTCCTCTTACTTCATCTTTGTTTTATTTATTTTNNNNAGATCGGAAGAGCACACGTGACTCGCCAAGCTGAAGNNNNNNNNNNTTTTTAGCATTTGTTTTATTTTTCAAATATTAA	chr5	844729	844800	CGTATTTTTGCTTTTGTGCTTTCATTATTAATATTATTATTATTTTATTTTTTCATTTTATTTTTTTTTTTT	140	844730	G	A	FALSE	TRUE	forward
ideel-barcode-chr5-844964	ideel-barcode-chr5-844964_S0_Sub0_mip0	C0	ATTTTTGCTTTTGTGCTTTCATTATTAATATTATTNNNNAGATCGGAAGAGCACACGTGACTCGCCAAGCTGAAGNNNNNNNNNNTCTAATTTTTAATGTTCTAATATAAAATGGTATAT	chr5	844646	844731	TTTTAGTACATCACAATATTAAAATATGAAGAAAAAAATAAGATTATATTTTTTTAGCATTTGTTTTATTTTTCAAATATTAACGT	156	844730	G	A	FALSE	TRUE	forward
ideel-barcode-chr5-1187684	ideel-barcode-chr5-1187684_S0_Sub0_mip0	C0	AAAATCACTTTCTGAACAAAGATTTGATGCNNNNAGATCGGAAGAGCACACGTGACTCGCCAAGCTGAAGNNNNNNNNNNTATTAATAAATCTAAATAACCATCATCATCTATAT	chr5	1187629	1187731	CACCTACACTTAAATAATATGGATAATCAGCATTACCCGATAAATGTAAACCTGAAGTATCTACCACCGAAATAAAGTCATCAGTTAAATTTTGTTGAAATTC	168	1187684	A	T	TRUE	FALSE	forward
ideel-barcode-chr5-1187684	ideel-barcode-chr5-1187684_S0_Sub0_mip0	C0	AAAATCACTTTCTGAACAAAGATTTGATGCNNNNAGATCGGAAGAGCACACGTGACTCGCCAAGCTGAAGNNNNNNNNNNTATTAATAAATCTAAATAACCATCATCATCTATAT	chr5	1187629	1187731	CACCTACACTTAAATAATATGGATAATCAGCATTACCCGATAAATGTAAACCTGAAGTATCTACCACCGAAATAAAGTCATCAGTTAAATTTTGTTGAAATTC	168	1187705	G	A	TRUE	FALSE	forward
ideel-barcode-chr5-1042252	ideel-barcode-chr5-1042252_S0_Sub0_mip0	C0	AATCATATAATGGTACCGTAATAATATTGTATGCNNNNAGATCGGAAGAGCACACGTGACTCGCCAAGCTGAAGNNNNNNNNNNGCATGTTTCTAAGGACTTAAATAAATTA	chr5	1042190	1042268	CGAGCACATGTCTTGTCACATACAATAGTTTCCATCTGTGTTTGATCTAATATAAATCTACTTGATTGAGGACCTAAAG	141	1042252	G	A	FALSE	TRUE	reverse
ideel-barcode-chr5-402624	ideel-barcode-chr5-402624_S0_Sub0_mip0	C0	AAGAATGTTTAAAGGATTTAATTATAAGTTCTTCANNNNAGATCGGAAGAGCACACGTGACTCGCCAAGCTGAAGNNNNNNNNNNATAATTCTACTTGGACATCTCAATTAAT	chr5	402549	402646	GCAAATCAATGGAATATCTGAAGATGTTTCCAAAAAAATTACACAAGTTTTTAATTCACCATTCCATTTAATGACATATTTAAAAAAAAATAATGATG	161	402624	A	G	FALSE	TRUE	forward
ideel-barcode-chr5-402624	ideel-barcode-chr5-402624_S0_Sub0_mip1	C0	AAACATCTTCAGATATTCCATTGATTTGCNNNNAGATCGGAAGAGCACACGTGACTCGCCAAGCTGAAGNNNNNNNNNNTTCGAGAAAGAGCTTTACCTAATT	chr5	402578	402694	TTCTTTCCCCATATGAAGAACTTATAATTAAATCCTTTAAACATTCTTCATCATTATTTTTTTTTAAATATGTCATTAAATGGAATGGTGAATTAAAAACTTGTGTAATTTTTTTGG	170	402624	A	G	FALSE	TRUE	reverse
ideel-barcode-chr5-402624	ideel-barcode-chr5-402624_S0_Sub0_mip2	C0	AAACGAAGTGGTGTGGATTTGCGNNNNAGATCGGAAGAGCACACGTGACTCGCCAAGCTGAAGNNNNNNNNNNCCATAGTTTGTGCATATTTTATATCAAA	chr5	402767	402885	AAAAAAAAAAATAAAATAAATAAAAAAAAAAAAAAAAAAAAAAAAAAAAAAAAAAAAAAAAATATACATATATATATATATATATTATATAATAATAATATATATGTGTGTTATTTATG	170	402768	A	G	FALSE	TRUE	reverse
ideel-barcode-chr5-287018	ideel-barcode-chr5-287018_S0_Sub0_mip0	C0	TTTACAATTTTTGTTGCCTTGAAATTATTATAATTNNNNAGATCGGAAGAGCACACGTGACTCGCCAAGCTGAAGNNNNNNNNNNTTTTTCTAAAAAGCACGATACAATTTT	chr5	286928	287024	TTGTACAATTTCATATTCTTCCCGGTTCAGTTGTTGGGTATTTGAAAACGGAGGCGCTGCTAATATATCCTGGAATAGATAATCATATATTGTTTGT	159	287018	T	G	FALSE	TRUE	reverse
ideel-barcode-chr5-734301	ideel-barcode-chr5-734301_S0_Sub0_mip0	C0	ATGATTAATTGTATTTGCTGTTACAAAAATTTCTNNNNAGATCGGAAGAGCACACGTGACTCGCCAAGCTGAAGNNNNNNNNNNTAAATACAAAGATCATATCAAAATTCCTTAAT	chr5	734233	734306	CCATGGTGTACTCTTTCCAAAGATGCAATTTCAATATCTTCTACGGATAAGATAAAAGGTGGCCATTCTACTAA	140	734301	C	T	TRUE	FALSE	reverse
ideel-barcode-chr5-224735	ideel-barcode-chr5-224735_S0_Sub0_mip0	C0	TTTTAAACAAATTCTTGAAAAGTAGTAAAAAGAAGNNNNAGATCGGAAGAGCACACGTGACTCGCCAAGCTGAAGNNNNNNNNNNTCGTATATCCTAAACAAACAAATAGATATATATA	chr5	224698	224769	CAACTTCTGTAGATAAAGAGGTCAATTTTATAAGAGAGTTTGCTTATGTATATAAAATATATGTAGACAAAG	141	224735	G	A	TRUE	FALSE	forward
ideel-barcode-chr5-364200	ideel-barcode-chr5-364200_S0_Sub0_mip0	C0	AAACCTTTTGTTTTCATAATTAAAATCATTTTGTANNNNAGATCGGAAGAGCACACGTGACTCGCCAAGCTGAAGNNNNNNNNNNTGCTAAACTAAATGTTGCTACCTT	chr5	364131	364238	ATCTCCTCCGTTCAAAATTTTTATATCTGGTTCACATCCTACTCTTCCTATTAACATTATTTTATTTAATGATTTCTCATTCATTACATTTCTGTTCATATTATTATA	167	364200	T	G	TRUE	FALSE	forward
ideel-barcode-chr5-615420	ideel-barcode-chr5-615420_S0_Sub0_mip0	C0	TAAATAATACAAAACTTAATATGGACATTGTTTCTNNNNAGATCGGAAGAGCACACGTGACTCGCCAAGCTGAAGNNNNNNNNNNACGTCATTATTAATAATATATGATAAAAACAAA	chr5	615416	615491	CCATCATCGTGTGATATTAAATGGATTGATTTTACTTATTCTTTACAACAGGACTCCAATTTGAAGCACTACCCTT	144	615420	G	A	TRUE	FALSE	reverse
ideel-barcode-chr5-979239	ideel-barcode-chr5-979239_S0_Sub0_mip0	C0	TTATTTTAGAATTAGCTATAAATGTGAACGGGCNNNNAGATCGGAAGAGCACACGTGACTCGCCAAGCTGAAGNNNNNNNNNNGTCATCTGTAACAAAGGGGAAAAA	chr5	979238	979337	GAAAAATTAGACATTTAATATATATTACTAATTACACATATGTTCATATTTATATATTTTATTCTCACTTATTACATTTGCAGAAATTTTAGAAACAGGC	157	979239	A	T	FALSE	TRUE	forward
ideel-barcode-chr5-831871	ideel-barcode-chr5-831871_S0_Sub0_mip0	C0	TTCTCTGCATTATTAATATTATTCATATCATTCACNNNNAGATCGGAAGAGCACACGTGACTCGCCAAGCTGAAGNNNNNNNNNNAAAAACGTCTTTCTATTAAATACCCATT	chr5	831769	831872	CGTATGTATACATTTCCCATATACCAATAGTTATAATATAATTTACAATGTCTATAATACTTTTACAATATTTTAAATCATTTATACTATTATATTCAATTATC	167	831871	C	T	TRUE	FALSE	reverse
ideel-barcode-chr5-680745	ideel-barcode-chr5-680745_S0_Sub0_mip0	C0	TTAAAGTTAAATTGTGTGCACCTTCGCNNNNAGATCGGAAGAGCACACGTGACTCGCCAAGCTGAAGNNNNNNNNNNTATATCAATTTGTTATACAGGGGGAT	chr5	680743	680851	CGATTTTTATATCATATGATTAGAATTATTGTAGGTACACTAGTCCAAGTCGGTGTTGGTCTTTTAAATGTAGAAGATGTAAGAGATGCATTACATTTATGTAAGCCTC	162	680745	A	G	TRUE	FALSE	forward
ideel-barcode-chr5-635277	ideel-barcode-chr5-635277_S0_Sub0_mip0	C0	GCCTTAAATTGGAAATGATCAAACAAAAANNNNAGATCGGAAGAGCACACGTGACTCGCCAAGCTGAAGNNNNNNNNNNTACAAGAAAAATTTAGACTTGATTTAAATGA	chr5	635277	635364	TGAAGCAGCAGAAATTTATTTTCTTAGTGTTATCAATGCATCCGTTAAAACGTTATTTCCTGTTGTTGTGGATAAATTGCATGAGTGG	148	635277	T	C	TRUE	FALSE	forward
ideel-barcode-chr5-1066372	ideel-barcode-chr5-1066372_S0_Sub0_mip0	C0	TAAAATTGTGTATAATTAGTTGCATTTTTAAACTCNNNNAGATCGGAAGAGCACACGTGACTCGCCAAGCTGAAGNNNNNNNNNNAGGAGAAGAAATATACCACAAAATAATA	chr5	1066324	1066430	CAAAAAAAAATTGAATTAAATAAAAATGTGATACTAATAAAAAAAAAAAAATAATATAATATAATTCACAATATGTATATATTTTAATTCTACATTCTGTGTTTATT	170	1066372	A	T	FALSE	TRUE	forward
ideel-barcode-chr5-398584	ideel-barcode-chr5-398584_S0_Sub0_mip0	C0	AATTGTGATTATGAATATATAATTGATCAAGTGGANNNNAGATCGGAAGAGCACACGTGACTCGCCAAGCTGAAGNNNNNNNNNNAAATTTGATTTGTTATCATTGTTATAATTTTT	chr5	398563	398657	GTTGTTCTGAGGATGTCATTTTTTTATTAAAACATATTTTTCAATTGAAATCTTTGAATCAAATTGAAAGCACGAATAAAATAAAATATAAAAAA	162	398584	C	T	TRUE	FALSE	reverse
ideel-barcode-chr5-921466	ideel-barcode-chr5-921466_S0_Sub0_mip0	C0	AATGGATTTAATAAATTTTTCTGTAGAATTATGGANNNNAGATCGGAAGAGCACACGTGACTCGCCAAGCTGAAGNNNNNNNNNNAAATATATAATAATCAGTTTTATCTTATAGCATAT	chr5	921422	921492	GAAAATATGAAGAATATAAATTTTCATATAGATTTAAAAAATACAAGATTTACTATTCATAATAAAACAAC	141	921466	A	G	TRUE	FALSE	forward
ideel-barcode-chr5-933062	ideel-barcode-chr5-933062_S0_Sub0_mip0	C0	TAAGCGATAATAATGTAAAGAAAGATTCATCGNNNNAGATCGGAAGAGCACACGTGACTCGCCAAGCTGAAGNNNNNNNNNNGTAATGATAATTATAAAAATAATAATGAACATGAT	chr5	933061	933160	ATTTATCATATTAATAATGATCATAATATTAGTAAGTCAAACAGTTTAAATAAACATAATAGTAGTATTAATGGCAATATCACATATGTAGAAAAAAATG	167	933062	T	C	FALSE	TRUE	forward
ideel-barcode-chr5-345188	ideel-barcode-chr5-345188_S0_Sub0_mip0	C0	GATACAATAAAATTAAGTGCCATCGAAATTTTNNNNAGATCGGAAGAGCACACGTGACTCGCCAAGCTGAAGNNNNNNNNNNTCAATCCTATATTTCAATTTTATATATATTATGTT	chr5	345172	345245	TTATGAATAGTTCTAAGCCACTAGAAATATGGAAAACCAAAACAAAAAAAGGCTGTGTTAGAAAAGTATTAGAT	141	345188	G	A	TRUE	FALSE	forward
ideel-barcode-chr5-911244	ideel-barcode-chr5-911244_S0_Sub0_mip0	C0	AATATGAATAAAAACAAAATGATACATGAGAATGANNNNAGATCGGAAGAGCACACGTGACTCGCCAAGCTGAAGNNNNNNNNNNGTTAATGACAATATGCAGTATAAATATATAGAT	chr5	911240	911329	GGTAACATAGATACAAATAATGTGGATAAAAAAAAAATACCAATAGAAAACTTACAAAGCTTTAAAAATGAATATATTTCTCAAAAACAT	158	911244	A	G	FALSE	TRUE	forward
ideel-barcode-chr5-1188491	ideel-barcode-chr5-1188491_S0_Sub0_mip2	C0	GTGCATTAGATGTGTTAGTTTTATTTAAAGATAATNNNNAGATCGGAAGAGCACACGTGACTCGCCAAGCTGAAGNNNNNNNNNNTGATAAAGATAAATTATTAAGTACCATTTTTATA	chr5	1188487	1188586	TATGTATTTAGTGTAAAGGAAAATAAATTTATATATCATACAGAAGTTAGTTTTGAAGGCAAAATTATGAACGTAACCGCTATTGATTTAAATTTTGATG	169	1188491	A	G	TRUE	FALSE	reverse
ideel-barcode-chr5-1188491	ideel-barcode-chr5-1188491_S0_Sub0_mip2	C0	GTGCATTAGATGTGTTAGTTTTATTTAAAGATAATNNNNAGATCGGAAGAGCACACGTGACTCGCCAAGCTGAAGNNNNNNNNNNTGATAAAGATAAATTATTAAGTACCATTTTTATA	chr5	1188487	1188586	TATGTATTTAGTGTAAAGGAAAATAAATTTATATATCATACAGAAGTTAGTTTTGAAGGCAAAATTATGAACGTAACCGCTATTGATTTAAATTTTGATG	169	1188542	T	C	TRUE	FALSE	reverse
ideel-barcode-chr5-1188491	ideel-barcode-chr5-1188491_S0_Sub0_mip1	C0	ATTTTGTAAAAATGCTGCTACATAATATTTATTTGNNNNAGATCGGAAGAGCACACGTGACTCGCCAAGCTGAAGNNNNNNNNNNAAGTGGATGTATATTTGTATAATATATATTATCTT	chr5	1188325	1188400	CTTCATTATCGGTAATTGATTCATCATTTTGTTCTTTTTTTTTAGAATTCCATATTTCTTCTAGCTGGTCATTATC	146	1188335	G	A	TRUE	FALSE	forward
ideel-barcode-chr5-1188491	ideel-barcode-chr5-1188491_S0_Sub0_mip0	C0	AACAATCTGGAGGACCTGATGGATNNNNAGATCGGAAGAGCACACGTGACTCGCCAAGCTGAAGNNNNNNNNNNAGCTAGAAGAAATATGGAATTCTAAAAA	chr5	1188247	1188362	AAAAGAACAAAATGATGAATCAATTACCGATAATGAAGAAGATAATATATATTATACAAATATACATCCACTTATATGTGATATTAATAATGATGGATTACCAGATATTATTGGAC	168	1188335	G	A	TRUE	FALSE	reverse
ideel-barcode-chr5-1196977	ideel-barcode-chr5-1196977_S0_Sub0_mip0	C0	AAAAATAAAGGAATGATATTTGATCCATCCTNNNNAGATCGGAAGAGCACACGTGACTCGCCAAGCTGAAGNNNNNNNNNNTACCGTAAATATTAAATCCACCATATTG	chr5	1196956	1197036	AGTACCTTAATTTTGTAGTCCACTTTAGATAAGGCTTTATTCTTTTGTTCCTCAATAGCCTCTTTTAAATCTTCAAGGTCA	140	1196977	G	A	TRUE	FALSE	reverse
ideel-barcode-chr5-1196977	ideel-barcode-chr5-1196977_S0_Sub0_mip0	C0	AAAAATAAAGGAATGATATTTGATCCATCCTNNNNAGATCGGAAGAGCACACGTGACTCGCCAAGCTGAAGNNNNNNNNNNTACCGTAAATATTAAATCCACCATATTG	chr5	1196956	1197036	AGTACCTTAATTTTGTAGTCCACTTTAGATAAGGCTTTATTCTTTTGTTCCTCAATAGCCTCTTTTAAATCTTCAAGGTCA	140	1196989	A	G	TRUE	FALSE	reverse
ideel-barcode-chr5-480337	ideel-barcode-chr5-480337_S0_Sub0_mip0	C0	TTTTTCCTTTTTATTACTATGGTTTGCTCANNNNAGATCGGAAGAGCACACGTGACTCGCCAAGCTGAAGNNNNNNNNNNGAGACTGTTTTTCTTATTCTTATGAAAT	chr5	480318	480428	TTTTTAATTCACCCATAAATTTTTTTTTTTTTTTTCACCCAAAAATTGTAATTATATATATATATATATATATATGTACATATGTATACACTGAAATAGCCAAAATGATCT	169	480337	A	C	FALSE	TRUE	reverse
ideel-barcode-chr5-889725	ideel-barcode-chr5-889725_S0_Sub0_mip0	C0	ATTATGATAATGAATGTGATGAAGATGAAGTTCATNNNNAGATCGGAAGAGCACACGTGACTCGCCAAGCTGAAGNNNNNNNNNNGATGAGCAAGATGATGAAGATGT	chr5	889632	889726	CGATGAAGGTGATGACGAAGACGAAGAGGATGACGATATTGAAGATGAAGATACTGACGATGATGAAAATGATGAAGAAAATGACGACGATGACG	153	889725	C	T	FALSE	TRUE	forward
ideel-barcode-chr5-351005	ideel-barcode-chr5-351005_S0_Sub0_mip0	C0	ATTATTAGATAAACTGGCTGTTGTTGAATTATATANNNNAGATCGGAAGAGCACACGTGACTCGCCAAGCTGAAGNNNNNNNNNNTGTTGCTCATTTATATTATTATGATAAATATGA	chr5	350916	351005	GTTGTATTTTTATTAGAGTTGTAGGACATTTTCCCATACATGAGTTGTTTTACATTTTTAACATTTTTATAATTATGTATTAAACATAAG	158	350933	G	A	TRUE	FALSE	forward
ideel-barcode-chr5-351005	ideel-barcode-chr5-351005_S0_Sub0_mip0	C0	ATTATTAGATAAACTGGCTGTTGTTGAATTATATANNNNAGATCGGAAGAGCACACGTGACTCGCCAAGCTGAAGNNNNNNNNNNTGTTGCTCATTTATATTATTATGATAAATATGA	chr5	350916	351005	GTTGTATTTTTATTAGAGTTGTAGGACATTTTCCCATACATGAGTTGTTTTACATTTTTAACATTTTTATAATTATGTATTAAACATAAG	158	351005	G	A	TRUE	FALSE	forward
ideel-barcode-chr5-967820	ideel-barcode-chr5-967820_S0_Sub0_mip0	C0	AGCATGTGTAGTATTTTGAGCACAAANNNNAGATCGGAAGAGCACACGTGACTCGCCAAGCTGAAGNNNNNNNNNNTTTATCTTTATATTTTTCTGTATTTTTAATTGTTT	chr5	967770	967878	GTGTTAAATTATTATGCCATTCTATAGATGTTAACAAGATAATTTTCATTTTTATGTCTAATTTATTTATAGTAATATTTTGAAGAAAAAATAAAATATCATTTTGATT	170	967820	A	G	TRUE	FALSE	reverse
ideel-barcode-chr5-776283	ideel-barcode-chr5-776283_S0_Sub0_mip1	C0	TTTACAAAATCATGATATTTCTTCTACTAACAATTNNNNAGATCGGAAGAGCACACGTGACTCGCCAAGCTGAAGNNNNNNNNNNACGTAATATATCATCTGGAAAAAGAATT	chr5	776275	776360	GCATGGAAATTAGCTAAAAAACATCCTTTACTTAATGCCGATATTAATAATCAATATTTTTCAAATGATAACTCAGATAATGTTTC	149	776283	A	G	TRUE	FALSE	reverse
ideel-barcode-chr5-776283	ideel-barcode-chr5-776283_S0_Sub0_mip0	C0	TTTTTATCATTTTTGAAAATATCCGAATTGTTTGTNNNNAGATCGGAAGAGCACACGTGACTCGCCAAGCTGAAGNNNNNNNNNNGGATTATTATTAAAATTTTTGGCATTATAATTTTT	chr5	776103	776190	GGAATGATTGAAAGTTTTGACATTATTATTATTATTATTATTGTTGTTGTTGTAATTCTTTTTTACAATATTTTCATCATTATTTTTT	158	776125	T	C	FALSE	TRUE	forward
ideel-barcode-chr5-787141	ideel-barcode-chr5-787141_S0_Sub0_mip0	C0	ATGGAAATCAATAACCAAATTAAAAGACATAAANNNNAGATCGGAAGAGCACACGTGACTCGCCAAGCTGAAGNNNNNNNNNNCTGCATATATACAAATGTAAAATATTAATATAAAT	chr5	787070	787141	TGTAAGATAAGTCATACCTTGTATTGTATGATATTTTCTCATTTATGAGATATTAAAATGTTTCGTTTTTAA	140	787141	A	T	FALSE	TRUE	forward
ideel-barcode-chr5-324155	ideel-barcode-chr5-324155_S0_Sub0_mip0	C0	ATTATTATTTATATGAGTTGATAAGGACATGGGATNNNNAGATCGGAAGAGCACACGTGACTCGCCAAGCTGAAGNNNNNNNNNNATACATCTTTTTCTTCAAAAATGAATTTAAAT	chr5	324135	324234	TATTATCACGATTATTTATAGATGTCATGTTTTTAAAATTATATGAATTATATGTTTTTAGAGAACCGCTCATAGAAGAGCGTCTTAATTTTTTTTTATC	167	324155	C	T	TRUE	FALSE	reverse
ideel-barcode-chr5-1009091	ideel-barcode-chr5-1009091_S0_Sub0_mip0	C0	ATGTTTTATTTCATGAACCAGGTCATTATTNNNNAGATCGGAAGAGCACACGTGACTCGCCAAGCTGAAGNNNNNNNNNNGTGATCATTATTTATACTCCTTTATCAATATT	chr5	1008991	1009091	TTTATCATTATATATATACATATATATGTGTATTCATTTTTACACCATTTTTTATTTCATCTTCCCAAGGATTGTTAGGTTGTTTCCTGATAACATGCTCG	163	1009091	A	C	FALSE	TRUE	reverse
ideel-barcode-chr5-198142	ideel-barcode-chr5-198142_S0_Sub0_mip0	C0	TGTTAAAAATTCACTTATTATTATTTACCACAGAANNNNAGATCGGAAGAGCACACGTGACTCGCCAAGCTGAAGNNNNNNNNNNAAGTAAAAGTCTTAATGAAAATTACAATATAAA	chr5	198062	198151	AAAGAAGGTTATATTATCCAATAATAATATTAAGAAGGACGAAAATATATTTTATGCTAAATTATATAAAAGGAGAGATATACAAAGGAG	158	198142	A	T	TRUE	FALSE	reverse
ideel-barcode-chr5-719091	ideel-barcode-chr5-719091_S0_Sub0_mip0	C0	TATTAGGTACACATATTTCTTTTCCTACATTATAANNNNAGATCGGAAGAGCACACGTGACTCGCCAAGCTGAAGNNNNNNNNNNTTTTCTTCTAATGGTATATTATATCCATATATT	chr5	719056	719140	GAGAAAAATATAATAAATTGTGTAATTTCTTTATTTGATAGATTTAAATTCTTCATAATTTTTTTATATATCATAATTAAAAAGG	153	719091	T	G	TRUE	FALSE	forward
ideel-barcode-chr5-897486	ideel-barcode-chr5-897486_S0_Sub0_mip0	C0	TTACTAAACAAATCATATTCAGGTATATAGCTAACNNNNAGATCGGAAGAGCACACGTGACTCGCCAAGCTGAAGNNNNNNNNNNTCTTCTTTTTCTTATTATATTATATGAACTTTAA	chr5	897485	897576	TATCCACTTGTTCGAACATATTTAATAATAAATTTAGTCCGTTATTTCCCATATTATATCTTATACATAATTTTGCATTGCTTTTTCTTCTG	161	897486	A	G	TRUE	TRUE	forward
ideel-barcode-chr5-277520	ideel-barcode-chr5-277520_S0_Sub0_mip0	C0	AAAGAAGTTAAAAATTATAATGTACATGTTGAAGANNNNAGATCGGAAGAGCACACGTGACTCGCCAAGCTGAAGNNNNNNNNNNATTTTGATTGGGAAGCAGAAAAAT	chr5	277422	277520	AGTGATGATAATACAAGTGTAAAAAATGTACATATAGTAAATAATAAAAAGGATACGATGGCAAAAAAAAATGCATTGTCGTCATCAAATAAAACAACT	158	277520	T	A	TRUE	FALSE	forward
ideel-barcode-chr5-836456	ideel-barcode-chr5-836456_S0_Sub0_mip0	C0	TGATGGATTCAGTTGATAATAATTTTGATCAANNNNAGATCGGAAGAGCACACGTGACTCGCCAAGCTGAAGNNNNNNNNNNAAAAGAAGAGAATTATATATCAGAATTGAATTAT	chr5	836447	836534	GATAAAGAACTAGACAATTCTAGTGTTAAGGAAAATGGTGAGCATAATGATATGGTTGATGAAAATATGGAGGGAAAGGATTCGTTTC	154	836456	C	A	FALSE	TRUE	reverse
ideel-barcode-chr5-158020	ideel-barcode-chr5-158020_S0_Sub0_mip0	C0	TTTCACCATTTTCTTTTATACAATATTCATTTCCNNNNAGATCGGAAGAGCACACGTGACTCGCCAAGCTGAAGNNNNNNNNNNTCTTTTAAAAGGGATGGTTTTATAAAAA	chr5	158001	158099	AGCTGTGCATATGTTTTCGAACGGTTAATATACCATATGTTATAATAAAACATAATAATAAAAATATAAAAAATACAAAAGCCCTATCATTCCATAATA	161	158020	T	A	TRUE	FALSE	reverse
ideel-barcode-chr5-1114182	ideel-barcode-chr5-1114182_S0_Sub0_mip0	C0	CATCATTATTTCTGTTCTTTCCAAATGTTATGNNNNAGATCGGAAGAGCACACGTGACTCGCCAAGCTGAAGNNNNNNNNNNTATAAAAATCTTTTAAAATATTTCTTCCTTCC	chr5	1114107	1114182	TTATCTTTTTCTTCTTGCATAATTTTTTTACGTTGAGATATGATAAACTTTTTAACTTCACTACACGTATTATTCT	140	1114182	A	G	FALSE	TRUE	reverse
ideel-barcode-chr5-370984	ideel-barcode-chr5-370984_S0_Sub0_mip0	C0	AATGATAATGTCGAGTGTTTTCATAATTTGANNNNAGATCGGAAGAGCACACGTGACTCGCCAAGCTGAAGNNNNNNNNNNATAATGATATGTATAAAGATAATTTTAATTCACAT	chr5	370970	371047	GATAAAAATATAACTAATCCATTGTCCATATCAAAAGAAAATAAAAAAAAAATGAATACCATAGATATAAATCAATAC	144	370984	T	G	FALSE	TRUE	forward
ideel-barcode-chr5-910204	ideel-barcode-chr5-910204_S0_Sub0_mip0	C0	TTATAAAATTATAAAATAACTTTTTCCACTCACCTNNNNAGATCGGAAGAGCACACGTGACTCGCCAAGCTGAAGNNNNNNNNNNAAAGTTAATTTGTGGTAAAACTAAATTAAATAA	chr5	910161	910234	CATATCATGAGTAAACCATCTATCAAGCTTCTCTAAATTTTCATCAATCATATAATTTTTTCCTTTTTTATTCT	142	910204	G	A	TRUE	TRUE	reverse
ideel-barcode-chr5-940677	ideel-barcode-chr5-940677_S0_Sub0_mip0	C0	TATTCATATAATAGAGAGTTGGAAAAATCCTTGGNNNNAGATCGGAAGAGCACACGTGACTCGCCAAGCTGAAGNNNNNNNNNNAGTTAGGGAAAATAGAATTAATATCTACATTT	chr5	940609	940682	GGAATATTTTTTGGTATTAGCATTTGTGCATGTGCTTCCTTTTTGTGTGAAACAGAAAAAGTTCATTTTAATCC	140	940677	T	C	TRUE	FALSE	forward
ideel-barcode-chr5-381640	ideel-barcode-chr5-381640_S0_Sub0_mip0	C0	TATGATTATCACCATCATAATCCTCCTCATNNNNAGATCGGAAGAGCACACGTGACTCGCCAAGCTGAAGNNNNNNNNNNTTTTACATCAAAATTATTATTATTATGGTCAT	chr5	381621	381704	CATCACCGTCATCTTCATCATCATCGTCATCATTATCATCACCATCATTATCATCACCATCATCATCGTAATCCTCTTCCTCAT	146	381640	T	C	TRUE	FALSE	reverse
ideel-barcode-chr5-843390	ideel-barcode-chr5-843390_S0_Sub0_mip0	C0	AAATATAACAAAAACACAGTTACATTGAATGATTNNNNAGATCGGAAGAGCACACGTGACTCGCCAAGCTGAAGNNNNNNNNNNTGAATATGTGTATATTAAATCAAATAAATAGAAT	chr5	843378	843449	TTATATTATTTTTTTTTTTTTTTTTATAAATAAAAACACAAGTGCTAAAACAATAAATTTTGTTTTTTTTGG	140	843390	T	A	FALSE	TRUE	forward
ideel-barcode-chr5-679399	ideel-barcode-chr5-679399_S0_Sub0_mip0	C0	TTTTATAATTTTGTAGAGCATTCAAATATACTTCANNNNAGATCGGAAGAGCACACGTGACTCGCCAAGCTGAAGNNNNNNNNNNAATATATTTATACCCATGTAATTTTAATATACAAT	chr5	679331	679402	CCAAAATATTATTCTGAACAGTACTATATTTTTTTCTTTCGATATTTTTTTGACGCTCTGTTTTTTTTTTAT	142	679399	T	C	TRUE	FALSE	reverse
ideel-barcode-chr5-198958	ideel-barcode-chr5-198958_S0_Sub0_mip0	C0	ATTAACAAAAATATACGTGTCCGATAATACATAGTNNNNAGATCGGAAGAGCACACGTGACTCGCCAAGCTGAAGNNNNNNNNNNTTTTTCTGACGTGTCATTTTCCT	chr5	198885	198984	GGTTTTCTCTTAATTGTATATTATTTTTATTTTGATTTATATATATATAATATAAAGATAAGAAGTATGTTATATTTATGGTTTCAATACCTTTAATGAC	158	198958	A	G	TRUE	FALSE	forward
ideel-barcode-chr5-286141	ideel-barcode-chr5-286141_S0_Sub0_mip0	C0	TATTTGATTATATGTGTTAGGTGGTATTACAGATTNNNNAGATCGGAAGAGCACACGTGACTCGCCAAGCTGAAGNNNNNNNNNNTGAATTTCTGTATTAATATTATTTATATTATCCAT	chr5	286140	286211	GTTATTTTTAAGTAGGTTGCTTTCGATGTGATTCGGAGTGATGCTATTTTGTTGGTTCATTAAGGAGGTTAC	142	286141	T	G	FALSE	TRUE	reverse
ideel-barcode-chr5-367065	ideel-barcode-chr5-367065_S0_Sub0_mip0	C0	ATATGGGTAATGCTCCTCTTGGTATTNNNNAGATCGGAAGAGCACACGTGACTCGCCAAGCTGAAGNNNNNNNNNNTTTTCATTATCTATAGTGTTTCTATCTATGTTA	chr5	367024	367107	CAACTTTTTTTCCTCATCTTTTTTTCACCCGTAAGAAGTTCCTTTTTGTTTCTAACCAAGTCAACAATATTGTTACAAGTACTC	143	367065	A	G	FALSE	TRUE	reverse
ideel-barcode-chr5-961096	ideel-barcode-chr5-961096_S0_Sub0_mip0	C0	TTTATATTTACTGGTAGTTATGCTGGAAAATTNNNNAGATCGGAAGAGCACACGTGACTCGCCAAGCTGAAGNNNNNNNNNNGTAAATGCAGCTTTATGGGGAT	chr5	960987	961096	TCAGTCAAAGCGCTCAATTATTTATTAATAGTTTTGCCTATTGGTTTGGATCCTTCTTAATTAAAAGAGGTACTATATTAGTTGATGACTTTATGAAATCCTTATTTACT	164	961096	T	G	TRUE	FALSE	forward
ideel-barcode-chr5-935006	ideel-barcode-chr5-935006_S0_Sub0_mip0	C0	CATATATAACATTTGTAAAAAGTTCCTATCTGAATNNNNAGATCGGAAGAGCACACGTGACTCGCCAAGCTGAAGNNNNNNNNNNTATCATTTTATAACTTGTATTATCAATTCTGTT	chr5	934924	935007	TACACTATTAATTAATCTATTATTTTCAATTTCTATATTTTGTTCCGAAACATCATGTCCCATTTTATGTTTTATATATTCATC	152	935006	T	C	FALSE	TRUE	reverse
ideel-barcode-chr5-803584	ideel-barcode-chr5-803584_S0_Sub0_mip0	C0	AAAGTACATGACCCCTCCTTCGCNNNNAGATCGGAAGAGCACACGTGACTCGCCAAGCTGAAGNNNNNNNNNNTTTCCGTGTGTTGTGTTCATAT	chr5	803571	803670	AGGTCATTTCAAAATTGTCTATCCTTTTATCAATAATTTTGGTAATATTATTCGTACTGTATTTGTAACTGTTACGCGAATAATCTAGGCTTTTTTCAGG	145	803584	A	G	FALSE	TRUE	forward
ideel-barcode-chr5-981740	ideel-barcode-chr5-981740_S0_Sub0_mip0	C0	TTAAGAATTGAGGAACTAGCCAAAAATGAGNNNNAGATCGGAAGAGCACACGTGACTCGCCAAGCTGAAGNNNNNNNNNNATAAGAAACATACATAACTCAATTTTAAAAA	chr5	981675	981778	ATTCTAATCAGGATATTTTCATGAAATTTTATACAGTATATTTATTCATAAAACATTATGGCCATTTAAATCTTGTCTATAATAGAGCATTGACAAAAAAATTT	165	981740	A	T	FALSE	TRUE	reverse
ideel-barcode-chr5-919062	ideel-barcode-chr5-919062_S0_Sub0_mip0	C0	ATTCCATTTTTATATTCACTTTTATTCATCCAGNNNNAGATCGGAAGAGCACACGTGACTCGCCAAGCTGAAGNNNNNNNNNNAAAAAGATTTTATAAGTTATAATTTGTGGAA	chr5	919042	919134	ACAGAATCATATTTATATATCATTAAAAAAAGAAGTATCATATGAAATGTTAAAGAAAAAACAAAACAAAAAAAAAAAGTGTACTAATGAAGG	157	919062	C	T	FALSE	TRUE	forward
ideel-barcode-chr5-613888	ideel-barcode-chr5-613888_S0_Sub0_mip0	C0	AAAGGATACATTTAATACAAGAACCCATAATAGANNNNAGATCGGAAGAGCACACGTGACTCGCCAAGCTGAAGNNNNNNNNNNAAACAGAAAATATTTTAATCACAGAGTT	chr5	613806	613890	GCAGAGAACATACAAAAAATGTCTCATCAATTTTGTTTATCCTTTTTTGAAGTTCTATCCATGTTTTCTAAAATATTGATACCTC	147	613888	C	T	FALSE	TRUE	forward
ideel-barcode-chr5-598347	ideel-barcode-chr5-598347_S0_Sub0_mip0	C0	AAAAATGGATGATACCCAAACAAATGATACNNNNAGATCGGAAGAGCACACGTGACTCGCCAAGCTGAAGNNNNNNNNNNGGATTTAATTTACAGGAATATTATAATGAGAT	chr5	598287	598364	CTATAGATGTTCTTTACCCCCCCCTTCCTTAAATAAGGGTATGCTGGACAAGAAGATGAACCATCACAAGAATGAACA	140	598347	C	T	TRUE	FALSE	forward
ideel-barcode-chr5-503395	ideel-barcode-chr5-503395_S0_Sub0_mip0	C0	TAACATAGAACTATTAGAAGAACGACATGAATTNNNNAGATCGGAAGAGCACACGTGACTCGCCAAGCTGAAGNNNNNNNNNNACCATATTAGGTATTACAATATTATTAAATGTATA	chr5	503360	503434	GGAGCCACTATCGATTTCATCAACAAATAAATTATCATCGGATGAATAACTTGAGATATTATCACTGGATAAAGA	143	503395	C	A	TRUE	FALSE	reverse
ideel-barcode-chr5-1043303	ideel-barcode-chr5-1043303_S0_Sub0_mip0	C0	AATATTTTTAAATTAGCACAAGGAGAATATGTAGNNNNAGATCGGAAGAGCACACGTGACTCGCCAAGCTGAAGNNNNNNNNNNATTAGAAAAAGAAACAAATGAATTATTAGAAAAA	chr5	1043266	1043340	GATGGATTCATTCGTACAGGAGATATTGCCTTATTAAGTCCAAATGGATCCTTAACCATTATAGATAGAAAAAAG	143	1043303	G	A	FALSE	TRUE	forward
ideel-barcode-chr5-893494	ideel-barcode-chr5-893494_S0_Sub0_mip0	C0	AATTACATGATAATTTAAATAACAGTTTGAAGGAANNNNAGATCGGAAGAGCACACGTGACTCGCCAAGCTGAAGNNNNNNNNNNATTATGATAAAGATAATTTTGTTGATAGAAATAAT	chr5	893461	893533	ATCATTAACCATAACAACTTTAATATATCAAAAATTTCAAATGATAGCATTTCAGGAAATATGGATATGAATG	143	893494	A	G	FALSE	TRUE	forward
ideel-barcode-chr5-961625	ideel-barcode-chr5-961625_S0_Sub0_mip0	C0	TTAAACGTGTTAGTAAGTTTGCTGCTNNNNAGATCGGAAGAGCACACGTGACTCGCCAAGCTGAAGNNNNNNNNNNTAGATGATATTAATATATGTGATTATAACTTAAGA	chr5	961625	961730	GATCTTAGAAACTTATTTTCAATAGTTAGTCAAGAACCCATGTTATTTAATATGTCCATATATGAAAATATCAAATTTGGAAGAGAAGATGCAACATTGGAAGATG	167	961625	G	T	FALSE	TRUE	forward
ideel-barcode-chr5-575556	ideel-barcode-chr5-575556_S0_Sub0_mip0	C0	TGACAATTTCTGTTATTACAATAAAAATTATGACANNNNAGATCGGAAGAGCACACGTGACTCGCCAAGCTGAAGNNNNNNNNNNATGTGTATTGGAAGTCAACAAGTA	chr5	575542	575622	CGCAAACAGCTACCCTTCTATTAACACCATCAGTGGAAAAGAACTATTCAGCGAAGAAATGATAATGAAAAAAGAGCTAGC	140	575556	C	T	FALSE	TRUE	reverse
ideel-barcode-chr5-132132	ideel-barcode-chr5-132132_S0_Sub0_mip0	C0	AAATGATTTGCTCGTCTTTTCTTTCTACNNNNAGATCGGAAGAGCACACGTGACTCGCCAAGCTGAAGNNNNNNNNNNATCATCTATTTTGATTTGTTTATTTATTTTATTT	chr5	132123	132221	TTTTTTCTTGTATTACTAGGACTAGTATTACAATTATTATGATATTTATGATCGTTGATATTTTCATTTTCATTTTCATTATATGGGAAGTCTTCATCT	161	132132	C	T	TRUE	FALSE	reverse
ideel-barcode-chr5-132132	ideel-barcode-chr5-132132_S0_Sub0_mip0	C0	AAATGATTTGCTCGTCTTTTCTTTCTACNNNNAGATCGGAAGAGCACACGTGACTCGCCAAGCTGAAGNNNNNNNNNNATCATCTATTTTGATTTGTTTATTTATTTTATTT	chr5	132123	132221	TTTTTTCTTGTATTACTAGGACTAGTATTACAATTATTATGATATTTATGATCGTTGATATTTTCATTTTCATTTTCATTATATGGGAAGTCTTCATCT	161	132201	T	C	TRUE	FALSE	reverse
ideel-barcode-chr5-1136741	ideel-barcode-chr5-1136741_S0_Sub0_mip0	C0	TTTTGAATTTTCTAAACATAACTTTAAACATTCAGNNNNAGATCGGAAGAGCACACGTGACTCGCCAAGCTGAAGNNNNNNNNNNGTTTGGAGATGCACATATACTTTTT	chr5	1136709	1136803	GGAAAAGAATGAAAATTGAGACCCGCAGGATATGCATTATTTTTTATATAAAAATCATATGCCATATTATCAATAATATCTGTTGTTATCCCTTC	155	1136741	T	G	TRUE	FALSE	forward
ideel-barcode-chr5-477676	ideel-barcode-chr5-477676_S0_Sub0_mip2	C0	ATATTATTATCTTCACTGAAAGAATCAACAAAATTNNNNAGATCGGAAGAGCACACGTGACTCGCCAAGCTGAAGNNNNNNNNNNTTCTAATAATAACGCTTTTAAAAATATTAAGATAT	chr5	477858	477937	TCTCTAATTTCATATTTTTTAATTGTTCCATATTATTGGATAAATTCAAATAATAATCATCAAATGTAATTTTTTCAAAT	150	477900	A	G	TRUE	FALSE	forward
ideel-barcode-chr5-477676	ideel-barcode-chr5-477676_S0_Sub0_mip1	C0	AAATCCCAAATTTATAATATCAGGAATAAAAGACANNNNAGATCGGAAGAGCACACGTGACTCGCCAAGCTGAAGNNNNNNNNNNGAACATGTATAAGTATTAAATAATTTCAGATT	chr5	477628	477726	ATCTATATGTAATAATAATACATATGTCTCATGAAATAAAATTAATGGTAATTTTGATTTTTTCCATTCTTCAAATTTATCTTCATAATTTTTTATATT	166	477676	T	C	TRUE	FALSE	forward
ideel-barcode-chr5-477676	ideel-barcode-chr5-477676_S0_Sub0_mip0	C0	TACTACAATTCATAGTGATGTATATAAAGGTGTCNNNNAGATCGGAAGAGCACACGTGACTCGCCAAGCTGAAGNNNNNNNNNNATGAAGATAAATTTGAAGAATGGAAAAA	chr5	477578	477685	ATCAAAATTACCATTAATTTTATTTCATGAGACATATGTATTATTATTACATATAGATAATCTGAAATTATTTAATACTTATACATGTTCAAAAAATTATTTTATATC	170	477676	T	C	TRUE	FALSE	reverse
ideel-barcode-chr5-472369	ideel-barcode-chr5-472369_S0_Sub0_mip0	C0	ATAAATCATCGTTTACATCATAAATACAGTGANNNNAGATCGGAAGAGCACACGTGACTCGCCAAGCTGAAGNNNNNNNNNNCGGTTTCGGAATAACATTTGGA	chr5	472346	472453	GCTCATCGGTTATGGTCACATAGGGCATTTAAAGCTGGTCACATTGTTCAGGTTTTATTTTTAATTTTGAATAGTTTTGCTAATCAAGGGAGTGTAATAGTTTGGGCC	162	472369	G	A	TRUE	FALSE	forward
ideel-barcode-chr5-913028	ideel-barcode-chr5-913028_S0_Sub0_mip1	C0	AAATAAATTGTTGTACATGATTTTGGATAATTTTTNNNNAGATCGGAAGAGCACACGTGACTCGCCAAGCTGAAGNNNNNNNNNNTGATACCATATGATCATTTAGAATTAATAAAAATA	chr5	912980	913062	CGATTAAAGAAGTATTATAGAATTAAACAATTTCTAATAGACAATAATAAAAATACATCTCACTTAAGAAAATTTAATATAAC	153	913028	A	G	FALSE	TRUE	forward
ideel-barcode-chr5-913028	ideel-barcode-chr5-913028_S0_Sub0_mip0	C0	TTTTTAACTGTTTGATCTATATTCATAGGATACANNNNAGATCGGAAGAGCACACGTGACTCGCCAAGCTGAAGNNNNNNNNNNGATAATAATGATATACATACTTCATTCAAATTA	chr5	912814	912897	CAATTAACTATATCAATTCTTAAGGAATATACATTGTTATTCTTTTTTAATTTTAATGATTTAATATATAATAATAATTCTTTA	151	912856	G	A	FALSE	TRUE	reverse
ideel-barcode-chr5-914345	ideel-barcode-chr5-914345_S0_Sub0_mip0	C0	AATTACCTAAAGAAACTAAAGGAAATGAAGAANNNNAGATCGGAAGAGCACACGTGACTCGCCAAGCTGAAGNNNNNNNNNNTCTATGAAAATACAATCCTTTTATATATTTTATAT	chr5	914317	914411	ACTAAAAATATGCAAAAAACGATATAATGTAAAATATGTTACGGATAAGAAAAATCACAAAATTCATGTTAGAAATGATAAGGAAGGATATTTTG	162	914345	G	A	FALSE	TRUE	forward
ideel-barcode-chr5-242645	ideel-barcode-chr5-242645_S0_Sub0_mip0	C0	ATATAGTTGATGAGTCATAATCAGCATGATNNNNAGATCGGAAGAGCACACGTGACTCGCCAAGCTGAAGNNNNNNNNNNTATGATTTTATCAAAATTTCTTGATTTGATT	chr5	242640	242718	TTCCAGAATTGTTGCATACCTGGAGTATAATGTGCTTGCTTATATTCGATGGCCCATTTATGATCAGGTGGAGGGGTCC	140	242645	G	A	FALSE	TRUE	forward
ideel-barcode-chr5-1037569	ideel-barcode-chr5-1037569_S0_Sub0_mip0	C0	ACCTTCCACACCTATGAGAATGTCNNNNAGATCGGAAGAGCACACGTGACTCGCCAAGCTGAAGNNNNNNNNNNGAATATTCTTATGAATGTACCCATGAAT	chr5	1037567	1037682	GAATATATGAATGCACATATGAATACCAATATTAATAACAACCAATTTTATAATTTAAACAATCCAAAAAGTAACGAAGGCTTAATGAATCATTATTCCTCTTTTTCTACAAAGGA	168	1037569	A	G	TRUE	FALSE	forward
ideel-barcode-chr5-384494	ideel-barcode-chr5-384494_S0_Sub0_mip0	C0	AAGTAGATGAAAATATATCCAAGAAAGATTTAGANNNNAGATCGGAAGAGCACACGTGACTCGCCAAGCTGAAGNNNNNNNNNNGAAAAAGAATTAGAAAATGAACTTAAAATTATT	chr5	384446	384545	GAGAACAAGGGGTGTGCAGTATATGAAGAAGTAGAAACTTTAACAAATTTATTAAATGATATACAATCAAATATTGAAGAAAAACAAAAAAAAAAACAAC	167	384494	T	G	FALSE	TRUE	forward
ideel-barcode-chr5-610142	ideel-barcode-chr5-610142_S0_Sub0_mip0	C0	AAAATAAAAATGATTCAGTACATTTAACATCACANNNNAGATCGGAAGAGCACACGTGACTCGCCAAGCTGAAGNNNNNNNNNNTTTTGATAAAGCTAATGTATAAACCTAATT	chr5	610105	610188	CTACAAATAACACAACCTTAAGTTTATTACTCTATAACGATATAATCCAATATTGGATATGGTTTTTTTTAAAAGATGAAAAAG	148	610142	C	T	TRUE	FALSE	forward
ideel-barcode-chr5-971977	ideel-barcode-chr5-971977_S0_Sub0_mip0	C0	ATATATTATTTTATTGCTCATTTGTGAATTTAGGANNNNAGATCGGAAGAGCACACGTGACTCGCCAAGCTGAAGNNNNNNNNNNTTTTCTTTATTATATTATAAACATAAATTTTTCGA	chr5	971972	972054	ATACATTTAAGAAAAAAAAAATAAAAATTATAATAAGAATGATATATTTATTCTTATATTTTTCTACATATTGTAATCTTTCC	153	971977	G	A	FALSE	TRUE	reverse
ideel-barcode-chr5-783503	ideel-barcode-chr5-783503_S0_Sub0_mip0	C0	ATTATTATTATCCTTTTATGATGTTTGTAGCTTTTNNNNAGATCGGAAGAGCACACGTGACTCGCCAAGCTGAAGNNNNNNNNNNTACATAATCATATTAACTATGGACAAATATTT	chr5	783462	783553	CAGTGCACATCAATTAATATAAAAATATAAATGTTTATTTTTAAGTATATGTTTTATACATTATTATTTAAACATTTTAATCTTTCTTTTTT	159	783503	C	T	FALSE	TRUE	reverse
ideel-barcode-chr5-743364	ideel-barcode-chr5-743364_S0_Sub0_mip0	C0	TACTTCTAAAGTTATTAATGCTTCTTTATCAGAANNNNAGATCGGAAGAGCACACGTGACTCGCCAAGCTGAAGNNNNNNNNNNCACTTAAATGTCTTATAAATAATTTCTTCAATA	chr5	743314	743386	CTTCAGCTAACCTCCCATGTTTCTCTGATTCAACTTTTGGTATACCTAATATAGTTACAATCTTAGGAAAATC	140	743364	G	A	TRUE	TRUE	reverse
ideel-barcode-chr5-564993	ideel-barcode-chr5-564993_S0_Sub0_mip0	C0	ATAATTTTAAAGAGCCTACAAATAAAATGAACAAANNNNAGATCGGAAGAGCACACGTGACTCGCCAAGCTGAAGNNNNNNNNNNCATAAATTTATTCAACCTTTGATTAGTAATATT	chr5	564985	565075	ATGTATCTTCCAAGAAATACAAACTCTATTAGTAATAATAAAATATATGATGAGAATATTTACAATGGTTCATATATACTTTTGGATGAAC	159	564993	T	C	TRUE	FALSE	forward
ideel-barcode-chr5-912158	ideel-barcode-chr5-912158_S0_Sub0_mip0	C0	ATTGGAACATAAACGTTATGATAAAGATGATAANNNNAGATCGGAAGAGCACACGTGACTCGCCAAGCTGAAGNNNNNNNNNNAGATCACCTAACATTAACAATATGAAA	chr5	912080	912171	GAGGTAAAAAATCATAATGTTAATATTGAGAAAAATATTAAAAAAGGAAGACATACAAATGATAACCATTTTGGTGACCAAATTTCATCTGC	152	912158	C	A	FALSE	TRUE	forward
ideel-barcode-chr5-697362	ideel-barcode-chr5-697362_S0_Sub0_mip1	C0	TCCCAATATGGATATCTATCAAAATGATGANNNNAGATCGGAAGAGCACACGTGACTCGCCAAGCTGAAGNNNNNNNNNNATGAAAATTTATAATTATTCAAAGATGGAAC	chr5	697502	697583	AAAATGACATGAGCAATTCATTATATCATAAGAATAAAAACGTTGAAAGTCCGAAGAAGGATAATACTTTAAATGGAACTGG	143	697513	A	G	FALSE	TRUE	forward
ideel-barcode-chr5-697362	ideel-barcode-chr5-697362_S0_Sub0_mip0	C0	TTGTTCATCTTTACACAATGGCACANNNNAGATCGGAAGAGCACACGTGACTCGCCAAGCTGAAGNNNNNNNNNNTGTTTTTATATGATTATTTTTGTTATATGAATATT	chr5	697342	697429	TCACCTTATTATATAATTCTTCTAAGGTGTAATTAAAAGGAATATTATATAATAAAGGTAAATCATTATTTTTCATTTTGTATAAAAG	148	697362	T	C	TRUE	FALSE	reverse
ideel-barcode-chr5-949342	ideel-barcode-chr5-949342_S0_Sub0_mip0	C0	CTTTCTTTGTAACTGCTTCGATGCTNNNNAGATCGGAAGAGCACACGTGACTCGCCAAGCTGAAGNNNNNNNNNNTCACTATTATTATTCATCGTGTCATAAAT	chr5	949340	949439	GACATCCCTTTCTTCATTCTTTTTCACTATATGACCATCCTCATTATAATCCCTGTTCATATTATCCTCTTCCACGTTATTAAAATTTTTACTGTTGTTC	154	949342	A	G	FALSE	TRUE	reverse
ideel-barcode-chr5-385372	ideel-barcode-chr5-385372_S0_Sub0_mip0	C0	ATGAATTAAAAGAATTAGAACATGAATATGATCATNNNNAGATCGGAAGAGCACACGTGACTCGCCAAGCTGAAGNNNNNNNNNNAAAAGGAAATTAAACGAAAATGATACAA	chr5	385284	385373	CAACAAAATGTCCTGAGAAAAAGAAAGTAAAAAAAAAAAAAAAATTATTCGATGATCTAAAAGATCTTGAAGAACTTTTTGGTGATAGCG	153	385372	C	T	TRUE	FALSE	forward
ideel-barcode-chr5-144161	ideel-barcode-chr5-144161_S0_Sub0_mip0	C0	AGTAAGATATGTGTTGTTAGAATATTTTCCTTTTNNNNAGATCGGAAGAGCACACGTGACTCGCCAAGCTGAAGNNNNNNNNNNTGTTTAAAAATTATATTACATATTTCAAAAGATAT	chr5	144129	144200	ACCAAGTGATGAATTTGAAAAAATGGTATATGGACCCATATTTTTAAAATGCTTTCATTTGACTGATAGAAC	141	144161	T	G	TRUE	FALSE	reverse
ideel-barcode-chr5-1037173	ideel-barcode-chr5-1037173_S0_Sub0_mip0	C0	TAAAGAATAAGGAAATCAACGAAGAACATAATNNNNAGATCGGAAGAGCACACGTGACTCGCCAAGCTGAAGNNNNNNNNNNACCATATACATAATAAAATGCATAATCATAT	chr5	1037107	1037186	CCATGGTACTATGAATAGTAATATGAATAACAAAAGTTACAAGAAAAGTTCTTCCTATCCAAATAAAATCCAGGCACACC	143	1037173	A	T	FALSE	TRUE	forward
ideel-barcode-chr5-360322	ideel-barcode-chr5-360322_S0_Sub0_mip0	C0	AAAATAATGGAAATATTATTGTTCGAGGAAAAANNNNAGATCGGAAGAGCACACGTGACTCGCCAAGCTGAAGNNNNNNNNNNAGAAATTATTAGAAGTAAATCATGATGAAATA	chr5	360292	360376	GATTATATACCTATTAAAAAAAATATTTATGTTCAAGTTAAAGAAATTACAAATATGAAAGATAGTGATGTTGATATGTTCAGAA	150	360322	G	A	FALSE	TRUE	forward
ideel-barcode-chr5-648378	ideel-barcode-chr5-648378_S0_Sub0_mip0	C0	AAAGACAATAATAATGAGGAAGAAAAGAAAACAANNNNAGATCGGAAGAGCACACGTGACTCGCCAAGCTGAAGNNNNNNNNNNTGATGATGAAAAGGGTGATAAGAA	chr5	648371	648479	GGACCATGATAATGATGATGAAAAGGGTAACAGAAAAGACAATAATAATGAGGAAGAAAAGGGTGATAAGAAGGACCATAATAATGATGATGATAAAAAGGGTAACATA	167	648378	G	A	FALSE	TRUE	forward
ideel-barcode-chr5-1092309	ideel-barcode-chr5-1092309_S0_Sub0_mip0	C0	TATTATGAGAGAAGCCATAGAAGTATATTTACCTTNNNNAGATCGGAAGAGCACACGTGACTCGCCAAGCTGAAGNNNNNNNNNNTCCTTTAGTTTTTAAAAGAATTAAATATACATA	chr5	1092225	1092320	CGAACAAGCACTTATACATTTACAATTCAATTCCGATTTATGGTTCTCTTATTTTCAGTATTTATTGTTGAACAAAAAATTTGTCTATGCCATACG	164	1092309	C	T	TRUE	FALSE	forward
ideel-barcode-chr5-960409	ideel-barcode-chr5-960409_S0_Sub0_mip0	C0	TCGAAAAGACTATGAAACGTAGATTATTTGNNNNAGATCGGAAGAGCACACGTGACTCGCCAAGCTGAAGNNNNNNNNNNTTGCAAATCTAGAATATAACTCAAATAAATATT	chr5	960381	960464	CTATATATATTCTACTTATTGCTATTGCTATGTTCATTTCAGAAACACTCAAAAACTATTATAACAACAAAATAGGAGAAAAAG	147	960409	T	C	TRUE	FALSE	forward
ideel-barcode-chr5-477271	ideel-barcode-chr5-477271_S0_Sub0_mip0	C0	AATTTATTAAAGTTTCATTTGGTTTTATGTTTTCANNNNAGATCGGAAGAGCACACGTGACTCGCCAAGCTGAAGNNNNNNNNNNAGGCGTTATTTATTGTTAATGAAATATT	chr5	477262	477347	ACTATTTTGATTACAAAACAATTTTTCATTTATCCTATTAAAATTCGATATAATATTATTTGTATTGGAATAATTTATATTTTGTA	149	477271	A	G	TRUE	FALSE	forward
ideel-barcode-chr5-838933	ideel-barcode-chr5-838933_S0_Sub0_mip0	C0	ATAAAATCATGTTTTGTTAGAGGATCTGTAGNNNNAGATCGGAAGAGCACACGTGACTCGCCAAGCTGAAGNNNNNNNNNNATATAATACGAATTAAATTACATAGTATATACAAA	chr5	838867	838945	TTATATATATATATATATATATATATTTATTTATTTATATTATAATTATATTTCATTTTTTTAATTTTTGTAGTTATCG	145	838933	T	C	FALSE	TRUE	forward
ideel-barcode-chr5-941359	ideel-barcode-chr5-941359_S0_Sub0_mip0	C0	AGAAAATTTAGATATACATACACAAGTTTTACAAANNNNAGATCGGAAGAGCACACGTGACTCGCCAAGCTGAAGNNNNNNNNNNTCTATTATATTGTTTTTAGCCGGATTT	chr5	941275	941366	CTACTCACCGTTTTATTTATATCGATTTTAGCTGTTCAAGAAATAACATTTTTACGTAAATATGTAGATAAAGAAGTACCCGATTTACCATT	154	941359	T	G	FALSE	TRUE	forward
ideel-barcode-chr5-1089097	ideel-barcode-chr5-1089097_S0_Sub0_mip0	C0	ATATTTCAATATCACCTGGTATTATGCAAGGTNNNNAGATCGGAAGAGCACACGTGACTCGCCAAGCTGAAGNNNNNNNNNNTTCAACTTATTTATAAAAGAAGAATCTCTTATT	chr5	1089074	1089173	TTTTTAAATTATTCAATAAAAACAGATAATAATATTAAAATCACATTTATAAATAATACATTATATGATGATTTAATCAAATATCCAATTGGTGGTTCAG	165	1089097	A	G	TRUE	FALSE	forward
ideel-barcode-chr5-984614	ideel-barcode-chr5-984614_S0_Sub0_mip0	C0	TTTTATAAATACATACGACATAATTTAAGGGAACTNNNNAGATCGGAAGAGCACACGTGACTCGCCAAGCTGAAGNNNNNNNNNNCATTAATTTCATAAACATTTGAAATATTAATTAAA	chr5	984589	984676	TGTTCACTGCTTATATTGCTTATATGGTTATTTATAAAAAGATTATGATTTATAATATTATATTTATATTTCTTAATTAATTTATAAA	158	984614	G	C	FALSE	TRUE	forward
ideel-barcode-chr5-1065356	ideel-barcode-chr5-1065356_S0_Sub0_mip0	C0	AAAATATGGTATATTAATAGCACATGGTGTACNNNNAGATCGGAAGAGCACACGTGACTCGCCAAGCTGAAGNNNNNNNNNNTCTTTCGGAAATATTATAAAAATAATAAATGTA	chr5	1065313	1065395	CGAAATATAAATATCTTAGCAGATTTTGTAGTATCTAGCAGTAGTCATATATATGGCTTTTGTTATAAGAAAGAAAATAATAA	148	1065356	T	C	FALSE	TRUE	reverse
ideel-barcode-chr5-851719	ideel-barcode-chr5-851719_S0_Sub0_mip0	C0	AATTCATCTAGAGGTGGTTACAACGANNNNAGATCGGAAGAGCACACGTGACTCGCCAAGCTGAAGNNNNNNNNNNATGTTAGTTCTATAGAATATTATTTTGATAAATTA	chr5	851692	851775	AAGGAAAAAATTATTTTAATTAGTTTAATCAAAAATAAGGATATATTTCAAACGCTTATAGGTTTAATATCTTCTATACTTCCC	145	851719	A	G	TRUE	FALSE	reverse
ideel-barcode-chr5-806896	ideel-barcode-chr5-806896_S0_Sub0_mip0	C0	TTTCATCATCAATATTATTATTATTGTCATTTGCTNNNNAGATCGGAAGAGCACACGTGACTCGCCAAGCTGAAGNNNNNNNNNNATTATTATTGTTTATATTATACTCTCTTGTAGTA	chr5	806837	806918	GACATATGATTATCTTTACCATTGTGATATTTATTATTATTATGATTTTTTTTTTTCCCCCTATTAATATTACCTGGCATAT	151	806896	C	T	FALSE	TRUE	forward
ideel-barcode-chr5-1105159	ideel-barcode-chr5-1105159_S0_Sub0_mip0	C0	ATTTTCAAGAATATCTTTAATAAGCTTTTTCCTATNNNNAGATCGGAAGAGCACACGTGACTCGCCAAGCTGAAGNNNNNNNNNNGCTTCAACTTTTGACATATCATTAATAT	chr5	1105094	1105193	CCTCTTTAATTTCTTTTTCTTTTACTCTACCTAAAATTGCATTAATAACCTTTTCTTTATAATCACCAGACGAATTGTTGTTAATAACTTCATTCTCTTC	163	1105159	T	G	FALSE	TRUE	reverse
ideel-barcode-chr5-829676	ideel-barcode-chr5-829676_S0_Sub0_mip0	C0	TATTAATAAGACAAAGACATATAAGAGTTGGTAAANNNNAGATCGGAAGAGCACACGTGACTCGCCAAGCTGAAGNNNNNNNNNNAGTTAGATTACGTTTTAGGTTTAACTTT	chr5	829616	829692	GCCAAAATTATTAGAGAGGAGATTACAAACTAAAGTTTTTAAACTTGGATTAGCAAAATCTGTACATCATGCAAGAG	140	829676	T	A	FALSE	TRUE	forward
ideel-barcode-chr5-788823	ideel-barcode-chr5-788823_S0_Sub0_mip0	C0	TTTTTAAATCATTTCTCCTTTCAATTTTTGGTATTNNNNAGATCGGAAGAGCACACGTGACTCGCCAAGCTGAAGNNNNNNNNNNAATATACCTATGATCTTCTTCTGATATATTT	chr5	788771	788870	CCCCATGCATGTATTTGTTTTCTCCATTTTTTTAACTCCTTATTCCACTGGGATAAACTTATTTGTTTATTATATCGAGGGGTTTCAGGATGCCAGCTAT	166	788823	G	A	TRUE	FALSE	reverse
ideel-barcode-chr5-771157	ideel-barcode-chr5-771157_S0_Sub0_mip0	C0	AATACATCTATGTGGAATAATGAAAATGTACAGNNNNAGATCGGAAGAGCACACGTGACTCGCCAAGCTGAAGNNNNNNNNNNTCAAATAATGAACCTACAAATAATAATAATATTA	chr5	771090	771163	CAAGTGTCACAACAAAATGTTTAAGCAACGAAGATACATTAAATGTGTCTAATAAGGAGAATACTACTTTTATG	141	771157	T	C	TRUE	FALSE	forward
ideel-barcode-chr5-878669	ideel-barcode-chr5-878669_S0_Sub0_mip0	C0	AATCAAGTTGTCCACATATCCTAAAATTAAAATAANNNNAGATCGGAAGAGCACACGTGACTCGCCAAGCTGAAGNNNNNNNNNNAATATAGCCAAATATATTTTACTTATATTTTTACT	chr5	878648	878718	CTCTATATTGTAATTTAAAATATTGCAGCTTAGCTTATCTTTGGCTACAATAAGAAGACCGCTGGTCGCAT	141	878669	T	C	FALSE	TRUE	reverse
ideel-barcode-chr5-920940	ideel-barcode-chr5-920940_S0_Sub0_mip0	C0	ATGATAGAAAAATTAGGAAAAACATAAAAAGACAANNNNAGATCGGAAGAGCACACGTGACTCGCCAAGCTGAAGNNNNNNNNNNAAGAAACAAAAGAAAAATAATTATATAAATATGTA	chr5	920893	920972	TAATGAACCTTTTATGAATATTCATAATTCTTTATCAAATGATTACAATGATATAATGAAAAGTACTATTAAAAACGATC	150	920940	A	G	FALSE	TRUE	forward
ideel-barcode-chr5-1071405	ideel-barcode-chr5-1071405_S0_Sub0_mip0	C0	AATTATGGGTTCTAATACCTTAGGTGGTNNNNAGATCGGAAGAGCACACGTGACTCGCCAAGCTGAAGNNNNNNNNNNGGGTTTATACACATTTTTGTACTTAATAA	chr5	1071379	1071481	CGGGCCTTATCTGTTCCACTATTCTTTCTACAGTTTTTATTTGAGGAACTTCTACAATCTTTTCAAGATATACTTCTTTGGGTATTTCAACTATTTTATTTTG	160	1071405	A	G	TRUE	FALSE	reverse
ideel-barcode-chr5-911820	ideel-barcode-chr5-911820_S0_Sub0_mip0	C0	AAATTTTCATTGAGCATTCTATACTTATGGATNNNNAGATCGGAAGAGCACACGTGACTCGCCAAGCTGAAGNNNNNNNNNNTGTTCAAGTATGTATTGAACAATTAAAA	chr5	911804	911909	ACTTATTTTATACATTCGTCTTATCTGTATAAAGAACTCGTTAATATTAAATCATATTTAAATAAAATAAAAAAAAAAAAATTAGTCGGAACTATGTATAGTAGGG	166	911820	C	T	FALSE	TRUE	forward
ideel-barcode-chr5-826855	ideel-barcode-chr5-826855_S0_Sub0_mip0	C0	CCAACAAAATATACTTATCCATATGTGTTAAGAATNNNNAGATCGGAAGAGCACACGTGACTCGCCAAGCTGAAGNNNNNNNNNNTTATTTGTTTTTCCATATTATTGTTTTTATTTT	chr5	826821	826892	CTTTTCTAACATACTGAGAATAATCATAAGACACATTATCATATAAGCCGTTTTTCATATTAATTAACGTAC	140	826882	A	G	FALSE	TRUE	forward
ideel-barcode-chr5-826855	ideel-barcode-chr5-826855_S0_Sub0_mip0	C0	CCAACAAAATATACTTATCCATATGTGTTAAGAATNNNNAGATCGGAAGAGCACACGTGACTCGCCAAGCTGAAGNNNNNNNNNNTTATTTGTTTTTCCATATTATTGTTTTTATTTT	chr5	826821	826892	CTTTTCTAACATACTGAGAATAATCATAAGACACATTATCATATAAGCCGTTTTTCATATTAATTAACGTAC	140	826855	A	G	TRUE	FALSE	forward
ideel-barcode-chr5-814159	ideel-barcode-chr5-814159_S0_Sub0_mip0	C0	AATCACGAACACTGAATCTAATTTTGAAANNNNAGATCGGAAGAGCACACGTGACTCGCCAAGCTGAAGNNNNNNNNNNGTATATATAGAAAGAAATAATAATAAGGAGGAAA	chr5	814155	814260	CTAGCGAAAAGGAAGAAAATAGTAAAAATGAAAAATTTAACAGAAGTAACAAAGCTAGTCAGTCAGATTCATATGAGGAAAATGCAGAATATTCACAAAGTGATGG	169	814159	C	A	FALSE	TRUE	forward
ideel-barcode-chr5-842922	ideel-barcode-chr5-842922_S0_Sub0_mip0	C0	TTTTACAAATCAATTCTTATTCATTTTCAAAAGTTNNNNAGATCGGAAGAGCACACGTGACTCGCCAAGCTGAAGNNNNNNNNNNAACTGTTGAAAAGTGCAGTATAAAAA	chr5	842900	842998	AAAAAAAAATTAATTAAAATAAAAAACTTATAGAACCTATATAATAAATTATATATTATGCGCATTTATATGTAAAAAAAATATATTTATTTATATTAT	160	842922	A	G	FALSE	TRUE	forward
ideel-barcode-chr5-622364	ideel-barcode-chr5-622364_S0_Sub0_mip0	C0	AGAATTATGCGAAACATTTTGTATACCTGNNNNAGATCGGAAGAGCACACGTGACTCGCCAAGCTGAAGNNNNNNNNNNTTCAACACTCATATTATTATACATATTATAATATT	chr5	622297	622378	GGGAGGGGTAATTTGACTGAGTTGGTTGTCCTGGCGGAGCCGGAGGAGTAGGAGGAGGTGGACATGTCGGGGGTACGGGAGG	146	622364	C	T	TRUE	FALSE	forward
ideel-barcode-chr5-1007374	ideel-barcode-chr5-1007374_S0_Sub0_mip0	C0	TTACTATTTCGTATATCTATTATTACGATGTTCCCNNNNAGATCGGAAGAGCACACGTGACTCGCCAAGCTGAAGNNNNNNNNNNTTTATTTTGAAAAAGATTAATTATAGATCCTTTAT	chr5	1007368	1007450	CTTGACCGAAACTAATACAACTATTTCTGTACCACTTTAAATGAGAACATGTTTCTGTTTTTCTTTTAAAATAAAACAGCTCC	153	1007374	G	A	TRUE	FALSE	reverse
ideel-barcode-chr5-1133651	ideel-barcode-chr5-1133651_S0_Sub0_mip0	C0	TTTTTCTTATTTTCTCATGTAATGATAACCGTATANNNNAGATCGGAAGAGCACACGTGACTCGCCAAGCTGAAGNNNNNNNNNNCAGACACTCCGCTATTATTGGA	chr5	1133564	1133676	TTCTACAATTTTTTTCGATTCAAATCGTAAGAAATGTACAATTAAATAAGGAGGTAAGGAATTAATTTCTGACTTTTTTTCATATATACATTCCTTATTATCTTCATTTCTAT	170	1133651	A	G	TRUE	TRUE	forward
ideel-barcode-chr5-145385	ideel-barcode-chr5-145385_S0_Sub0_mip0	C0	ATAAAAATGGTGAAGAGGTTTGTGTATTTATATANNNNAGATCGGAAGAGCACACGTGACTCGCCAAGCTGAAGNNNNNNNNNNATTTTGTGAATAAACTTTTTGGTGATT	chr5	145303	145386	TACCATCAAGTTTTAATTATATGATAGGCAAAAAGATAGAGTATGATATAAAGATTAGTTATTATGAAATATATGAAGGGCATG	145	145385	T	C	TRUE	FALSE	reverse
ideel-barcode-chr5-426361	ideel-barcode-chr5-426361_S0_Sub0_mip0	C0	AACAGATTTCTTCTAATGTGTTCAATATTATTTTNNNNAGATCGGAAGAGCACACGTGACTCGCCAAGCTGAAGNNNNNNNNNNATTTCTTTCATTTTATTTGGAGAATATATAAAAT	chr5	426297	426368	CTTCATTTCTTGTCATATGTTTATTTTCATGTAATCCTAATGAATTATTATGCACTGAATTGTCGTTGACAG	140	426361	G	A	TRUE	FALSE	forward
ideel-barcode-chr5-614723	ideel-barcode-chr5-614723_S0_Sub0_mip0	C0	ATTGTATGGTGCTTGTATTTTCTTCTTCTTNNNNAGATCGGAAGAGCACACGTGACTCGCCAAGCTGAAGNNNNNNNNNNTTCTTATATTAAACTTTATTTTTAATGATTAACAT	chr5	614676	614770	CACATATATTTTTTTTTTTTTTTTTTTTCCTTTTTTTTAACCAACTGGAAGGATTTATAAATCAAAACATGAAATATAAAAAAGAAAAGCACATC	160	614723	C	T	TRUE	FALSE	reverse
ideel-barcode-chr5-476050	ideel-barcode-chr5-476050_S0_Sub0_mip0	C0	ATATATATTACTTACAAATTTCCCTAATCCTTGTTNNNNAGATCGGAAGAGCACACGTGACTCGCCAAGCTGAAGNNNNNNNNNNGTAAACAAATTATTTTTAAATTTTCCAAAATATTT	chr5	476020	476091	AAAATTTTTATGATATAAATGACCTGAACCATTTATTTGATCATTATGCCATTCTCCTTGAAATGTAATATC	142	476050	A	G	TRUE	FALSE	forward
ideel-barcode-chr5-960046	ideel-barcode-chr5-960046_S0_Sub0_mip0	C0	CATTATTTGAAGATTTATTTGATGAAATCTTTTGANNNNAGATCGGAAGAGCACACGTGACTCGCCAAGCTGAAGNNNNNNNNNNATATTTTCATTTTCATGTATTGATAAACTATT	chr5	960003	960076	CATATTATCTGCATCATTACCTGTATCTGAGTCTTTATAAGCGCTACTTTTGTTATCCGATCCATTATCATTTC	141	960046	C	T	FALSE	TRUE	reverse
ideel-barcode-chr5-1161287	ideel-barcode-chr5-1161287_S0_Sub0_mip0	C0	ACTAGAACAAATAACAGAATATTTAATCGAACCATNNNNAGATCGGAAGAGCACACGTGACTCGCCAAGCTGAAGNNNNNNNNNNGGTACAACCTGAACTAGCTATTTT	chr5	1161213	1161296	AGCTGTTAATACATTTCGAAAAGATTCCTCAGACCCAAATCCCCTTATAAGAGCTTTAGCTATTCGAACAATGGGATGTATACG	143	1161287	A	G	TRUE	FALSE	reverse
ideel-barcode-chr5-84637	ideel-barcode-chr5-84637_S0_Sub0_mip0	C0	TAGTAGTTGATGCTTTATTCAATACACGTANNNNAGATCGGAAGAGCACACGTGACTCGCCAAGCTGAAGNNNNNNNNNNTTAAGTACACTTATCTCAGTATATTTATTAAAAT	chr5	84631	84708	CTCCTAAGTAATCTTTATAAGGTGTATGAACTCTTGATCCTACTATAAAGTATGGATTAGACTTATATGTTGCATGTG	142	84637	A	G	TRUE	FALSE	forward
ideel-barcode-chr5-474904	ideel-barcode-chr5-474904_S0_Sub0_mip0	C0	AAAAAGAAAATTATAATGGTAAATTCTGTTTAGGANNNNAGATCGGAAGAGCACACGTGACTCGCCAAGCTGAAGNNNNNNNNNNATATATTAGATAAAAATTGGTTAATAAACAATACT	chr5	474819	474918	GAAAAGAAACTGAACAAAAATAAAAATATTGTAGAATACCTACAACAAAAAAAGTTATTCATTATTCCTCATAGAAAAGGATTAAGTATATATAATAAAA	170	474904	G	A	TRUE	FALSE	reverse
ideel-barcode-chr5-978914	ideel-barcode-chr5-978914_S0_Sub0_mip0	C0	ATTTATATGTACAATTCCAATAAGGTTTGTTTTATNNNNAGATCGGAAGAGCACACGTGACTCGCCAAGCTGAAGNNNNNNNNNNAAAACAAAATTAAGATAAATTATATGCTTACAA	chr5	978890	978989	GAATGTATGATATTTTATTGTGGCAAAAATGGTTATTTATATGAAATAAATTAAATATATTTTGTTTTTGTCATATATTAATATATATATATATAAACAC	168	978914	A	G	FALSE	TRUE	reverse
ideel-barcode-chr5-780325	ideel-barcode-chr5-780325_S0_Sub0_mip0	C0	AATACACAAATGATGATAACAAATATGTGAATGNNNNAGATCGGAAGAGCACACGTGACTCGCCAAGCTGAAGNNNNNNNNNNTACGAAAAGGAAGGAAAATGATAATT	chr5	780261	780359	GCAAGGAATATGCGTTAAATATAAGTTCAAAAACTAACAAGGAAAAATATAAATATGAAGGGAAAAAAAAAGATGAAAAGAAAAAAAAGGATGAAGGGG	158	780325	A	C	TRUE	FALSE	reverse
ideel-barcode-chr5-626470	ideel-barcode-chr5-626470_S0_Sub0_mip0	C0	AATGTATTTTACTTAAGCGGAAGGAAGAANNNNAGATCGGAAGAGCACACGTGACTCGCCAAGCTGAAGNNNNNNNNNNATTATTTTGTTCTATTTAATGAATGGTGT	chr5	626380	626474	GGGGGAAAAGGAATTATTTTATTTCTCCTGATTCGTTCAGGAGCTTTCGTTATTATTTTCCTAAGAATTTTGAAAGAAGAACGAAAGAAGAGAGG	153	626470	C	T	TRUE	TRUE	reverse
ideel-barcode-chr5-482336	ideel-barcode-chr5-482336_S0_Sub0_mip0	C0	ACTTTTCCTTTTACTTCTCCTTCTACTTCNNNNAGATCGGAAGAGCACACGTGACTCGCCAAGCTGAAGNNNNNNNNNNATCATTGTTATCATTTTCTTGAAATTCA	chr5	482262	482363	GTGTTTTCATCTTGTCCGTTTGAATTTATTTGATTTTCCTTATCTTTATTATCTTTATTATATTTTTCTTCCTCATTCATGTTATTTTCTATTCCTTCTACC	159	482336	T	C	FALSE	TRUE	reverse
ideel-barcode-chr5-1107403	ideel-barcode-chr5-1107403_S0_Sub0_mip0	C0	TCAGGTGGACTAATATATTTTTCATTTATATCATNNNNAGATCGGAAGAGCACACGTGACTCGCCAAGCTGAAGNNNNNNNNNNTTCATACATATAATTCTCTTCATTAAAATATACA	chr5	1107394	1107495	GGAGGGTTTTCATCATTTGCGCAAGTACCTCGTTGTTCATTGAAAATTTTATCATAATCCTCATCACATTCTCTTTTAAAAAAGTTCCTTTCGTTCATATTG	170	1107403	C	T	TRUE	TRUE	reverse
ideel-barcode-chr5-318096	ideel-barcode-chr5-318096_S0_Sub0_mip0	C0	AAAATAACAAAGAAACATATGATAAAGACGTACANNNNAGATCGGAAGAGCACACGTGACTCGCCAAGCTGAAGNNNNNNNNNNTGTAAAATTAAGAGAATGCAAAATACAA	chr5	318058	318157	AATGGTAGTATGATTCAACTAAAAAGTGATATAAAACCAAGTACTAAAAAAAAAGAAGAGAATGAAAAAAAAAATAAAGAGAATATAAAAAATACTGATG	162	318096	T	C	FALSE	TRUE	reverse
ideel-barcode-chr5-855823	ideel-barcode-chr5-855823_S0_Sub0_mip0	C0	TATTACATTAAAGGGTGTACTTAAATCATATTTTGNNNNAGATCGGAAGAGCACACGTGACTCGCCAAGCTGAAGNNNNNNNNNNATCTGTTTTGGTGTCCTCATCATA	chr5	855778	855858	TAATGCCTTTTCATTAATATCGGACACACCTATGTCTACATTATTTACAAGAGGAAATTCATTCCTCCCCTTTTTTTCTCG	140	855823	T	C	TRUE	FALSE	forward
ideel-barcode-chr5-979877	ideel-barcode-chr5-979877_S0_Sub0_mip0	C0	AAACGTTCCTTCCTTTCATGTCTTTCNNNNAGATCGGAAGAGCACACGTGACTCGCCAAGCTGAAGNNNNNNNNNNTGATAATGATCTTATAACTTTTATTATAAATTCTA	chr5	979782	979884	TATTTCAACTAAGATTAATCTCTTAAAATTTTAGCCCATTCGCATTTTTGCAAGTCTAAAGCTTTGTCTTCAAACACACTTACCTTCAAACCTGCTGAATAAA	164	979877	T	G	FALSE	TRUE	reverse
ideel-barcode-chr5-391225	ideel-barcode-chr5-391225_S0_Sub0_mip0	C0	TATCATCATCATCATTATCAACACCATTAAATAAANNNNAGATCGGAAGAGCACACGTGACTCGCCAAGCTGAAGNNNNNNNNNNGAAACAAGTGCTACACATCATATATTA	chr5	391206	391308	GTAGATGAAGAAGAATCAGGTATTTTTCCTAATTTGAAAAATAAAAAATTAAATAATATGAATGATAATAAAAATATGTCTTCAACTACCGTTTCATCTTCAT	165	391225	T	C	TRUE	FALSE	reverse
ideel-barcode-chr5-673560	ideel-barcode-chr5-673560_S0_Sub0_mip0	C0	TGGTAGATAAATGTAAAAGGAATATATGTCATAAANNNNAGATCGGAAGAGCACACGTGACTCGCCAAGCTGAAGNNNNNNNNNNACATATGTATAATTTGACCGATATGTATA	chr5	673457	673561	GAGGTACACAATATGGATGTAGTAAAAAAAAGAATAAAAACATTTATATGAACAATAATAATAACATATTAAAAAATAAAATAAATCGATTTTTAGAACATTTAC	169	673560	A	G	TRUE	FALSE	forward
ideel-barcode-chr5-840339	ideel-barcode-chr5-840339_S0_Sub0_mip0	C0	TGAAAACTCGATTTTTATATGTGTTATAATGTTTTNNNNAGATCGGAAGAGCACACGTGACTCGCCAAGCTGAAGNNNNNNNNNNTTGGGTTTTCATATTTATAATTAGAATTATTTT	chr5	840296	840367	GTAAATGGTTCATATTATTATTTTCTGGATTGTTCATATAATTCGAAGGTGTATTATTATACATAGCTGAAT	140	840339	C	T	TRUE	FALSE	forward
ideel-barcode-chr5-772671	ideel-barcode-chr5-772671_S0_Sub0_mip0	C0	TTATAATCAATAACTCTAACATTTTTATCAGAAGCNNNNAGATCGGAAGAGCACACGTGACTCGCCAAGCTGAAGNNNNNNNNNNCCATAATTTGATTGTTGGTTTTTGAT	chr5	772639	772733	CTGCTATATTAACTAGGATATGATTATACAATTTGGATGCACATACGGATGTGATAGTATCAAATTCGGGTAATATATATAATTCTTTTTTTTGG	156	772671	T	A	FALSE	TRUE	reverse
ideel-barcode-chr5-1178426	ideel-barcode-chr5-1178426_S0_Sub0_mip0	C0	AACAAACAAGCCAATCTTTGACGTNNNNAGATCGGAAGAGCACACGTGACTCGCCAAGCTGAAGNNNNNNNNNNAATGGATCTCAGTTCTTTATAACATTAT	chr5	1178340	1178436	GTCCTTTACCGCACTTGGATGGAAAACATACAATCTTTGCAAGAGTCAGCAAAAATATGACTTGTATAGAAAACATAGCTTCGGTTCAAACTACAGC	149	1178426	C	A	TRUE	FALSE	reverse
ideel-barcode-chr5-801588	ideel-barcode-chr5-801588_S0_Sub0_mip0	C0	CTATAAGACCATCTGACCATCTACCATNNNNAGATCGGAAGAGCACACGTGACTCGCCAAGCTGAAGNNNNNNNNNNGTTTAGATTATATATTCTATAATGATGAAAATCTT	chr5	801509	801599	AATATTATTTCTACCGTAAATGTAGCAGATGAAAATCAATTAATACAAGAAGCGCAAATGTATCAACTTTCGGACTGTGCTCTACCAAGCC	153	801588	A	T	TRUE	FALSE	reverse
ideel-barcode-chr5-1080174	ideel-barcode-chr5-1080174_S0_Sub0_mip0	C0	AAATTGTGGATAAAACAAATAGAAAGAGGAATACANNNNAGATCGGAAGAGCACACGTGACTCGCCAAGCTGAAGNNNNNNNNNNATGTGAAAGAAAATGATTATGATTATATATTTATA	chr5	1080085	1080184	GATGAACTTGTAAGTTCCTATAAAATGATAAATATAAAATGTTCATTTAATATAAAAAAGAGTTTTAATAAAAACAAATTAACTGTATTGTTAGTAAAAG	170	1080174	G	A	TRUE	TRUE	forward
ideel-barcode-chr5-1309298	ideel-barcode-chr5-1309298_S0_Sub0_mip0	C0	ATATTAAGGTTATAAATTCGTTCTTGTCTAAATGTNNNNAGATCGGAAGAGCACACGTGACTCGCCAAGCTGAAGNNNNNNNNNNGTTTGATAAATCTATACCTCTATTTACTATTTTT	chr5	1309249	1309348	TTTTTTTCATTATATACATCCTTAAAAGGTTTACCCATATAAACTTTACAAGCTTTTGTCATATCATCAGCTAATTTTCTCCATAATAATCTGCATGCAG	169	1309298	T	A	TRUE	FALSE	reverse
ideel-barcode-chr5-908694	ideel-barcode-chr5-908694_S0_Sub0_mip0	C0	ATAATTCGAAAGAAAAACATGATAAATCTCAAAATNNNNAGATCGGAAGAGCACACGTGACTCGCCAAGCTGAAGNNNNNNNNNNCATTAAGAAAAATTTGTTAATTAATATATGGATA	chr5	908679	908778	CGATTAATAGGTATCCATATGATTTATAAAGAATATCGAAAAAAAATCAAATATAACAAGAGAGTTAAGAAGGAAAACGAGGAAAAGGGATGTAAAAGGG	169	908694	C	G	FALSE	TRUE	forward
ideel-barcode-chr5-512965	ideel-barcode-chr5-512965_S0_Sub0_mip0	C0	TAATATGAATGATTTATATGAAAGGAAACAAGTCANNNNAGATCGGAAGAGCACACGTGACTCGCCAAGCTGAAGNNNNNNNNNNAAAAATTAAAAGAAAAATTTATACAAGGTCAAA	chr5	512961	513051	AAATTTATGAATTAGTAAAAAATGAAACGAATAAAATGATTATAGAAAATATCAAAGAATATAATTTTATATTTATATTATGGAAACATAA	159	512965	T	A	TRUE	FALSE	forward
ideel-barcode-chr5-289916	ideel-barcode-chr5-289916_S0_Sub0_mip0	C0	TAATAGACATTTTATTGGTTCTAAAGCATCCGNNNNAGATCGGAAGAGCACACGTGACTCGCCAAGCTGAAGNNNNNNNNNNGAAAGTTTTATACCCTATTTATACTGAAAAT	chr5	289848	289924	GTGGTTCTTAAGAGGCAGCCGTTTTTTGTATTCTTAGGATATGGTGCATGTGAATACAATTTAGATGAGTCTGCATC	140	289916	A	T	TRUE	FALSE	reverse
ideel-barcode-chr4-992024	ideel-barcode-chr4-992024_S0_Sub0_mip0	C0	CCAAAAAGAAAATCAAAATGATCAGGAAAANNNNAGATCGGAAGAGCACACGTGACTCGCCAAGCTGAAGNNNNNNNNNNGTGGACAAATTAAAACAAATAATCAAAA	chr4	992010	992118	ATATAAATGAAAAGGTACAATATTTATGTGATTTTATTGCTACAGATTTAAAGGAATATTCTTCCAAATTTTTTTTTTCTCTATTAAAAGAAACCAAAATAATAGCTAG	167	992024	G	T	TRUE	FALSE	reverse
ideel-barcode-chr4-835428	ideel-barcode-chr4-835428_S0_Sub0_mip0	C0	ATGTATTAAAAAGAAGAGAATCTATAAGAAGACGNNNNAGATCGGAAGAGCACACGTGACTCGCCAAGCTGAAGNNNNNNNNNNAACCGTTAAATATAATAGATCCTATAAATATTAT	chr4	835344	835435	GGATACATTAAAAAGGAGAGAGTCGTTCATAAGAAGAGAGTCGCTCATAAGAAGAGAATCTATAAATATTTTGGAATCAATAAATATAATGG	160	835428	T	C	TRUE	FALSE	forward
ideel-barcode-chr4-887172	ideel-barcode-chr4-887172_S0_Sub0_mip0	C0	ATATGATGAAATTACAAACATATGTATAAGACACANNNNAGATCGGAAGAGCACACGTGACTCGCCAAGCTGAAGNNNNNNNNNNTTGAATACAAGTAAAAATAAGTTGGATC	chr4	887171	887270	CCCACATCGACAAGATAAATAATGATAACAATAATAATATATATTATTACAATAAATATTATCATAATAATAATAATAATAATTGTGGTAGTAATAATTT	163	887172	C	G	TRUE	FALSE	forward
ideel-barcode-chr4-884558	ideel-barcode-chr4-884558_S0_Sub0_mip0	C0	AAAAAGGGAATTTATCACATGAACGGANNNNAGATCGGAAGAGCACACGTGACTCGCCAAGCTGAAGNNNNNNNNNNTATGAAAGGGTTGTATAAAATGGATAAT	chr4	884506	884590	GTAGATGTTATATCCTCCCATAGAATCCGATCTTTTGAGAAAGAGAGCATATGTCTTTCGGATGAGCACATGGTGGATGATGAAA	140	884558	G	A	FALSE	TRUE	forward
ideel-barcode-chr4-899970	ideel-barcode-chr4-899970_S0_Sub0_mip0	C0	GAGATGATGAATACCCAATAAATTTTAATCATGNNNNAGATCGGAAGAGCACACGTGACTCGCCAAGCTGAAGNNNNNNNNNNGAATTATGAACTGTTTGAAAATAGCTT	chr4	899864	899970	AAAAATGTTTATTTTGAATGATGAAATGTTTAATAATATAAATAACAATAATAATATTAATAATTATTATGATTATAATAATTTTCATTATAATTATGGTTATGGTG	167	899970	T	C	TRUE	FALSE	reverse
ideel-barcode-chr4-925627	ideel-barcode-chr4-925627_S0_Sub0_mip0	C0	AATAATTATAATAATGATTTGTTTGAGGCTATGAANNNNAGATCGGAAGAGCACACGTGACTCGCCAAGCTGAAGNNNNNNNNNNAGGAAGACGATTTATTAGATGAAAATAA	chr4	925627	925726	GAATGGATTAAATTTTTTAAATGATGATATTAATAATAATAATAATAACAACAACAACAATAATAACAACAACAACAACAATAACAACAACAATAATAAC	163	925627	G	A	TRUE	FALSE	forward
ideel-barcode-chr4-529482	ideel-barcode-chr4-529482_S0_Sub0_mip3	C0	ATGCTTCTAGGTTTTATAAAAAGACAAGTGNNNNAGATCGGAAGAGCACACGTGACTCGCCAAGCTGAAGNNNNNNNNNNACATGAATACCAAGATAAGAATTCCTTA	chr4	529451	529541	GGACACGTACTTGTGGCGGAAAGGATGATAAAAGACGGATACAATATTTGTGTAAATAAAGAAATACAATATTGTGTATGTACGAGTGAAG	149	529482	T	C	TRUE	FALSE	reverse
ideel-barcode-chr4-529482	ideel-barcode-chr4-529482_S0_Sub0_mip2	C0	TTTCCGCCACAAGTACGTGTCNNNNAGATCGGAAGAGCACACGTGACTCGCCAAGCTGAAGNNNNNNNNNNTTTATACTAAAACAACATTGAGAATTATTTAATTT	chr4	529419	529519	TTCACTTGTCTTTTTATAAAACCTAGAAGCATCTTCACTCGTACATACACAATATTGTATTTCTTTATTTACACAAATATTGTATCCGTCTTTTATCATCC	157	529482	T	C	TRUE	FALSE	forward
ideel-barcode-chr4-529482	ideel-barcode-chr4-529482_S0_Sub0_mip1	C0	ATTAATAGGAGACAGAATTTGATTCCTTATATAATNNNNAGATCGGAAGAGCACACGTGACTCGCCAAGCTGAAGNNNNNNNNNNATTTTCTTCTATTTGTTTATCTGTTTTTATTT	chr4	529238	529310	CCTTAACATCATATATATTAAAACATGATGATAATTTTTCAGCACTAGTTCCCTCAATATATTGACATAATCT	140	529239	C	T	TRUE	FALSE	forward
ideel-barcode-chr4-529482	ideel-barcode-chr4-529482_S0_Sub0_mip0	C0	ATATCCATTTAAAAGGATTTTTAGTATGTTCAAATNNNNAGATCGGAAGAGCACACGTGACTCGCCAAGCTGAAGNNNNNNNNNNAAATTATCATCATGTTTTAATATATATGATGTTAA	chr4	529151	529239	GGAAATAAAAACAGATAAACAAATAGAAGAAAATTATTTAGAAACAAATGTATTATCCTTATTAAATGAATCAGATGAAAGATTTAAGG	159	529239	C	T	TRUE	FALSE	reverse
ideel-barcode-chr4-130689	ideel-barcode-chr4-130689_S0_Sub0_mip0	C0	ATTTATAAATTTATCCTCACAATTTTTCCAGTCGNNNNAGATCGGAAGAGCACACGTGACTCGCCAAGCTGAAGNNNNNNNNNNTGGAACAATAATATCATCCTTTTTGT	chr4	130661	130760	TCTCCTCATGTAACCATTTATGATATATATGATTCCAATGTTTTATGGGAATATCCTTTTTCATGTTATGTATATTAATTTTTTCCTGAATAAAATGATC	160	130689	A	G	TRUE	FALSE	forward
ideel-barcode-chr4-623794	ideel-barcode-chr4-623794_S0_Sub0_mip0	C0	TAATTTGATTATAAATAGTAACAAGTGTAACGATGNNNNAGATCGGAAGAGCACACGTGACTCGCCAAGCTGAAGNNNNNNNNNNGGATTCTATAATTAATTTGGGAGTAAAAA	chr4	623721	623820	AAGAAGTGGCTATGGCAGCACTTATACTGAATAAAAATAATTTACAAAAAGCAATTGATTATATATTTTCGAATTTGGATGATTTAACGGATAGTAAGTG	164	623794	G	A	TRUE	FALSE	reverse
ideel-barcode-chr4-771505	ideel-barcode-chr4-771505_S0_Sub0_mip0	C0	TTTTGAAAGAAGTGTGTAATTTTGTGTATATTTTTNNNNAGATCGGAAGAGCACACGTGACTCGCCAAGCTGAAGNNNNNNNNNNTTTTGGTAATTTTGAAGCTTACGAAAT	chr4	771494	771588	CCCACGTGGATTTATTTTTAATGTTTAATTCTTGCATATTCATAGTATTAAGAATTTTACAATATTGTGCTTCTTTATCCTTATATTTCTTATGG	157	771505	A	G	FALSE	TRUE	reverse
ideel-barcode-chr4-1124379	ideel-barcode-chr4-1124379_S0_Sub0_mip0	C0	TATTAAGATCACAGAACGTTAATGAGGAGGNNNNAGATCGGAAGAGCACACGTGACTCGCCAAGCTGAAGNNNNNNNNNNGATGAGACACATGAAGAATCAGAT	chr4	1124303	1124402	CCTTCTAATAGTACAGAAGAAACAGTAAAAAAATGTATAAGTAATATACTTGATATGACTTGTGATTCAAGGGGACATGCCTTAATACTTGCTAACAACA	154	1124303	C	T	FALSE	TRUE	forward
ideel-barcode-chr4-1124379	ideel-barcode-chr4-1124379_S0_Sub0_mip0	C0	TATTAAGATCACAGAACGTTAATGAGGAGGNNNNAGATCGGAAGAGCACACGTGACTCGCCAAGCTGAAGNNNNNNNNNNGATGAGACACATGAAGAATCAGAT	chr4	1124303	1124402	CCTTCTAATAGTACAGAAGAAACAGTAAAAAAATGTATAAGTAATATACTTGATATGACTTGTGATTCAAGGGGACATGCCTTAATACTTGCTAACAACA	154	1124379	A	G	FALSE	TRUE	forward
ideel-barcode-chr4-691520	ideel-barcode-chr4-691520_S0_Sub0_mip0	C0	ATCATTATTTCGATTATTTTTCATATGATTTCCTTNNNNAGATCGGAAGAGCACACGTGACTCGCCAAGCTGAAGNNNNNNNNNNGGCTAGCTTGTTCATACGAAAA	chr4	691470	691577	AAAAATGGGTATATATTTTTTTTGATCTTTAGTTTCGATTTGTATAATTAACGTTTCTTCATTATCATTATTATCATTGTTATCATTGTTATCATTGTTATCATTGTT	165	691520	A	G	TRUE	FALSE	forward
ideel-barcode-chr4-1096152	ideel-barcode-chr4-1096152_S0_Sub0_mip0	C0	CTCTTCATCTTGGTTACTATGCCTGGNNNNAGATCGGAAGAGCACACGTGACTCGCCAAGCTGAAGNNNNNNNNNNCTTGCTTGTTTCATGTTCTGGA	chr4	1096138	1096247	GGAGAGGTAGTGAGGGGTTCACTTTCTCCTAATATGGTTTCTTGGTCTTGTATTTGACTTCCAAAAAGGGAATTCGTTCCATGTTCCACATCAGATGTTATAATACTACG	158	1096152	A	C	TRUE	FALSE	reverse
ideel-barcode-chr4-1096152	ideel-barcode-chr4-1096152_S0_Sub0_mip0	C0	CTCTTCATCTTGGTTACTATGCCTGGNNNNAGATCGGAAGAGCACACGTGACTCGCCAAGCTGAAGNNNNNNNNNNCTTGCTTGTTTCATGTTCTGGA	chr4	1096138	1096247	GGAGAGGTAGTGAGGGGTTCACTTTCTCCTAATATGGTTTCTTGGTCTTGTATTTGACTTCCAAAAAGGGAATTCGTTCCATGTTCCACATCAGATGTTATAATACTACG	158	1096167	T	C	TRUE	FALSE	reverse
ideel-barcode-chr4-415158	ideel-barcode-chr4-415158_S0_Sub0_mip0	C0	TAAATTAATAACATCAAATTTGTGGGTACCAGTNNNNAGATCGGAAGAGCACACGTGACTCGCCAAGCTGAAGNNNNNNNNNNACCATCACTAGATAATAAAGAAATATATATTTTAA	chr4	415149	415230	CTAATTTATCTTCAGTCGGACTTCCTAGAACCTTTGCACGTACTCTTGTAACTTTTCCAGGGAAATAATATACTTCATTACC	150	415158	G	A	FALSE	TRUE	reverse
ideel-barcode-chr4-848597	ideel-barcode-chr4-848597_S0_Sub0_mip0	C0	TTTTTATTAAATCCCTATTATTTAACTGCAACTCNNNNAGATCGGAAGAGCACACGTGACTCGCCAAGCTGAAGNNNNNNNNNNTTTTTCACTTATATAACATTAAAGTTGTTTT	chr4	848587	848667	TTTTTTTTTTTTTTTTTTCTTCACTTACAGCTACAAAACCTTCGAGACATAACCCAGATTGAACTCTAATATTAAAAGCTT	146	848597	T	C	TRUE	FALSE	reverse
ideel-barcode-chr4-515842	ideel-barcode-chr4-515842_S0_Sub0_mip0	C0	TCTTGGTATTGTTGATTTATAGAAGGATCTNNNNAGATCGGAAGAGCACACGTGACTCGCCAAGCTGAAGNNNNNNNNNNGCTGAAGATTAAAATTTATAAGTCTTTTAAAA	chr4	515525	515617	CCATTTTGAACGATTAGTTGATATTTACTTTTATTCATATGGTTTATATTATTTGTAATATGCTGAATATTTTTAATAATATTTTTATTTGTT	155	515611	A	G	TRUE	FALSE	forward
ideel-barcode-chr4-515842	ideel-barcode-chr4-515842_S0_Sub0_mip1	C0	GCTTCATCAATTATTAATGTATCACATAAAAAGAANNNNAGATCGGAAGAGCACACGTGACTCGCCAAGCTGAAGNNNNNNNNNNAAAATCTATATGCTAAATTCTTAAGAAAATTATT	chr4	515746	515842	AACAATACATGTTAATAATATAGTTTGATGAGATTTTGGTAATATATTTTTTATTATTAATATATTTTTCATATAATTATTATCTACAAGAAAATGC	166	515842	C	T	TRUE	FALSE	forward
ideel-barcode-chr4-781969	ideel-barcode-chr4-781969_S0_Sub0_mip0	C0	TTTTATTTCTTCAAGTTGGTCATCAATTCTNNNNAGATCGGAAGAGCACACGTGACTCGCCAAGCTGAAGNNNNNNNNNNCGTCTCTTTTTGTATTTAATAAGAATATTTTT	chr4	781889	781980	TTTTCTAAATTTTCTTTACTCATATCGCTTACCCCTTCTATCAAATGTTCTTTTTCGTTTTTTTTTTCAAGATTCAGATCGTTCATTTTTTT	154	781969	G	A	TRUE	FALSE	forward
ideel-barcode-chr4-208960	ideel-barcode-chr4-208960_S0_Sub0_mip0	C0	ACTTATCATATATCTTCTTTTACGTATCTTATCCTNNNNAGATCGGAAGAGCACACGTGACTCGCCAAGCTGAAGNNNNNNNNNNACCATAAATTTTTATTTGTATAATCAATATTTAAA	chr4	208946	209019	GCCCTCTCAAAAATGGAACGACATCTTTCAATATCCTTCTGTTTTATTTCCCATAATCCATACTTTATGTACGT	144	208960	G	T	TRUE	FALSE	forward
ideel-barcode-chr4-910225	ideel-barcode-chr4-910225_S0_Sub0_mip0	C0	AATGTACATATGTTGGAATGAGGAAAGGNNNNAGATCGGAAGAGCACACGTGACTCGCCAAGCTGAAGNNNNNNNNNNTCTTTGTTTTGATTTTCTCTAAATTGAAA	chr4	910220	910331	GGGGCGTTTTATAAGATATTAAAATTATTATGTTTGTATTTATTTTTATATGAAGAGGAATATGTTTTATTTTATGGCAAGGTGAAATCATTGAATACAAAAACAAATGCCG	169	910225	G	T	TRUE	FALSE	forward
ideel-barcode-chr4-920566	ideel-barcode-chr4-920566_S0_Sub0_mip0	C0	AATATATAAATAAAAATCATGACATAGCAAATGGANNNNAGATCGGAAGAGCACACGTGACTCGCCAAGCTGAAGNNNNNNNNNNAGATGATGTAATAATAATAAGGAATACTAAATC	chr4	920539	920639	GGAAGAACAGGAAGAAGAAGAACACCAGTTATCTTATAATGTACCATATTATATATATGAATTGAATAAATTTGTATTTATAAAATTTATGAAATTTGAGA	169	920566	G	A	TRUE	FALSE	forward
ideel-barcode-chr4-1029658	ideel-barcode-chr4-1029658_S0_Sub0_mip0	C0	ATAAGATTTTTATTAGGTGATAACACAGGAGATANNNNAGATCGGAAGAGCACACGTGACTCGCCAAGCTGAAGNNNNNNNNNNTTCGTCATAAAGAAAAGAGTGTATTAA	chr4	1029639	1029718	ATGTAAACATTGAAGATATTTTTTTATATAAGCCTACAACAAAGTATACAGAAGAGATATATACGAAACTTATGAGTAAG	141	1029658	T	A	TRUE	FALSE	forward
ideel-barcode-chr4-1097601	ideel-barcode-chr4-1097601_S0_Sub0_mip0	C0	TTTTGAAGATTATGATGAAAATGCATATAGGATAGNNNNAGATCGGAAGAGCACACGTGACTCGCCAAGCTGAAGNNNNNNNNNNATATTAATATTTATTTTATTATGTAGGTCTGAAGA	chr4	1097556	1097636	CAATGAGTTAAATGGTACAGCCTTTGAAGAAGCTAATTTTGAAGATGCCGCTTTCGAGGTTACAACGGGCCAAGATTCAGC	151	1097601	T	C	TRUE	FALSE	forward
ideel-barcode-chr4-1038715	ideel-barcode-chr4-1038715_S0_Sub0_mip1	C0	ATTTCTTATGTCCTTCTGTTAATATTTTATCGATGNNNNAGATCGGAAGAGCACACGTGACTCGCCAAGCTGAAGNNNNNNNNNNCAATAAAACAAGTTGGAATAATTATCATAAAA	chr4	1038820	1038908	CAGTTTAGCAAATTTTATATTATCACTATTATTAGTAGTACAATACTTATAACCAATTACATTAAATGTATCTTTCAATGTCTTATGAC	156	1038820	C	T	TRUE	FALSE	forward
ideel-barcode-chr4-1038715	ideel-barcode-chr4-1038715_S0_Sub0_mip0	C0	CAATTCATTATTTAAGCATTTTTATGAAACCATTNNNNAGATCGGAAGAGCACACGTGACTCGCCAAGCTGAAGNNNNNNNNNNATTGTACTACTAATAATAGTGATAATATAAAATTT	chr4	1038758	1038828	GCTAAACTGTTTTATGATAATTATTCCAACTTGTTTTATTGTATGCACTTACATAATGATGCTAAAAAATG	140	1038820	C	T	TRUE	FALSE	reverse
ideel-barcode-chr4-673790	ideel-barcode-chr4-673790_S0_Sub0_mip0	C0	CCAAAGGATTCATCAGGACAAGAGGNNNNAGATCGGAAGAGCACACGTGACTCGCCAAGCTGAAGNNNNNNNNNNCAATAGAAAGTATATATAACAAAGTCCATTT	chr4	673680	673793	GATTTCTTCTTATATAAATTATATAAAGGCTAATGAATCTTGTGCAAATAATATTTGTACTAACAGCATAAGTCACCACCTTCATACAATGAACAGATTTGATTATGAAGAAAG	170	673790	A	T	TRUE	FALSE	reverse
ideel-barcode-chr4-787660	ideel-barcode-chr4-787660_S0_Sub0_mip0	C0	AAAAATACATCCAGCACTCCAAATATCAANNNNAGATCGGAAGAGCACACGTGACTCGCCAAGCTGAAGNNNNNNNNNNTTTATTTTTGGATATAAAAGAATATTCATAAAATT	chr4	787596	787701	CAGGATAGGATTCTTTATCTGGTAATCCTAATAGACATAAAATTTTAAAGAGTTGATCAATTTCATTTTCTCCAACAAATAATGGTTTTTTTAATATCATTTCCGC	170	787660	A	G	TRUE	FALSE	forward
ideel-barcode-chr4-683072	ideel-barcode-chr4-683072_S0_Sub0_mip0	C0	TTAACAAAATTCTTAACTTTCAATTTTATTTCTCCNNNNAGATCGGAAGAGCACACGTGACTCGCCAAGCTGAAGNNNNNNNNNNTCCATCTTTTTCTTCATTTAATTTTAATTTTT	chr4	683063	683142	TTAAAGCTACTCTTTGATTATTTATTATATCTTCTGCCATCCAAACATCTCCATATGCTCCTTGTCCAACTTGATGAACC	147	683072	A	G	TRUE	FALSE	reverse
ideel-barcode-chr4-1095831	ideel-barcode-chr4-1095831_S0_Sub0_mip0	C0	AAGATCCAAGCACTGAAAGTAGTACANNNNAGATCGGAAGAGCACACGTGACTCGCCAAGCTGAAGNNNNNNNNNNAAGGAAAATGTAGATTTAAAACCTTTTAA	chr4	1095777	1095865	ACCGAAAGGTGGCACACAAAGTAGTCATGTAGATCAAGTAGGAAATCCACGTGAGAGTGAGAGTAAACCAAGCGGTGCAAATGGTAGAG	144	1095831	G	A	TRUE	FALSE	forward
ideel-barcode-chr4-767099	ideel-barcode-chr4-767099_S0_Sub0_mip0	C0	ACGTTTTTGATATTTCATTTAATTTCTTTTCAACTNNNNAGATCGGAAGAGCACACGTGACTCGCCAAGCTGAAGNNNNNNNNNNCTTTCTTCTTCTTGTGTATATATATGATTATTA	chr4	767089	767188	AAAAAAGAATTATACAAAGGTTTATTTGTATTATGATCCATTATATATGTATGTCCATTTTTAGGTGTAAACATTTTTTTGTTTTTATTATTTTTTTCAT	168	767099	T	G	FALSE	TRUE	reverse
ideel-barcode-chr4-635087	ideel-barcode-chr4-635087_S0_Sub0_mip0	C0	AATTATTTTAAAGATTTACTGAATCAAAAGGTTGTNNNNAGATCGGAAGAGCACACGTGACTCGCCAAGCTGAAGNNNNNNNNNNTAATGAGAATAAAAACTTTAAAGAAAATAATACT	chr4	635018	635107	GAATCTTTAAAACATATTCAGCAACCGTTACAAACAAATAATGAAATTAATATTCATAATTTTATTACTATGTTTGTATCAATGAATAAA	159	635087	C	T	TRUE	FALSE	reverse
ideel-barcode-chr4-865912	ideel-barcode-chr4-865912_S0_Sub0_mip0	C0	ACAAGATATCCATAATACGGTTAAGATAAAGATNNNNAGATCGGAAGAGCACACGTGACTCGCCAAGCTGAAGNNNNNNNNNNTTTTATAAATCATCTCCATGAAAAAGAC	chr4	865844	865931	CTATCACTTCATCCATTTCACCAACGATGTCATAATTTCTATAACCTTTCCAGTTTTTATATATTTTTATAATTAAAAATATAAAGGC	149	865912	T	G	TRUE	FALSE	reverse
ideel-barcode-chr4-630728	ideel-barcode-chr4-630728_S0_Sub0_mip1	C0	AATTTCCTTATTAGAACTTTTTATTATTTCATCGTNNNNAGATCGGAAGAGCACACGTGACTCGCCAAGCTGAAGNNNNNNNNNNCATTCCTTCTTTTTATTCTTATTACATTTATATT	chr4	630884	630955	GTCTATTAAAAAGCCTAAAATGTTTTCTCTTTTTATGCTCTTCTCTGCCATTATAAGATCCACAATTTTCAA	141	630923	C	T	TRUE	FALSE	forward
ideel-barcode-chr4-630728	ideel-barcode-chr4-630728_S0_Sub0_mip0	C0	TGTTTGCATATCTTCGACAATTAAAGTAAANNNNAGATCGGAAGAGCACACGTGACTCGCCAAGCTGAAGNNNNNNNNNNTTTTTATATTTAATAAAGGTACTATGGTTAATTTA	chr4	630606	630688	CCAAAGTAAAATTCTTTAAAATTAAATTCTTTACTTGTTCTTTCTTCCCTCTTCTTTTCTATAAACTCAACTATTTTTTTTGC	148	630638	A	G	TRUE	FALSE	forward
ideel-barcode-chr4-144991	ideel-barcode-chr4-144991_S0_Sub0_mip0	C0	TTATAAGTGAAGATGACAAAAATAATTTGGTACANNNNAGATCGGAAGAGCACACGTGACTCGCCAAGCTGAAGNNNNNNNNNNAAAAATACAACAAAAATTATGATACATATAAAAA	chr4	144981	145082	AACAAAAAGAGGATATACAAAAAATTAATAACTATATTCAAACAAATTATAATATAATAAATGAAGAAGCTCTACAATTTCACAGGCTCTATGGACACAATC	170	144991	G	A	TRUE	FALSE	forward
ideel-barcode-chr4-802705	ideel-barcode-chr4-802705_S0_Sub0_mip0	C0	TTCTTTTATTTTGATCATACTGAAGATATAACTTGNNNNAGATCGGAAGAGCACACGTGACTCGCCAAGCTGAAGNNNNNNNNNNTGTAATATTATTACCATATTGATTATCCATATTA	chr4	802694	802775	GATATGTGGCTCATTTTGCTTGTTATCACATTGTCGCACATCGAATAATCTTCTTTGTGATTTGTATGTTCTATTTCAGAGT	151	802705	G	A	FALSE	TRUE	reverse
ideel-barcode-chr4-802705	ideel-barcode-chr4-802705_S0_Sub0_mip0	C0	TTCTTTTATTTTGATCATACTGAAGATATAACTTGNNNNAGATCGGAAGAGCACACGTGACTCGCCAAGCTGAAGNNNNNNNNNNTGTAATATTATTACCATATTGATTATCCATATTA	chr4	802694	802775	GATATGTGGCTCATTTTGCTTGTTATCACATTGTCGCACATCGAATAATCTTCTTTGTGATTTGTATGTTCTATTTCAGAGT	151	802695	C	T	TRUE	TRUE	reverse
ideel-barcode-chr4-1036984	ideel-barcode-chr4-1036984_S0_Sub0_mip0	C0	TGTCATTAAAAATATTCGAAAGACATATAATTTCANNNNAGATCGGAAGAGCACACGTGACTCGCCAAGCTGAAGNNNNNNNNNNAATGTATTTTCATTATTAATAGAAAGTTTTAAAAA	chr4	1036980	1037059	CTCATATGTTACTTGTACATTATTACATGCTTGAGCAATTTTTAAACATAGAAATATATCATAATTATGTATTTTCAATA	150	1036984	G	A	TRUE	FALSE	reverse
ideel-barcode-chr4-487211	ideel-barcode-chr4-487211_S0_Sub0_mip0	C0	ATATGAATCTTAGAAATTTTACTAAATGTAGCAACNNNNAGATCGGAAGAGCACACGTGACTCGCCAAGCTGAAGNNNNNNNNNNCAAACATAAATGGAGCAATCGAAA	chr4	487198	487281	GGTCAAATGTTTCAACATACAAAAACAATCATAATAATATGTTATGTAGTAAGTTGGTGCATCAGGTTCCTTCCTCGACCATGG	143	487211	A	T	TRUE	FALSE	forward
ideel-barcode-chr4-1065089	ideel-barcode-chr4-1065089_S0_Sub0_mip0	C0	AGTTTGGAACTTCTTATCTTTTCCAATATGGNNNNAGATCGGAAGAGCACACGTGACTCGCCAAGCTGAAGNNNNNNNNNNTAGGTATTATATGTCCAAAGTCACATA	chr4	1065119	1065204	ATATTTCTATAAAATTTATTATATTAACATAATGAGGTGTTAATATTAAACATATTTCTGACAAAGTTACAATAAATCTTAATAAA	144	1065176	C	T	FALSE	TRUE	forward
ideel-barcode-chr4-1065089	ideel-barcode-chr4-1065089_S0_Sub0_mip0	C0	AGTTTGGAACTTCTTATCTTTTCCAATATGGNNNNAGATCGGAAGAGCACACGTGACTCGCCAAGCTGAAGNNNNNNNNNNTAGGTATTATATGTCCAAAGTCACATA	chr4	1065119	1065204	ATATTTCTATAAAATTTATTATATTAACATAATGAGGTGTTAATATTAAACATATTTCTGACAAAGTTACAATAAATCTTAATAAA	144	1065188	C	G	FALSE	TRUE	forward
ideel-barcode-chr4-521290	ideel-barcode-chr4-521290_S0_Sub0_mip0	C0	GCAAGAAAAATAGTAACAAATGAAAACAGGNNNNAGATCGGAAGAGCACACGTGACTCGCCAAGCTGAAGNNNNNNNNNNTTTATCATCCTTTATATATTTGAAAATCATTTTAT	chr4	521244	521318	TAATATTTTTAAGAAAATAGGTTAAAAGGTGTTCATAAATATTAATCTTACTCTTAAATGGAGGAACAGAAAGTG	140	521290	C	T	TRUE	FALSE	forward
ideel-barcode-chr4-521290	ideel-barcode-chr4-521290_S0_Sub0_mip0	C0	GCAAGAAAAATAGTAACAAATGAAAACAGGNNNNAGATCGGAAGAGCACACGTGACTCGCCAAGCTGAAGNNNNNNNNNNTTTATCATCCTTTATATATTTGAAAATCATTTTAT	chr4	521244	521318	TAATATTTTTAAGAAAATAGGTTAAAAGGTGTTCATAAATATTAATCTTACTCTTAAATGGAGGAACAGAAAGTG	140	521293	A	G	TRUE	FALSE	forward
ideel-barcode-chr4-187225	ideel-barcode-chr4-187225_S0_Sub0_mip0	C0	AAACCACTGCTACGATGATTATTATAAATATTATTNNNNAGATCGGAAGAGCACACGTGACTCGCCAAGCTGAAGNNNNNNNNNNTCCTTTGTATATTTATTATTATTTATATTTTGTTC	chr4	187225	187297	TTTAAGGTTAAATGCTGATTCGTTCAGAATATCGATATATAGTACATTATTACATTGTTCATTATTATTGGAG	143	187225	C	T	TRUE	FALSE	reverse
ideel-barcode-chr4-516697	ideel-barcode-chr4-516697_S0_Sub0_mip0	C0	ACGTAGATATATAGACATCACATTTGTATTTTTNNNNAGATCGGAAGAGCACACGTGACTCGCCAAGCTGAAGNNNNNNNNNNTAATACAACGATTACTATTCATATAATTATCA	chr4	516635	516734	CTGATTTTGTGTGTAGTTTTATTTGTAATGTACCATTTTAATAATGGATAGTTTATAAAAAAATCATATATATAATATGGTACATATTCTCTATTAGATG	165	516697	A	G	TRUE	FALSE	forward
ideel-barcode-chr4-143683	ideel-barcode-chr4-143683_S0_Sub0_mip2	C0	ACAATATAAAAGAGGACTATAACTTGTTACAACANNNNAGATCGGAAGAGCACACGTGACTCGCCAAGCTGAAGNNNNNNNNNNAACAAAACCAATTAAATCAAAATGAAAA	chr4	143863	143951	GGAAGCATCTGTTTTATTAAAAAATATAAAAATAAATGAAACCATAAAATTATTTAAACAAATAAAAAATGAAAGACAAAACGATGTAC	151	143869	A	C	TRUE	FALSE	forward
ideel-barcode-chr4-143683	ideel-barcode-chr4-143683_S0_Sub0_mip0	C0	TCGCTCAGTGTATTTATTTCTTGTTTTATTNNNNAGATCGGAAGAGCACACGTGACTCGCCAAGCTGAAGNNNNNNNNNNATATTTCATCTATATTATTTTTATATGTTTCTACA	chr4	143614	143688	TTATTGTTTATATCTTTTTCATGTTGTGATGAATCTGTATTAAGTTGTATAAAAAAAAATGGTTTCTTAAAAACA	140	143683	C	T	TRUE	FALSE	reverse
ideel-barcode-chr4-143683	ideel-barcode-chr4-143683_S0_Sub0_mip1	C0	TTTTATTTCTTTTGTTTGTATATAATTCAAGGTGGNNNNAGATCGGAAGAGCACACGTGACTCGCCAAGCTGAAGNNNNNNNNNNTTTGTTTAAATAATTTTATGGTTTCATTTATTTTT	chr4	143819	143889	ATATTTTTTAATAAAACAGATGCTTCCTTTTCATTTTGATTTAATTGGTTTTGTTCCTTTATGGATTTTTC	141	143869	A	C	TRUE	FALSE	reverse
ideel-barcode-chr4-514993	ideel-barcode-chr4-514993_S0_Sub0_mip0	C0	TTATGATGAGAACAATGATATCTATTATAATCACTNNNNAGATCGGAAGAGCACACGTGACTCGCCAAGCTGAAGNNNNNNNNNNTATTTGTTATTAATTCGTTATGTAAAATATTGAA	chr4	514990	515077	TAAAATTAATGATAATTTGTTAGATTCATATATTAAATATTCTTGTTTCAAGAGTACATGTGTAGGTATATATTTGTTATCATTTTTA	157	514993	A	T	TRUE	FALSE	forward
ideel-barcode-chr4-514993	ideel-barcode-chr4-514993_S0_Sub0_mip0	C0	TTATGATGAGAACAATGATATCTATTATAATCACTNNNNAGATCGGAAGAGCACACGTGACTCGCCAAGCTGAAGNNNNNNNNNNTATTTGTTATTAATTCGTTATGTAAAATATTGAA	chr4	514990	515077	TAAAATTAATGATAATTTGTTAGATTCATATATTAAATATTCTTGTTTCAAGAGTACATGTGTAGGTATATATTTGTTATCATTTTTA	157	515065	G	A	TRUE	FALSE	forward
ideel-barcode-chr4-450161	ideel-barcode-chr4-450161_S0_Sub0_mip0	C0	TTTTCACTAGCCAAGAGGATAATAAAGGNNNNAGATCGGAAGAGCACACGTGACTCGCCAAGCTGAAGNNNNNNNNNNTAAACACATCAACATAAATATAAAAATGAAA	chr4	450146	450246	CGACACATGTACATATATATATATATATATATATATACATATGTATGTATATTTTTTTTTTTTTTTTTTTTTTTTTTAAAGGAGGGTCGGAGGGACTCGGG	160	450161	C	T	TRUE	FALSE	reverse
ideel-barcode-chr4-625475	ideel-barcode-chr4-625475_S0_Sub0_mip0	C0	TTTAAAACATTTTTACGAAAGTGGGAAGAANNNNAGATCGGAAGAGCACACGTGACTCGCCAAGCTGAAGNNNNNNNNNNGAAAATATACATTGTGCAGTTTGTAAAT	chr4	625377	625479	CTACGAAAAATATATGGTTAAATTTATCTGATGGATATATTGGTTGTGGACGAAAAATTTTTAATTATGGAGGAGGATGTTTAAATAATGAAGAAGGAGCAGC	161	625475	C	G	TRUE	FALSE	reverse
ideel-barcode-chr4-797704	ideel-barcode-chr4-797704_S0_Sub0_mip0	C0	TACAAATATGGATATAGACATGTTTTATCATAACTNNNNAGATCGGAAGAGCACACGTGACTCGCCAAGCTGAAGNNNNNNNNNNCTTTGAAATATATATTTATTATGAATATATCTCCA	chr4	797622	797721	TAAAAACTCAAGATCATTATGATATAGACAAAATAAAAGTCCAAGCTAACTTAATATTATTAAATCTTTTTATAAATACTAACATATTATATTTTTCTAT	170	797704	C	T	TRUE	FALSE	forward
ideel-barcode-chr4-1113552	ideel-barcode-chr4-1113552_S0_Sub0_mip0	C0	ATTTAAGTGAAATGTTCAATAAATGGTTTAAACANNNNAGATCGGAAGAGCACACGTGACTCGCCAAGCTGAAGNNNNNNNNNNGCTGCCACTAAACGTAGCAT	chr4	1113509	1113624	GCTCAGATATTATGATGATTTAAAACGTAAAAGAATAATAAGACCTAAAACTTATACAAACAAATTGAATAGTTGTAATCAAATTATGGAAAGCTCAGAAAAAAAAATTGAATCAC	170	1113532	C	A	FALSE	TRUE	reverse
ideel-barcode-chr4-1113552	ideel-barcode-chr4-1113552_S0_Sub0_mip0	C0	ATTTAAGTGAAATGTTCAATAAATGGTTTAAACANNNNAGATCGGAAGAGCACACGTGACTCGCCAAGCTGAAGNNNNNNNNNNGCTGCCACTAAACGTAGCAT	chr4	1113509	1113624	GCTCAGATATTATGATGATTTAAAACGTAAAAGAATAATAAGACCTAAAACTTATACAAACAAATTGAATAGTTGTAATCAAATTATGGAAAGCTCAGAAAAAAAAATTGAATCAC	170	1113552	A	T	FALSE	TRUE	reverse
ideel-barcode-chr4-538180	ideel-barcode-chr4-538180_S0_Sub0_mip0	C0	ATATATGTTAAATATTATGGAACGAGAACATATGGNNNNAGATCGGAAGAGCACACGTGACTCGCCAAGCTGAAGNNNNNNNNNNTTCTTTATCAATCTAAATAATAAAGATTCAGAT	chr4	538115	538191	GCACCAGCATCTATCAAAATTCTACATTTCTCATCAAATGGATTCAATGAACCTAATATTATACACACTAATGATCC	145	538180	C	T	TRUE	FALSE	forward
ideel-barcode-chr4-989663	ideel-barcode-chr4-989663_S0_Sub0_mip0	C0	TTATATAAGTTTGAATGTCTTCTTTGCATTCANNNNAGATCGGAAGAGCACACGTGACTCGCCAAGCTGAAGNNNNNNNNNNTTTTCTTTCTTTTCCTTCATAATATTATTATAAT	chr4	989653	989751	CATCAATTTGGAGAACCTTACAAATATAGTAAATAATATATGAACAGATATATAAAAAAAATTTAATATCACAATATTTTTTATTGATAATAGAACTTG	165	989663	G	A	TRUE	FALSE	forward
ideel-barcode-chr4-1122147	ideel-barcode-chr4-1122147_S0_Sub0_mip0	C0	AAAAGGTCTCAAAGATATAATTAACGTAAGATATNNNNAGATCGGAAGAGCACACGTGACTCGCCAAGCTGAAGNNNNNNNNNNATATATGGATATGGAATTTAAATTATATATGGAAA	chr4	1122069	1122157	CGAGCTGACCCACCAAATGATAGAACATTTAATAATTTCTTAAAATATAATTTAAATATAAATGTATTTCAGTTAGCCAAACAATGGCC	158	1122147	A	C	FALSE	TRUE	forward
ideel-barcode-chr4-898452	ideel-barcode-chr4-898452_S0_Sub0_mip0	C0	ATATCTTAAGTAGTAGAGTGATTATCTACTCAAAANNNNAGATCGGAAGAGCACACGTGACTCGCCAAGCTGAAGNNNNNNNNNNACACTCTTGTTAACAACGTGAAAA	chr4	898307	898414	ACAAGACTCATATGTATGAACCCCCATCTTCATCATATGTCAAAGAAGATAATGATAATAATAATCAAATTAAAATAACAATATTAAATACGAACAAATTGAAAAAGC	167	898407	A	C	TRUE	FALSE	reverse
ideel-barcode-chr4-1049838	ideel-barcode-chr4-1049838_S0_Sub0_mip0	C0	TAGTTTGGCCTTGTTTATTGACCATTNNNNAGATCGGAAGAGCACACGTGACTCGCCAAGCTGAAGNNNNNNNNNNTCTGTAAATAATTTTATATTCCCTATATTGTAAA	chr4	1049749	1049851	AAAGAACACTGATAATCCACTCTTGATAAACATTTTCTTATAAGTTCTCCTTCTAATATAGTTTTTTCTTCAATACTTAAATGATTGTAATATTGGCTTAACC	163	1049838	A	G	TRUE	FALSE	forward
ideel-barcode-chr4-1082657	ideel-barcode-chr4-1082657_S0_Sub0_mip0	C0	TGAATTATTAAAAAGAATTTTAGACATGTCAAATGNNNNAGATCGGAAGAGCACACGTGACTCGCCAAGCTGAAGNNNNNNNNNNAAATTTATACATAAAGAAATGAAACATATTTTTA	chr4	1082586	1082679	ACAGAATTGAATATCATACAAAAATAATAAACGATAAAACTAAAATAATTCAAGACAAAATTAAATTAAATATATGGAGAACATTTCAAAAAGA	163	1082657	T	G	FALSE	TRUE	reverse
ideel-barcode-chr4-933875	ideel-barcode-chr4-933875_S0_Sub0_mip0	C0	TTTTTAAAAACATGTTCTAAATTTTCTGACAAATTNNNNAGATCGGAAGAGCACACGTGACTCGCCAAGCTGAAGNNNNNNNNNNTTGATTGGTATGATCATCATTTTGTT	chr4	933791	933885	TTTCATTCATATTATTAATTTCGTTATCTATAGAATCGGTTTGGAAATTATTAAAAAATTTATTTTTATCTTTAAATTGTAGGTTTCCCATTTTG	156	933875	T	C	TRUE	FALSE	reverse
ideel-barcode-chr4-930011	ideel-barcode-chr4-930011_S0_Sub0_mip0	C0	ATTGAGAATGTGTATGAGCAGTCTGTNNNNAGATCGGAAGAGCACACGTGACTCGCCAAGCTGAAGNNNNNNNNNNAAAATGATATCAGAAATGTTAGATATAAAATAA	chr4	930010	930101	GAGATGATATCATAAAAAATATTGAAGGAGATCAATGGAAAATTGTCGAAAGGAATAAGTTAGATAATTATATCAAAGATAAAATGAAGCTA	151	930011	A	G	TRUE	FALSE	forward
ideel-barcode-chr4-141896	ideel-barcode-chr4-141896_S0_Sub0_mip0	C0	AAATTAATAAAGAATTTACCAAAATGGATGTCGTCNNNNAGATCGGAAGAGCACACGTGACTCGCCAAGCTGAAGNNNNNNNNNNACCATATAGCCCTTTCAAATTATATAAA	chr4	141796	141899	GACAGAACTAAGAAATATAAACCTGCAAGAAATAAAAAACAATATAATAAAAATATTTAAAGAATTCAAATCTGCACACAAAGAAATTAAAAAAGAATCAGAAC	167	141896	G	A	FALSE	TRUE	forward
ideel-barcode-chr4-544797	ideel-barcode-chr4-544797_S0_Sub0_mip0	C0	AGCTAGCGATTTTTATATTCCATATGATGANNNNAGATCGGAAGAGCACACGTGACTCGCCAAGCTGAAGNNNNNNNNNNTGTAATGATTATAATTTAAATAATCTTTCATTTAA	chr4	544782	544886	TATAAATAAATATATTAATGAAGAAAAAGGCAAAAATAAAAAAACAAATCAACATATATCAGAACAATTTTTATTTCCTACACATTTAGTTATAATGTGTGCTGC	170	544797	T	A	TRUE	FALSE	forward
ideel-barcode-chr4-739967	ideel-barcode-chr4-739967_S0_Sub0_mip0	C0	AGAGAAATTAAATTTATACATTTACCCTCTTAAGANNNNAGATCGGAAGAGCACACGTGACTCGCCAAGCTGAAGNNNNNNNNNNTTGAGGGTTTTTAAAATGTAGTACATAT	chr4	739868	739967	GTAAACATCAAAGAATATATATATATATATATATATATTTATTTATTTATTCATTTATTTATTTGTGTATATATAATTGTGTGTTTATATATGTAATGGA	163	739967	C	T	FALSE	TRUE	reverse
ideel-barcode-chr4-832143	ideel-barcode-chr4-832143_S0_Sub0_mip0	C0	CATTTTCCCTCCACCTTTTTGTGAANNNNAGATCGGAAGAGCACACGTGACTCGCCAAGCTGAAGNNNNNNNNNNCCTTGCAAAGTCTGATATTTCATTTT	chr4	831846	831961	GTGAAGATTTTGAAGAAACAGTCAATGTTATAGCTAAGGTATTATATAATACAAAAAAAAAATAAAAAAAAAAAAAAAAAAAATAAAAAAAAAAAAAAAAATAATAAAATAAAAAA	167	831954	A	G	TRUE	FALSE	reverse
ideel-barcode-chr4-832143	ideel-barcode-chr4-832143_S0_Sub0_mip1	C0	ATTTAGGGGATTCAACATAGGCACANNNNAGATCGGAAGAGCACACGTGACTCGCCAAGCTGAAGNNNNNNNNNNACTTTTGAAAGATCTGGAATTAGTAGA	chr4	832030	832146	CGAAGTCAATGAGCAATTAGAAAAAATGTAATGTTAAATAAAAAAAGATATACTAAAATATATATATATATATATATATATAAACCATTCTTATACTTTATTTAATTTTTGTGCACA	169	832143	T	C	TRUE	FALSE	reverse
ideel-barcode-chr4-1071662	ideel-barcode-chr4-1071662_S0_Sub0_mip0	C0	TATCAACATTAACATTTTTCCCTAATACGTTCATNNNNAGATCGGAAGAGCACACGTGACTCGCCAAGCTGAAGNNNNNNNNNNAGATTTACTAAGATAACCAAAACCTAAA	chr4	1071637	1071742	GCACTACCTAAGAGTAAAGCAAGACCAGTAACAACAGTAGATATCATTATTATTTTTTGTTGTTGTTTTTTCTTTTGCATCTCGTCAATTTTACTCATGACTATGC	168	1071662	C	T	FALSE	TRUE	forward
ideel-barcode-chr4-1050905	ideel-barcode-chr4-1050905_S0_Sub0_mip0	C0	AACATACTTATCTTCAAAATGAAATGATTGAATATNNNNAGATCGGAAGAGCACACGTGACTCGCCAAGCTGAAGNNNNNNNNNNTTATTATCATTTTTATAGATGAAAAATATCTTAAC	chr4	1050816	1050907	CAGAATTCATTTTCGTTAATATATTTCGGAACAATATTATATCTGATTTTTTTTAAATTCGGTATATCTTTTAATAACGCTGTTGCCCATAG	162	1050905	C	T	TRUE	FALSE	reverse
ideel-barcode-chr4-306875	ideel-barcode-chr4-306875_S0_Sub0_mip0	C0	CACGATAATTTATTTTTAAAAAGAAAAGAGAATGANNNNAGATCGGAAGAGCACACGTGACTCGCCAAGCTGAAGNNNNNNNNNNTTCAAAAGGATAATAAAATAATGTCGC	chr4	306796	306887	GAAATAATATGAGTACTAAATATGCTTCCTCAAATGAATATAATAAGAAGAAGGAAGAAGGTGCCTATTACTCTGATTCGAGCAAAAATATT	154	306875	C	T	FALSE	TRUE	reverse
ideel-barcode-chr4-856066	ideel-barcode-chr4-856066_S0_Sub0_mip0	C0	TAATTAAGAATACAAAGAAATTATGTTCATAGGCNNNNAGATCGGAAGAGCACACGTGACTCGCCAAGCTGAAGNNNNNNNNNNAATTATATGTTTTTATCTTTTTAAGGTATATGA	chr4	856044	856127	CCGTATTTGAACAAGAAGAATTTATCATACTATTAGTTATGTCATAAGAGAAATCAAGATAATCCTTTTTATTGTTAGTACTAT	151	856066	T	A	TRUE	FALSE	forward
ideel-barcode-chr4-1128499	ideel-barcode-chr4-1128499_S0_Sub0_mip0	C0	ATTCTTCAAATGAATTTAAAACCTCATATAATTCANNNNAGATCGGAAGAGCACACGTGACTCGCCAAGCTGAAGNNNNNNNNNNATTGAATATCATTATCTAAATAATTTTGTATTTTT	chr4	1128417	1128507	CCCTTTAACTCTTTCAATATATTATCAAAACCTTCTTTTGCGACAGCAAGTGAATGATTCCATATATTTCTAAGATCGTCGTTTGGTGGAC	161	1128499	G	A	TRUE	FALSE	reverse
ideel-barcode-chr4-1089818	ideel-barcode-chr4-1089818_S0_Sub0_mip0	C0	GATTATCTCATTCGATAAAAATAAATCATCAGATTNNNNAGATCGGAAGAGCACACGTGACTCGCCAAGCTGAAGNNNNNNNNNNTCAAATATCTACAGACATTAAATAAATCATTATA	chr4	1089796	1089885	CGACTCTATATATAAACATAAAATAAATAATTATTCTCATAACATTGAAGATCTTATAAACCAACTACAACATAAAATTAATAACCTAAT	159	1089818	G	T	FALSE	TRUE	reverse
ideel-barcode-chr4-838218	ideel-barcode-chr4-838218_S0_Sub0_mip0	C0	CACGAAATTGAAAACGATTAACATAATTATTATTTNNNNAGATCGGAAGAGCACACGTGACTCGCCAAGCTGAAGNNNNNNNNNNCTCCTCTATTAAAATAATTATCTTTATAACTATAA	chr4	838139	838229	CTCTTTCCTTCGCCTTTTCTCTGTAATAATTTATTACGATAACGGTCACCAGCTTTTCCTATATGATTTTCTTCTGAGAAAGATTCTCCTC	161	838218	C	A	TRUE	FALSE	reverse
ideel-barcode-chr4-776030	ideel-barcode-chr4-776030_S0_Sub0_mip0	C0	TTTTTCTATCTTTTGTTACTTGTGCAAGATNNNNAGATCGGAAGAGCACACGTGACTCGCCAAGCTGAAGNNNNNNNNNNAATATGTATTATTAGAATGATCTTCTTCTTC	chr4	775987	776066	TTCTTCTTCATCATCATCATATATATGACCCCCTTCTTGCGACGTGTCTTCCGTTCCTGTTCTCCTTAATCCTAGTCCCC	141	776030	A	G	TRUE	FALSE	reverse
ideel-barcode-chr4-897462	ideel-barcode-chr4-897462_S0_Sub0_mip0	C0	ATACGGTTGCTGATAAAAATATAACTATTGAAAANNNNAGATCGGAAGAGCACACGTGACTCGCCAAGCTGAAGNNNNNNNNNNAAAGGTTGAACAAAATATTGGTGTTT	chr4	897455	897544	CCAAAAATAAAAATAAAAATAAAAATAAACAAGTCATATGTAAAAATGTTATAAAAAAGGAAAATGACGATCATGTGGATGTGAACAATG	150	897462	C	A	TRUE	FALSE	reverse
ideel-barcode-chr4-932894	ideel-barcode-chr4-932894_S0_Sub0_mip0	C0	ATAATATTAATATGACAGAAAAGGTTGATGAAGGGNNNNAGATCGGAAGAGCACACGTGACTCGCCAAGCTGAAGNNNNNNNNNNATGATGAGAAAGAAAAACAAATAATAAATAATAAT	chr4	932877	932964	GATAACAATAGTACATCAACAACTACAATAATAAGCACAAACAATAATATTATTAATAATAATAATAACAATATTAATGGTAATGATA	158	932894	A	G	TRUE	FALSE	forward
ideel-barcode-chr4-738775	ideel-barcode-chr4-738775_S0_Sub0_mip0	C0	AATATAAAATGTAGCCAAAGTATTAATTACATCTCNNNNAGATCGGAAGAGCACACGTGACTCGCCAAGCTGAAGNNNNNNNNNNGCATTTCTACAATTTTTATTTCATTATTATAAAAT	chr4	738767	738849	CCTGTAGGGAATACAACAACGGGTGTTTTCATATTGAAATGTAAATCATATGAATATTTTGTATTTATATTTATTTTTTTATC	153	738775	G	A	TRUE	TRUE	forward
ideel-barcode-chr4-358245	ideel-barcode-chr4-358245_S0_Sub0_mip0	C0	ATTATGTACTTTCATTTGTATCTTTTCCAATTTTTNNNNAGATCGGAAGAGCACACGTGACTCGCCAAGCTGAAGNNNNNNNNNNATTCTTTTTATCATTATATATCCTATCCATTTTT	chr4	358216	358295	TTATTTCTTATTTCAATCTTATTAATCGTCGACATGTCATTTTTTTTTTCTCTTTTTAATTTTTGTAAATATGATGTATC	149	358245	C	T	TRUE	FALSE	forward
ideel-barcode-chr4-839310	ideel-barcode-chr4-839310_S0_Sub0_mip0	C0	AAAGTATTAAAAGAGAAAGTATTATAAAGATGGGANNNNAGATCGGAAGAGCACACGTGACTCGCCAAGCTGAAGNNNNNNNNNNAATGGTATTTTTCGGACAGGGA	chr4	839307	839419	CAAAGTCGAAGAAGGAGATAATTCAAGTATCATAAAATTAAAGTGGGGTGTAGATACCAACGAAAATGAAAGTATTAAAAGAGAAAGCATTAAAAGGGAAAGTATTAAAAGAG	170	839310	A	G	TRUE	FALSE	forward
ideel-barcode-chr4-692160	ideel-barcode-chr4-692160_S0_Sub0_mip0	C0	AGCAAACAAAGGGACATTTTCTAAATTCNNNNAGATCGGAAGAGCACACGTGACTCGCCAAGCTGAAGNNNNNNNNNNCTTATTTTCTTCATTAGATAATTTAATATGTTTAT	chr4	692159	692264	CGAAAAATTCTTTTTCATTATTATATAAAGTATTATTATTATTATTGTTATTATTGTTATTATTAAAATGAAAGGACAATATTATTTCATCAAATTCATTAGTAAC	169	692160	G	A	TRUE	FALSE	forward
ideel-barcode-chr4-741600	ideel-barcode-chr4-741600_S0_Sub0_mip0	C0	ACATAAATTATATAGAAATACAACGTTGCAAAAANNNNAGATCGGAAGAGCACACGTGACTCGCCAAGCTGAAGNNNNNNNNNNTATCGTTTCATAAATTTATATATAATATACACAC	chr4	741556	741628	ATATAATACACATATATTCATCTTTTTTCTGTTTTTTTTTTTTTTTTTGTTTTGTCTTACTTTTTCTTTTAAC	141	741600	T	C	FALSE	TRUE	forward
ideel-barcode-chr4-242143	ideel-barcode-chr4-242143_S0_Sub0_mip0	C0	AATTTACATTCACTACACAGATGTCTACATNNNNAGATCGGAAGAGCACACGTGACTCGCCAAGCTGAAGNNNNNNNNNNGGCTCTAGAAGGGCAATTTTCT	chr4	242052	242154	GGGTGAGTTTTTGCCGTAGTACTAAAAGCATCATTCATATTACACACAAATAATAACAACTTCCCAAATTCATTATTCAATATGCATTCTTGAGCTTCATCTG	155	242143	G	C	FALSE	TRUE	forward
ideel-barcode-chr4-836490	ideel-barcode-chr4-836490_S0_Sub0_mip0	C0	ATATATAATAATCCGAATAATATGTTTACAAGGGCNNNNAGATCGGAAGAGCACACGTGACTCGCCAAGCTGAAGNNNNNNNNNNTGATGGTTATGTTTTTACATTTGGAT	chr4	836429	836508	GTAATAAAAGAGCTCAGCTAGGATTACCGAACCATTATAATAAAAAGGTATCTTATACAAGCAAACCTTTTATGTTACCT	141	836490	C	T	TRUE	FALSE	forward
ideel-barcode-chr4-659190	ideel-barcode-chr4-659190_S0_Sub0_mip0	C0	AACGCTAGGAGAAGACCAACGTANNNNAGATCGGAAGAGCACACGTGACTCGCCAAGCTGAAGNNNNNNNNNNGAACTTTGTCTGTTTTGTTAGAAAATTT	chr4	659103	659202	CGATTATGAATCGACTGAAGAAAGCAACAATAAATGTGAGTATATAATTAACAAAGAACCAATTGAAAAAAACAATAATATGAACCCTAAAGTTATTAGG	151	659190	C	A	TRUE	FALSE	reverse
ideel-barcode-chr4-418411	ideel-barcode-chr4-418411_S0_Sub0_mip0	C0	TTTAAATCATCAGAATCAAAACTATCTGATATAGGNNNNAGATCGGAAGAGCACACGTGACTCGCCAAGCTGAAGNNNNNNNNNNTCATTTTAATGATTATGTGCTTATTACTAT	chr4	418375	418468	TTTGATTATGTCCTTATCATCCTTTTGCATAGTATCATGGGGAGATAATCCATATAATCTTGAATAATATATAATAGCCTTGTCATAAGATTCC	159	418411	A	G	TRUE	FALSE	forward
ideel-barcode-chr4-1123679	ideel-barcode-chr4-1123679_S0_Sub0_mip0	C0	TTGTGTTTTTCTATTAATTTGTTTTTCTTTTTGTNNNNAGATCGGAAGAGCACACGTGACTCGCCAAGCTGAAGNNNNNNNNNNTTTTCTTAATATATGATATTTTGTAGTAATATGTA	chr4	1123614	1123684	AGATTATTGAAAATACATATTTATTTATTGTATATTTATTATTATATATTATAATTTAAATTTTAATCTTA	140	1123679	A	T	FALSE	TRUE	forward
ideel-barcode-chr4-748262	ideel-barcode-chr4-748262_S0_Sub0_mip0	C0	TTACAACATATGTGAATGAATCAAAATATGAAAANNNNAGATCGGAAGAGCACACGTGACTCGCCAAGCTGAAGNNNNNNNNNNTGTTGTAAGGTTGAAAGCAAAAAT	chr4	748160	748268	GAGGGGAAAAAAAATGAGGTTTTTAATAACTACACATTTAGAGGTCTAGGAAATAAAGGAGTATTACCATGGAAATGTAATTCCCTAGATATGAAATATTTTTGTGCAG	167	748262	T	C	FALSE	TRUE	forward
ideel-barcode-chr4-390170	ideel-barcode-chr4-390170_S0_Sub0_mip0	C0	AAAAACAATACCATAAATTTAAATCTGATCTAGGNNNNAGATCGGAAGAGCACACGTGACTCGCCAAGCTGAAGNNNNNNNNNNTCTTATTTTTATCAAACCAAAACAAAATTA	chr4	390084	390189	CCAAGTAAGAGTAATTATATTAATAATAATAATAATAATAATAATAATAATAATAATAATAATTATAATAATAATAATAATATCAACAGATCAATGAGCTCATCCA	170	390170	C	T	TRUE	FALSE	forward
ideel-barcode-chr4-138491	ideel-barcode-chr4-138491_S0_Sub0_mip0	C0	CTTGATGAAACTCATTTAATATATCTATATCCGANNNNAGATCGGAAGAGCACACGTGACTCGCCAAGCTGAAGNNNNNNNNNNTATTTTAAGCTGATTTTCATATTTATATATGTAT	chr4	138435	138519	AAATTATATTCTCTTATATATTTTTCCATGTCTTCCTTTTTTTTTTTTATTTCATTATTAAAATAATTATCGTTTATAATATTTC	153	138491	A	G	FALSE	TRUE	reverse
ideel-barcode-chr4-110012	ideel-barcode-chr4-110012_S0_Sub0_mip0	C0	ATTTATTTTTATACCAAGAATAACAGCCATATAAANNNNAGATCGGAAGAGCACACGTGACTCGCCAAGCTGAAGNNNNNNNNNNTCATAATATTTGTATATATTCTAGTAAACACTTTA	chr4	109944	110017	GGTACACCTGCAAGTACCTCAACATCTGAATTATATAAATCTTTAGAAAAACAACTAATATCCTTACTCGATAT	144	110012	C	A	FALSE	TRUE	forward
ideel-barcode-chr4-793904	ideel-barcode-chr4-793904_S0_Sub0_mip0	C0	TAAAATTCAAAACATCGAAATATTTGAGACTGAATNNNNAGATCGGAAGAGCACACGTGACTCGCCAAGCTGAAGNNNNNNNNNNATTTTAGATGTGAGTCCTCGAAAT	chr4	793881	793984	GTCGAATTTTTTTATGAATGTCTGGAAGATGTAGATGAGTTTGCACAAAAGAAAAAAGAAAATATAATAGAAAAGAAAAGTTTAAAAATAAAAAACATATGTAG	163	793904	G	A	TRUE	FALSE	forward
ideel-barcode-chr4-731095	ideel-barcode-chr4-731095_S0_Sub0_mip0	C0	AGTAGAATTATTTATGTGTAGTGTTATTAGAAGAANNNNAGATCGGAAGAGCACACGTGACTCGCCAAGCTGAAGNNNNNNNNNNGTACCATTTGTTGTTTTAGGTAATAAAA	chr4	731036	731141	TTGATAAACCTGATGCAGCTAGTGAAGATGAATTAAGACAACATCTTAATTTATTTTCAAATATAACTGTTCATAATAATATGAAAGGTGGATCAGGAGTAAGACC	169	731095	A	C	FALSE	TRUE	forward
ideel-barcode-chr4-1102926	ideel-barcode-chr4-1102926_S0_Sub0_mip0	C0	TATTGAAAAGAGTGTGTTAGAAAATCAAAATATGNNNNAGATCGGAAGAGCACACGTGACTCGCCAAGCTGAAGNNNNNNNNNNTGTAAGAAAGAAGAATGGGAAGAA	chr4	1102924	1103006	AGCAAAGGTGATTTTTTAGAAATATGTTTAGATGAGTTTATAAAAAAAGAAAATGAATATAACAAAATACATAATAAAGTAAT	141	1102926	C	T	TRUE	FALSE	forward
ideel-barcode-chr4-1121457	ideel-barcode-chr4-1121457_S0_Sub0_mip0	C0	ATTAAATAAAAATAAGGATGGATATGTTGTTTTGGNNNNAGATCGGAAGAGCACACGTGACTCGCCAAGCTGAAGNNNNNNNNNNAGGATAATAAAAATGACGATAATGATGA	chr4	1121435	1121524	CAGTGATGCAAGCGATGCAGTTCATGAAGATATTGAGTTACTTGAGTCTTATAGTGATTTGAATAAATTTAATGAGATGTTAACAGAACA	153	1121457	C	G	FALSE	TRUE	forward
ideel-barcode-chr4-1121457	ideel-barcode-chr4-1121457_S0_Sub0_mip0	C0	ATTAAATAAAAATAAGGATGGATATGTTGTTTTGGNNNNAGATCGGAAGAGCACACGTGACTCGCCAAGCTGAAGNNNNNNNNNNAGGATAATAAAAATGACGATAATGATGA	chr4	1121435	1121524	CAGTGATGCAAGCGATGCAGTTCATGAAGATATTGAGTTACTTGAGTCTTATAGTGATTTGAATAAATTTAATGAGATGTTAACAGAACA	153	1121472	T	A	FALSE	TRUE	forward
ideel-barcode-chr4-860463	ideel-barcode-chr4-860463_S0_Sub0_mip0	C0	AATAAAGAATAGATCAAGACCTGGAGAATTNNNNAGATCGGAAGAGCACACGTGACTCGCCAAGCTGAAGNNNNNNNNNNCTTGGGTAGTATATAATAATGTTGATACA	chr4	860401	860507	AGTACATACAAAGTACATGGGTGTTTATCCTTTAATATGTATTTATTTTTTTTTCGTGTATCTTTATATATATGATAGTATTTTTGACCTTGTACATTTTCTACAAG	166	860463	T	C	TRUE	FALSE	reverse
ideel-barcode-chr4-788206	ideel-barcode-chr4-788206_S0_Sub0_mip0	C0	AAAAATTTTTCTAGTATGCATAATGAAGGATTTNNNNAGATCGGAAGAGCACACGTGACTCGCCAAGCTGAAGNNNNNNNNNNATGTTAAGAATTATAAAAAGTTAAATAAAATAAGT	chr4	788188	788259	GAAGGTACGTATGGAGCAGTATATAGAGCACAAAATAAAAGAACGAAAAAGATCGTTGCCTTGAAGAAACTA	140	788194	C	T	TRUE	FALSE	reverse
ideel-barcode-chr4-788206	ideel-barcode-chr4-788206_S0_Sub0_mip0	C0	AAAAATTTTTCTAGTATGCATAATGAAGGATTTNNNNAGATCGGAAGAGCACACGTGACTCGCCAAGCTGAAGNNNNNNNNNNATGTTAAGAATTATAAAAAGTTAAATAAAATAAGT	chr4	788188	788259	GAAGGTACGTATGGAGCAGTATATAGAGCACAAAATAAAAGAACGAAAAAGATCGTTGCCTTGAAGAAACTA	140	788206	G	A	TRUE	FALSE	reverse
ideel-barcode-chr4-788206	ideel-barcode-chr4-788206_S0_Sub0_mip0	C0	AAAAATTTTTCTAGTATGCATAATGAAGGATTTNNNNAGATCGGAAGAGCACACGTGACTCGCCAAGCTGAAGNNNNNNNNNNATGTTAAGAATTATAAAAAGTTAAATAAAATAAGT	chr4	788188	788259	GAAGGTACGTATGGAGCAGTATATAGAGCACAAAATAAAAGAACGAAAAAGATCGTTGCCTTGAAGAAACTA	140	788209	C	T	TRUE	FALSE	reverse
ideel-barcode-chr4-668673	ideel-barcode-chr4-668673_S0_Sub0_mip0	C0	ATACATACGATATGAAAATCATTGCTGTATAGATTNNNNAGATCGGAAGAGCACACGTGACTCGCCAAGCTGAAGNNNNNNNNNNGATTACAGATTATCTTTATATATAGGTATATCTTT	chr4	668611	668680	CGATTGTAAGAGCATCTCCGAAAAGGAGGATATATTATTTAGTCCTCTTATTTCATTTTTTAATTGTGGC	140	668673	A	G	TRUE	FALSE	forward
ideel-barcode-chr4-508879	ideel-barcode-chr4-508879_S0_Sub0_mip0	C0	CACAAGAAAAGAATGCACAAGCGAANNNNAGATCGGAAGAGCACACGTGACTCGCCAAGCTGAAGNNNNNNNNNNTTGGTTTTATGAATAAAATAAATAGTGTATATT	chr4	508769	508880	CATTTACCCATGAAGATATTATAGATATTATTAAAGAATATAGATATGAAAATAATGTTTCATTTTTTTTATCAATTTTAAGTAAAATAATTGTTATATATTGTCATCATAA	170	508879	T	G	TRUE	FALSE	reverse
ideel-barcode-chr4-865237	ideel-barcode-chr4-865237_S0_Sub0_mip0	C0	AAAGTAAGAGTGAGAATAAGATTGAAGGTAANNNNAGATCGGAAGAGCACACGTGACTCGCCAAGCTGAAGNNNNNNNNNNACAAATAATATTGTTGATGAATCTTCTAAA	chr4	865232	865310	ATATCCAAGGGAGAAAAATTAAATGAGACTGTGTTATTGGAATATGGCAAGAGGGAAATAAAAAATGAGAGTGAGGGTG	140	865237	C	A	TRUE	FALSE	forward
ideel-barcode-chr4-1083502	ideel-barcode-chr4-1083502_S0_Sub0_mip0	C0	ACATTTGGATTTTGTTATAATACCTCATTATACTNNNNAGATCGGAAGAGCACACGTGACTCGCCAAGCTGAAGNNNNNNNNNNACTATAAAAATGTGGATTATAAAAATGTTAATTT	chr4	1083438	1083512	TTTACAATATCATTTTAAAGAGTTATCAAATTATAACATTGCAAATTCTATTGATATTTTACAAGAAAAAGAAGG	143	1083502	G	C	FALSE	TRUE	reverse
ideel-barcode-chr4-1083502	ideel-barcode-chr4-1083502_S0_Sub0_mip0	C0	ACATTTGGATTTTGTTATAATACCTCATTATACTNNNNAGATCGGAAGAGCACACGTGACTCGCCAAGCTGAAGNNNNNNNNNNACTATAAAAATGTGGATTATAAAAATGTTAATTT	chr4	1083438	1083512	TTTACAATATCATTTTAAAGAGTTATCAAATTATAACATTGCAAATTCTATTGATATTTTACAAGAAAAAGAAGG	143	1083505	A	G	FALSE	TRUE	reverse
ideel-barcode-chr4-1032592	ideel-barcode-chr4-1032592_S0_Sub0_mip0	C0	AACAACATTATATAGGTATAAAAGAAAAGAAAGGANNNNAGATCGGAAGAGCACACGTGACTCGCCAAGCTGAAGNNNNNNNNNNAGAAGGAAAAAGATTCGATTGGTT	chr4	1032239	1032347	GGTTTGTCTGCTACGTTACCAAATTATGAAGATGTAGGTATATTTTTAAGAGCTCATATCGAGAGGGGTATATTTTATTTTGATCATTCCTTTAGACCAGTACAAATTG	168	1032346	T	A	TRUE	FALSE	forward
ideel-barcode-chr4-1032592	ideel-barcode-chr4-1032592_S0_Sub0_mip1	C0	TCTTAAAAATATACCTACATCTTCATAATTTGGTANNNNAGATCGGAAGAGCACACGTGACTCGCCAAGCTGAAGNNNNNNNNNNCATATGTTAACTCATTCATAAGAGCATA	chr4	1032290	1032391	CTTCTTAATTCCTTTCTTTTCTTTTATACCTATATAATGTTGTTCAATTTGTACTGGTCTAAAGGAATGATCAAAATAAAATATACCCCTCTCGATATGAGC	165	1032346	T	A	TRUE	FALSE	reverse
ideel-barcode-chr4-1032592	ideel-barcode-chr4-1032592_S0_Sub0_mip2	C0	AATTTTGATGTTCTATATGTTTCTTTTCTACTATGNNNNAGATCGGAAGAGCACACGTGACTCGCCAAGCTGAAGNNNNNNNNNNTGGTAAAATCTCTTTTAATTCTTCATTTATTA	chr4	1032502	1032596	CATGTTCTTTTTCCGATAATAATATTTCACTAGATATTTTCTTATCTATTAAAAATTTACTTAAGTTATCGCTTTTCATAAATCTATCAATCAAC	162	1032565	T	A	TRUE	FALSE	reverse
ideel-barcode-chr4-1032592	ideel-barcode-chr4-1032592_S0_Sub0_mip2	C0	AATTTTGATGTTCTATATGTTTCTTTTCTACTATGNNNNAGATCGGAAGAGCACACGTGACTCGCCAAGCTGAAGNNNNNNNNNNTGGTAAAATCTCTTTTAATTCTTCATTTATTA	chr4	1032502	1032596	CATGTTCTTTTTCCGATAATAATATTTCACTAGATATTTTCTTATCTATTAAAAATTTACTTAAGTTATCGCTTTTCATAAATCTATCAATCAAC	162	1032592	A	G	TRUE	FALSE	reverse
ideel-barcode-chr4-1032592	ideel-barcode-chr4-1032592_S0_Sub0_mip3	C0	ATTAAAAAGATTAGACCGAAAATTGGTTGANNNNAGATCGGAAGAGCACACGTGACTCGCCAAGCTGAAGNNNNNNNNNNCGATAACTTAAGTAAATTTTTAATAGATAAGAAA	chr4	1032560	1032654	ATATCTAGTGAAATATTATTATCGGAAAAAGAACATGTAATAAATGAAGAATTAAAAGAGATTTTACCATTTGGATTTGGAATTCATCATGCAGG	159	1032565	T	A	TRUE	FALSE	forward
ideel-barcode-chr4-1032592	ideel-barcode-chr4-1032592_S0_Sub0_mip3	C0	ATTAAAAAGATTAGACCGAAAATTGGTTGANNNNAGATCGGAAGAGCACACGTGACTCGCCAAGCTGAAGNNNNNNNNNNCGATAACTTAAGTAAATTTTTAATAGATAAGAAA	chr4	1032560	1032654	ATATCTAGTGAAATATTATTATCGGAAAAAGAACATGTAATAAATGAAGAATTAAAAGAGATTTTACCATTTGGATTTGGAATTCATCATGCAGG	159	1032592	A	G	TRUE	FALSE	forward
ideel-barcode-chr4-684674	ideel-barcode-chr4-684674_S0_Sub0_mip0	C0	AAGGTTGTGTCTTAAACCATGGATGGNNNNAGATCGGAAGAGCACACGTGACTCGCCAAGCTGAAGNNNNNNNNNNTCCTACATTTATAAATCTAAAATTTTCATTAATT	chr4	684583	684682	TTCGAATAAGTATTTTTGGGTAGGTCCCTTTTTTTATAATTTTTGGTCATAAAACTATGAGCTGCTTTAATATTATTTCTTTGGTGTATTTTTTCAGACA	160	684674	T	C	TRUE	FALSE	reverse
ideel-barcode-chr4-249905	ideel-barcode-chr4-249905_S0_Sub0_mip0	C0	TTATGTTTGACGTATTATATGTTACATTTGTTTCANNNNAGATCGGAAGAGCACACGTGACTCGCCAAGCTGAAGNNNNNNNNNNTCGGCTTTTCAAATAATATAACTTTATTATTA	chr4	249859	249931	ATAATATAATTTTGATCTTCATTCTTGCTTATCCTATCAAAATATGTTCCTGTTCTTGATCGATCCAAATTAA	140	249905	C	G	FALSE	TRUE	reverse
ideel-barcode-chr4-789241	ideel-barcode-chr4-789241_S0_Sub0_mip0	C0	ATTTTACAAATATAATGGGTGAGCTATCAAANNNNAGATCGGAAGAGCACACGTGACTCGCCAAGCTGAAGNNNNNNNNNNTATACGAATGCTTATTTTTCATTTTATAATTTTT	chr4	789241	789340	TGAATAAAAAGATTTATTATCCCGACGATAAGGATGATACTCATTGTGTTCATCTTCATCCTTCTTCCCTCTTTCTTTCTTTACATCATGCCCTTTTCCC	165	789241	T	C	TRUE	FALSE	forward
ideel-barcode-chr4-1037890	ideel-barcode-chr4-1037890_S0_Sub0_mip0	C0	TCATAGGTATTTGGTTTGTCAGGCANNNNAGATCGGAAGAGCACACGTGACTCGCCAAGCTGAAGNNNNNNNNNNGTATTTTTGTACATGTTTAGAAGAGAAA	chr4	1037875	1037962	GCTGGCCTCTTACTCCTCCACGTTAATCTTAAACTCGTACTCCTGGTCACACCCAACATAACAATCATTGATGACATAAATTACTACG	141	1037890	C	G	TRUE	FALSE	reverse
ideel-barcode-chr4-1035499	ideel-barcode-chr4-1035499_S0_Sub0_mip0	C0	TATACCTATTGAAATATACTTGCATGCAGTNNNNAGATCGGAAGAGCACACGTGACTCGCCAAGCTGAAGNNNNNNNNNNTTTATGATTATATAGGATTAAATAGAATATTGTG	chr4	1035406	1035501	CCTATCTAGTTGTTCCTTATATAATTCAAAAGATTTCGCTGAATGGATCGGATGTAAAAAAAATGATTATTATAACTTTTTATCAACGGTTAGAGA	160	1035493	G	A	TRUE	FALSE	forward
ideel-barcode-chr4-1035499	ideel-barcode-chr4-1035499_S0_Sub0_mip0	C0	TATACCTATTGAAATATACTTGCATGCAGTNNNNAGATCGGAAGAGCACACGTGACTCGCCAAGCTGAAGNNNNNNNNNNTTTATGATTATATAGGATTAAATAGAATATTGTG	chr4	1035406	1035501	CCTATCTAGTTGTTCCTTATATAATTCAAAAGATTTCGCTGAATGGATCGGATGTAAAAAAAATGATTATTATAACTTTTTATCAACGGTTAGAGA	160	1035499	A	G	TRUE	FALSE	forward
ideel-barcode-chr4-791143	ideel-barcode-chr4-791143_S0_Sub0_mip0	C0	TACATCATCAATATATTCTTTTTCATCATTCTGTNNNNAGATCGGAAGAGCACACGTGACTCGCCAAGCTGAAGNNNNNNNNNNTTTGTATATTTTCTACATCTTCTTTTAATTTAT	chr4	791111	791186	CAAATAAGTTGACATAAAAATTATATAATATTTTTAACGTACCTAAAACTTTTGTGTTTTTTTTTTCTTCTTTTAC	143	791143	A	G	TRUE	FALSE	reverse
ideel-barcode-chr4-413424	ideel-barcode-chr4-413424_S0_Sub0_mip0	C0	AACAAAGCCTTCCATATAAAATGAATAATTTAAAANNNNAGATCGGAAGAGCACACGTGACTCGCCAAGCTGAAGNNNNNNNNNNTTATCTAACACATTTACATATTTTATATTATTTGA	chr4	413418	413489	TGTGTTCCCAGATTTTATGTTATATCCTATAGTTTTATTAAAAACCAACACCACCAGAAAAGACAGCAAAGC	142	413424	C	T	FALSE	TRUE	reverse
ideel-barcode-chr4-485881	ideel-barcode-chr4-485881_S0_Sub0_mip0	C0	ATATCTATTATTTTCCATTTATGTATTTGAGCTGANNNNAGATCGGAAGAGCACACGTGACTCGCCAAGCTGAAGNNNNNNNNNNTTTTGATAATTCTAAAAGGTTATTATTACAAT	chr4	485850	485928	CTTGTATATTTTCTTTCTCGTTAACTATTAAATAATTCTTGTTTCTCTCATTAAATCCTTTGAAATATATATTTTGTGC	146	485881	A	T	FALSE	TRUE	reverse
ideel-barcode-chr4-927454	ideel-barcode-chr4-927454_S0_Sub0_mip0	C0	TTTATTTTGATAATAAGCAAAAAGGAAAGGAATNNNNAGATCGGAAGAGCACACGTGACTCGCCAAGCTGAAGNNNNNNNNNNGTAAATAACATGAATAGCTTTAATAGTAATAGT	chr4	927407	927485	GACCATATGGAACCAAAGTATGATGGATATGATGACAATATGATGAGAGGAATGGTAGAAAGGGCATTATCTTCATCGC	145	927454	A	G	TRUE	FALSE	forward
ideel-barcode-chr4-1125973	ideel-barcode-chr4-1125973_S0_Sub0_mip0	C0	TGTGATATGTACCAATATAATAGGAGTGTATATAANNNNAGATCGGAAGAGCACACGTGACTCGCCAAGCTGAAGNNNNNNNNNNCGTGTTTATAATAACTTATGAATAATATTATTTTT	chr4	1125945	1126043	ACGTCTAAATATGTTATATTGAATGAACAGAAATACGTTTTATGAATATATATATTTTATTTTATTATTCTTGAAAGTTTAATTTTTTTTTTTTTTTTG	169	1125973	A	G	FALSE	TRUE	forward
ideel-barcode-chr4-139405	ideel-barcode-chr4-139405_S0_Sub0_mip0	C0	ATTTATAAGTTGTACTTTGTGTGTAATATCATTTTNNNNAGATCGGAAGAGCACACGTGACTCGCCAAGCTGAAGNNNNNNNNNNTTGTTTGATTTGTTGTATAAATAGTAAGA	chr4	139313	139418	GATCTTGTAAATCTTTTTTATGATCTTTTATATTATTTATAATAATCTTTGTTATTTCATTATTTTTTTTGTTTAATATTTCATCATGTATATTTTTATATATATG	170	139405	A	G	TRUE	FALSE	reverse
ideel-barcode-chr4-856599	ideel-barcode-chr4-856599_S0_Sub0_mip0	C0	TTTTTATCATCACGATTATATTGTTCATTCGTTTTNNNNAGATCGGAAGAGCACACGTGACTCGCCAAGCTGAAGNNNNNNNNNNTTTGTATTTTTATAGTATTCATAACAATTTGTT	chr4	856562	856651	TTTTTTTGTTTTATTTTGGATTCAACAATTTCAATTAACCTATGTATAGGAAAAGTCCTATTTACATAAATGTAAAAAATAATATCCCTC	158	856599	A	G	TRUE	FALSE	forward
ideel-barcode-chr4-794321	ideel-barcode-chr4-794321_S0_Sub0_mip0	C0	TTCAGGATGAAAAGGGGGAAAGAANNNNAGATCGGAAGAGCACACGTGACTCGCCAAGCTGAAGNNNNNNNNNNTGGATTATGTAAACAAAACATGACATAT	chr4	794313	794415	CATTATCCTATGAAGGTAACAAATGTAGGAAAAAAAAAAGGAACCTTTACAATATCTAGTGACATGTATCAATCCATGAAAGAGAAGGGGAATCACATATTTT	155	794321	T	A	TRUE	FALSE	forward
ideel-barcode-chr4-124690	ideel-barcode-chr4-124690_S0_Sub0_mip0	C0	AGCAAATGATTTAGGTACTTTATGAACACTNNNNAGATCGGAAGAGCACACGTGACTCGCCAAGCTGAAGNNNNNNNNNNATCATTCTAAATTCGTTAATATTTAAATTATTATT	chr4	124635	124733	ATTATTATCAATCCAATCATAAAAAATATTATCCATATAAGTTTCCATATTTTGTTCTCCTATTAAAATTATTTCATTACATTCTTGCCATTTCTCTTC	164	124690	T	C	FALSE	TRUE	forward
ideel-barcode-chr4-889062	ideel-barcode-chr4-889062_S0_Sub0_mip0	C0	TGATGAATATAAAGCATCTGACAAATAATAATCCNNNNAGATCGGAAGAGCACACGTGACTCGCCAAGCTGAAGNNNNNNNNNNTTATGTGATCATCATTTTGATTCTTTTT	chr4	888967	889074	TTCATCACATGATGGAATATTTATATCATTATCATGATAATTTTTCAAATCTTTTACATATTTTTTCGTCTCCCTTCTATTATACAAAGGTATATTATATACACTTCC	170	889062	A	T	TRUE	FALSE	reverse
ideel-barcode-chr4-884153	ideel-barcode-chr4-884153_S0_Sub0_mip0	C0	ATATAATGTATATTTTTATTTCGAGCGTATGAAAANNNNAGATCGGAAGAGCACACGTGACTCGCCAAGCTGAAGNNNNNNNNNNAAAGTGAATTTATATGTAACCATAAATTATTTATT	chr4	884139	884237	ATATTTTAAAATATTGAATTCATGTAAATTATATTTATATTTATATTCCTACTTTTATTATGAATTCTATATTTATTCTTTTAAAAAATATATAAAGAA	169	884153	T	G	FALSE	TRUE	forward
ideel-barcode-chr10-1519673	ideel-barcode-chr10-1519673_S0_Sub0_mip0	C0	TTTTCTCCTACTTTTTCTCTTACTTTCATTATTANNNNAGATCGGAAGAGCACACGTGACTCGCCAAGCTGAAGNNNNNNNNNNTCTCTTTTTAACTTTAATTCGTTCATTT	chr10	1519596	1519695	TTTTATTATCCTTTTCTTTCCTCCTCTTTTCTTTCTTATTCCTCCGCTTCATTTTCCCTTCTCTTTTTGCCAAATTATCTTTTAAATTTACTTTCACTTT	162	1519673	G	A	TRUE	FALSE	reverse
ideel-barcode-chr10-558456	ideel-barcode-chr10-558456_S0_Sub0_mip0	C0	TTTTGAATTATTATTGTTCTCATTCATATCCTCTNNNNAGATCGGAAGAGCACACGTGACTCGCCAAGCTGAAGNNNNNNNNNNTCAAATATTTTGCATTAATAGATCTTTGT	chr10	558382	558458	ATGGTATTATATTCAGTGTTTGGATATTGATTATTATTTGTTTGTTCATTGATATTTTCTACACTGTCACCTGTAAC	140	558456	C	A	TRUE	FALSE	reverse
ideel-barcode-chr10-425295	ideel-barcode-chr10-425295_S0_Sub0_mip0	C0	TATGAAATATATTAAATATCATGCTATGGGTCATNNNNAGATCGGAAGAGCACACGTGACTCGCCAAGCTGAAGNNNNNNNNNNCCACAAATAAGAATTAATAATATATTAAATTCATT	chr10	425254	425343	ATTAACTTGTAAAGAAAGAATAATAAATAATTTGAATGGTGATATTTCGAGATTATATATTGATAATGTACAAATACATTACAATACACC	159	425295	C	A	TRUE	FALSE	reverse
ideel-barcode-chr10-146075	ideel-barcode-chr10-146075_S0_Sub0_mip0	C0	ACAATAATATACTCTTATATTCTATGCTCAAGAACNNNNAGATCGGAAGAGCACACGTGACTCGCCAAGCTGAAGNNNNNNNNNNCCAACACATTATTTATTGTATTTTCTATATATTAT	chr10	146009	146090	ATCCTTCACATCTTTATATTGGTCTTTTTCAATCCACAAAGCATTTATGGAATTCCTATTTATAATCGCTTGTGTATCATTT	152	146075	C	T	TRUE	FALSE	forward
ideel-barcode-chr10-797801	ideel-barcode-chr10-797801_S0_Sub0_mip0	C0	AAAATACATTTTAATGATATAAATAGCCTTGAAGTNNNNAGATCGGAAGAGCACACGTGACTCGCCAAGCTGAAGNNNNNNNNNNGAATATACAAAAGAAGGTTGTAATTTATTAAA	chr10	797721	797820	ACTAACCGTTTTTAATATTCCTCATTTAAGATATTTTTTTGTAAGTAAAGATTTAAATTTTATAAAATGGTATTCATCTAGAAAACAAGATGACCAATGT	167	797801	G	A	FALSE	TRUE	forward
ideel-barcode-chr10-797801	ideel-barcode-chr10-797801_S0_Sub0_mip0	C0	AAAATACATTTTAATGATATAAATAGCCTTGAAGTNNNNAGATCGGAAGAGCACACGTGACTCGCCAAGCTGAAGNNNNNNNNNNGAATATACAAAAGAAGGTTGTAATTTATTAAA	chr10	797721	797820	ACTAACCGTTTTTAATATTCCTCATTTAAGATATTTTTTTGTAAGTAAAGATTTAAATTTTATAAAATGGTATTCATCTAGAAAACAAGATGACCAATGT	167	797802	A	G	TRUE	FALSE	forward
ideel-barcode-chr10-464500	ideel-barcode-chr10-464500_S0_Sub0_mip0	C0	AAAAGAATTTTGATGCATTTTATTTGTACGACNNNNAGATCGGAAGAGCACACGTGACTCGCCAAGCTGAAGNNNNNNNNNNACAAACAATAATTTTAAATTTCTTGCTTC	chr10	464500	464603	AGATCATAATGTTATACAAAAAGCTATAACAAATATTAAATTAAAAATTAGTGACTATCTAAATATACCTATAGACAAGTTAAATCCAAAACTTAAAATGGATC	165	464500	A	G	TRUE	FALSE	forward
ideel-barcode-chr10-1433766	ideel-barcode-chr10-1433766_S0_Sub0_mip0	C0	AGGTTGATTTTCCTGTTGTGTTGTTNNNNAGATCGGAAGAGCACACGTGACTCGCCAAGCTGAAGNNNNNNNNNNCTCACGCTACCTTGGTTTACTT	chr10	1434013	1434133	CTTGGATGCTACCAACATTACTTTCATGATTTTCTCTTTCATTATTGTTGTCACCTTTATTCGGTTCTGTTTGTCCTTGATGTTCATTAATAACAGCTGTGGTAACAGGTGTTTCTACAAC	168	1434066	A	C	TRUE	FALSE	reverse
ideel-barcode-chr10-1433766	ideel-barcode-chr10-1433766_S0_Sub0_mip0	C0	AGGTTGATTTTCCTGTTGTGTTGTTNNNNAGATCGGAAGAGCACACGTGACTCGCCAAGCTGAAGNNNNNNNNNNCTCACGCTACCTTGGTTTACTT	chr10	1434013	1434133	CTTGGATGCTACCAACATTACTTTCATGATTTTCTCTTTCATTATTGTTGTCACCTTTATTCGGTTCTGTTTGTCCTTGATGTTCATTAATAACAGCTGTGGTAACAGGTGTTTCTACAAC	168	1434072	G	A	TRUE	FALSE	reverse
ideel-barcode-chr10-1433766	ideel-barcode-chr10-1433766_S0_Sub0_mip0	C0	AGGTTGATTTTCCTGTTGTGTTGTTNNNNAGATCGGAAGAGCACACGTGACTCGCCAAGCTGAAGNNNNNNNNNNCTCACGCTACCTTGGTTTACTT	chr10	1434013	1434133	CTTGGATGCTACCAACATTACTTTCATGATTTTCTCTTTCATTATTGTTGTCACCTTTATTCGGTTCTGTTTGTCCTTGATGTTCATTAATAACAGCTGTGGTAACAGGTGTTTCTACAAC	168	1434084	C	T	TRUE	FALSE	reverse
ideel-barcode-chr10-1433766	ideel-barcode-chr10-1433766_S0_Sub0_mip0	C0	AGGTTGATTTTCCTGTTGTGTTGTTNNNNAGATCGGAAGAGCACACGTGACTCGCCAAGCTGAAGNNNNNNNNNNCTCACGCTACCTTGGTTTACTT	chr10	1434013	1434133	CTTGGATGCTACCAACATTACTTTCATGATTTTCTCTTTCATTATTGTTGTCACCTTTATTCGGTTCTGTTTGTCCTTGATGTTCATTAATAACAGCTGTGGTAACAGGTGTTTCTACAAC	168	1434096	A	G	TRUE	FALSE	reverse
ideel-barcode-chr10-375664	ideel-barcode-chr10-375664_S0_Sub0_mip0	C0	ACAAAATAATGTGGATATTAATCATAATGAAGCNNNNAGATCGGAAGAGCACACGTGACTCGCCAAGCTGAAGNNNNNNNNNNTCAAGTATGTTAAATAAATGTAATTTTGTTATAT	chr10	375660	375741	TCACTTCATTTTTATTATCCAAACAATTACAATATTATGTAGACCAAACAGATCCTCATTATAATAGCACAAGCTGTTCTCC	149	375664	T	C	TRUE	FALSE	forward
ideel-barcode-chr10-653138	ideel-barcode-chr10-653138_S0_Sub0_mip0	C0	AAAAGAAAAGACTACATTAAGAAAAAGTAAGCAGANNNNAGATCGGAAGAGCACACGTGACTCGCCAAGCTGAAGNNNNNNNNNNTGTATTGTTTATTTTTAGAATGCTTATATATGT	chr10	653089	653168	GGAGACAAATACGAAAAGGCTGTAGATTATGGTTTTAGAGAAAGCAGAATTTTAGCTGAAGGAGAAGATACGTGTGCACG	148	653138	C	T	FALSE	TRUE	reverse
ideel-barcode-chr10-225629	ideel-barcode-chr10-225629_S0_Sub0_mip0	C0	GACATGTTGGAAACAAGGACGACANNNNAGATCGGAAGAGCACACGTGACTCGCCAAGCTGAAGNNNNNNNNNNCAACATTTTCACACAACTATTTATGTTA	chr10	225516	225631	CTCTGGAGTGTATGAAATATTTTTCTATATTAATGTTCCCATTTATACCAAACATTTCTTTGGCTATTTTAAGAAATATTGGTTTCGATGACATTGACGAGGAGAATATATCTCTC	168	225629	G	A	TRUE	FALSE	reverse
ideel-barcode-chr10-808864	ideel-barcode-chr10-808864_S0_Sub0_mip0	C0	ATACTTCGTCTTTAAGCGATGGCANNNNAGATCGGAAGAGCACACGTGACTCGCCAAGCTGAAGNNNNNNNNNNCATAGGTACAAGGAATTTCTTCTTTT	chr10	808863	808967	CTATTATGGGTAAATTAGATCTGTTAGCTCTCTCACATACTACAGGTATACGATTAGGATATTTGGAACGAATTTTATGAGTCTCTGCAACTCTGTTTTCGAAAG	155	808864	T	G	TRUE	TRUE	forward
ideel-barcode-chr10-240614	ideel-barcode-chr10-240614_S0_Sub0_mip0	C0	TTAGTAAATATACCGTCTAATGAAGAAGCANNNNAGATCGGAAGAGCACACGTGACTCGCCAAGCTGAAGNNNNNNNNNNACAAAATGATGTGTATAAAGAAGATGAA	chr10	240548	240658	AAGGGGAGTTATATTAATAATAGTAATATTAATGATGAATTAAGGAAAATAAAAGATTGGGATTTAAAAAAATGGCAACCTGTAATTGAAGATCGTTTTTTTTTAGAATGG	169	240614	C	T	TRUE	FALSE	reverse
ideel-barcode-chr10-735409	ideel-barcode-chr10-735409_S0_Sub0_mip0	C0	ATTTTTAAAAACAATGAAAAATAAAGAAAGGAAGGNNNNAGATCGGAAGAGCACACGTGACTCGCCAAGCTGAAGNNNNNNNNNNAAAGTATCTTAATAAATATTATAAGGGTATAAAAA	chr10	735377	735458	AAGTGAAACTTCAAACAAAAAAATATAAGGCGGAGGTATATAAAGTACTCTTGAAAAGAATAAGTTATACAATATATAATAT	152	735409	G	C	FALSE	TRUE	forward
ideel-barcode-chr10-113582	ideel-barcode-chr10-113582_S0_Sub0_mip4	C0	ATTTTCATTTGAAGGTATATAATTTTGTGAAGAATNNNNAGATCGGAAGAGCACACGTGACTCGCCAAGCTGAAGNNNNNNNNNNCATTAAACTTTCTTCTAATATTTTTGTTATTATTT	chr10	113766	113859	CATCGTCTAATTGTTTTCCATCATTTGAATGTGTAATAATAATATTATTTTTTAATAATTCTTTTATAACCTGAATTTGAAATATATATATGTC	164	113768	C	T	TRUE	TRUE	reverse
ideel-barcode-chr10-113582	ideel-barcode-chr10-113582_S0_Sub0_mip1	C0	TCTTTTATAAAATTCTTACAACAACTTATGACATTNNNNAGATCGGAAGAGCACACGTGACTCGCCAAGCTGAAGNNNNNNNNNNGATATGAACTTAAAAGAAAATGAAATAGAAAT	chr10	113501	113582	GACTCAAGTAGAAACCTTAAAACATTTAATACATAATAATTTATTAACGGAATTTCATGACACAAAAGAAAAAAATTTGGAA	149	113505	C	A	FALSE	TRUE	forward
ideel-barcode-chr10-113582	ideel-barcode-chr10-113582_S0_Sub0_mip1	C0	TCTTTTATAAAATTCTTACAACAACTTATGACATTNNNNAGATCGGAAGAGCACACGTGACTCGCCAAGCTGAAGNNNNNNNNNNGATATGAACTTAAAAGAAAATGAAATAGAAAT	chr10	113501	113582	GACTCAAGTAGAAACCTTAAAACATTTAATACATAATAATTTATTAACGGAATTTCATGACACAAAAGAAAAAAATTTGGAA	149	113582	A	T	FALSE	TRUE	forward
ideel-barcode-chr10-113582	ideel-barcode-chr10-113582_S0_Sub0_mip0	C0	AATACTTTTTCTCATTAATTCATGTATTACTTGTTNNNNAGATCGGAAGAGCACACGTGACTCGCCAAGCTGAAGNNNNNNNNNNATGTATTAAATGTTTTAAGGTTTCTACTT	chr10	113406	113505	GAGTCATTTCTATTTCATTTTCTTTTAAGTTCATATCTTCATTTCTCACATTTTGTGATAAATCAGTTTCTATATCTTTTCTTGTCCTTCTTTTTGAAAT	164	113505	C	A	FALSE	TRUE	reverse
ideel-barcode-chr10-113582	ideel-barcode-chr10-113582_S0_Sub0_mip3	C0	ATATTATTATTACACATTCAAATGATGGAAAACAANNNNAGATCGGAAGAGCACACGTGACTCGCCAAGCTGAAGNNNNNNNNNNAATACAAAAATCAAATACACAATTGTCT	chr10	113727	113814	CAAAATTCTTCACAAAATTATATACCTTCAAATGAAAATGACATATATATATTTCAAATTCAGGTTATAAAAGAATTATTAAAAAATA	151	113768	C	T	TRUE	TRUE	forward
ideel-barcode-chr10-113582	ideel-barcode-chr10-113582_S0_Sub0_mip2	C0	TGTCATGAAATTCCGTTAATAAATTATTATGTATTNNNNAGATCGGAAGAGCACACGTGACTCGCCAAGCTGAAGNNNNNNNNNNATTAGATCTTTTACTAATATATTGTTAGAAAATT	chr10	113563	113634	CTTTTTCATTCTTTTCTAATGTCATAAGTTGTTGTAAGAATTTTATAAAAGATTCCAAATTTTTTTCTTTTG	141	113582	A	T	FALSE	TRUE	reverse
ideel-barcode-chr10-113582	ideel-barcode-chr10-113582_S0_Sub0_mip2	C0	TGTCATGAAATTCCGTTAATAAATTATTATGTATTNNNNAGATCGGAAGAGCACACGTGACTCGCCAAGCTGAAGNNNNNNNNNNATTAGATCTTTTACTAATATATTGTTAGAAAATT	chr10	113563	113634	CTTTTTCATTCTTTTCTAATGTCATAAGTTGTTGTAAGAATTTTATAAAAGATTCCAAATTTTTTTCTTTTG	141	113618	A	G	TRUE	TRUE	reverse
ideel-barcode-chr10-223343	ideel-barcode-chr10-223343_S0_Sub0_mip0	C0	AAATTTCCTAACACCTTAATGCATAAAAGANNNNAGATCGGAAGAGCACACGTGACTCGCCAAGCTGAAGNNNNNNNNNNATAATAAATTATTTAAAAAGACAACTAACTTTTT	chr10	223139	223244	TTCATATATCGCTTTGGGGGTTATAACAGGTTATGTGGCTCAAATGGTAACATATCCTCTAGAAACGTATAGGAGAAAATATCAATATCATGTTATGTATGAACAG	170	223211	G	A	TRUE	FALSE	forward
ideel-barcode-chr10-223343	ideel-barcode-chr10-223343_S0_Sub0_mip1	C0	TGTTATAACCCCCAAAGCGATATATGANNNNAGATCGGAAGAGCACACGTGACTCGCCAAGCTGAAGNNNNNNNNNNTGCTGTGTTGTTGTATTATTCTTTAAAT	chr10	223167	223275	ATCTTTTATGCATTAAGGTGTTAGGAAATTTCTGTTCATACATAACATGATATTGATATTTTCTCCTATACGTTTCTAGAGGATATGTTACCATTTGAGCCACATAACC	164	223211	G	A	TRUE	FALSE	reverse
ideel-barcode-chr10-1391657	ideel-barcode-chr10-1391657_S0_Sub0_mip0	C0	AAAAATTCTTCAAATTATCATGAATCATCTATTGANNNNAGATCGGAAGAGCACACGTGACTCGCCAAGCTGAAGNNNNNNNNNNATTACGAAGGAAGATAAACGTAATTTAA	chr10	1391554	1391660	GACATCGTTTGGGAGTTGATAATTTTAATATAAAAGCAGAAAATAATAAAATTGAAGGAAAAGATGGTAAAAAAGGAAGTGAAGCATCTGAAAAAGAAACAAAAGAG	170	1391657	A	G	TRUE	FALSE	forward
ideel-barcode-chr10-1391657	ideel-barcode-chr10-1391657_S0_Sub0_mip0	C0	AAAAATTCTTCAAATTATCATGAATCATCTATTGANNNNAGATCGGAAGAGCACACGTGACTCGCCAAGCTGAAGNNNNNNNNNNATTACGAAGGAAGATAAACGTAATTTAA	chr10	1391554	1391660	GACATCGTTTGGGAGTTGATAATTTTAATATAAAAGCAGAAAATAATAAAATTGAAGGAAAAGATGGTAAAAAAGGAAGTGAAGCATCTGAAAAAGAAACAAAAGAG	170	1391660	G	A	TRUE	FALSE	forward
ideel-barcode-chr10-1391657	ideel-barcode-chr10-1391657_S0_Sub0_mip1	C0	TTCTTTTTCAGATGCTTCACTTCCTTNNNNAGATCGGAAGAGCACACGTGACTCGCCAAGCTGAAGNNNNNNNNNNTGTTTTATCTCGTACACCAAAATTT	chr10	1391652	1391749	GTATCTGTTTGTTCTTCACTTTGTAATAGATTATCATTATCATTGTCATTATGATCAATAGATGATTCATGATAATTTGAAGAATTTTTCTCTTTTGT	149	1391657	A	G	TRUE	FALSE	reverse
ideel-barcode-chr10-1391657	ideel-barcode-chr10-1391657_S0_Sub0_mip1	C0	TTCTTTTTCAGATGCTTCACTTCCTTNNNNAGATCGGAAGAGCACACGTGACTCGCCAAGCTGAAGNNNNNNNNNNTGTTTTATCTCGTACACCAAAATTT	chr10	1391652	1391749	GTATCTGTTTGTTCTTCACTTTGTAATAGATTATCATTATCATTGTCATTATGATCAATAGATGATTCATGATAATTTGAAGAATTTTTCTCTTTTGT	149	1391660	G	A	TRUE	FALSE	reverse
ideel-barcode-chr10-1172279	ideel-barcode-chr10-1172279_S0_Sub0_mip0	C0	ATGATTACTATTAATTCCGCTTGTTAACAATTTNNNNAGATCGGAAGAGCACACGTGACTCGCCAAGCTGAAGNNNNNNNNNNAACATGTCTACATATTTACTTATTAATATATTTT	chr10	1172251	1172350	GAAGAATTGATTTCTCATTTATTATTTCTTTGACTAAATCTTCTTCAGCATATGGTATATCCTTCAAAGAAATTTTTAATTTCTTAAGAAGTAGAGTTAG	167	1172279	T	C	TRUE	FALSE	forward
ideel-barcode-chr10-1172279	ideel-barcode-chr10-1172279_S0_Sub0_mip0	C0	ATGATTACTATTAATTCCGCTTGTTAACAATTTNNNNAGATCGGAAGAGCACACGTGACTCGCCAAGCTGAAGNNNNNNNNNNAACATGTCTACATATTTACTTATTAATATATTTT	chr10	1172251	1172350	GAAGAATTGATTTCTCATTTATTATTTCTTTGACTAAATCTTCTTCAGCATATGGTATATCCTTCAAAGAAATTTTTAATTTCTTAAGAAGTAGAGTTAG	167	1172282	G	A	TRUE	FALSE	forward
ideel-barcode-chr10-1414588	ideel-barcode-chr10-1414588_S0_Sub0_mip0	C0	AATTCACACCGTGCAACTGTTGTGNNNNAGATCGGAAGAGCACACGTGACTCGCCAAGCTGAAGNNNNNNNNNNTTCTTAAAGCAGTAATTGATAACAAAAA	chr10	1414567	1414669	AAATCAAGATTCTCTAACAACCACTTCTTTATCAACGTCTATTAATAGTGTTAGGGATTCTAGTAATCTAGATCAACGAGGGAATATAACAACATCTCAAGGA	155	1414588	C	A	TRUE	FALSE	forward
ideel-barcode-chr10-1035800	ideel-barcode-chr10-1035800_S0_Sub0_mip0	C0	ATTATCTTTATTCACATGATACTCTTCATCATCATNNNNAGATCGGAAGAGCACACGTGACTCGCCAAGCTGAAGNNNNNNNNNNTATTTATAATCATTTTCATTATTTCTGGATAATT	chr10	1035732	1035810	CGTCTTTTATAGAATCTTGTGATATTTTCCTCTTTCCTAATAATGATATATTATCACTGTTCTTATTTTTCTTCTCTCT	148	1035800	T	C	TRUE	FALSE	reverse
ideel-barcode-chr10-190030	ideel-barcode-chr10-190030_S0_Sub0_mip0	C0	TAGTGTGTATATAAAAACATTATATAGCTGTTTCANNNNAGATCGGAAGAGCACACGTGACTCGCCAAGCTGAAGNNNNNNNNNNTGATAAATCATTCATTAATAATATTAGATTTGAA	chr10	189941	190035	AAATTGAAAGTAGAAAGACGTAAGAAATGTAAAAGGAATGTACATAAGAATAAGGAATTTTTTTTTTGTAACAACAGTATTGAAATATATTGTAA	164	189952	T	C	TRUE	FALSE	reverse
ideel-barcode-chr10-190030	ideel-barcode-chr10-190030_S0_Sub0_mip0	C0	TAGTGTGTATATAAAAACATTATATAGCTGTTTCANNNNAGATCGGAAGAGCACACGTGACTCGCCAAGCTGAAGNNNNNNNNNNTGATAAATCATTCATTAATAATATTAGATTTGAA	chr10	189941	190035	AAATTGAAAGTAGAAAGACGTAAGAAATGTAAAAGGAATGTACATAAGAATAAGGAATTTTTTTTTTGTAACAACAGTATTGAAATATATTGTAA	164	190030	C	T	TRUE	FALSE	reverse
ideel-barcode-chr10-1554604	ideel-barcode-chr10-1554604_S0_Sub0_mip0	C0	TGAAGTATTCAGTACTGCATTTATTTGGTNNNNAGATCGGAAGAGCACACGTGACTCGCCAAGCTGAAGNNNNNNNNNNTCAGCCTTAAATTTTAAATATTACTATTATAAAAA	chr10	1554572	1554670	AAAGTCAAAGAAAAAAAAAAAAAAAAAGAGTTTAGTGAAAATGGCATTAACACCAATATTTGTACTTTTATCCATGTTTACTTTAAATAAAGTGGCCCC	163	1554604	A	G	TRUE	FALSE	reverse
ideel-barcode-chr10-638837	ideel-barcode-chr10-638837_S0_Sub0_mip0	C0	ATTTATTAGTTACAAACCCAACCAGAATTACNNNNAGATCGGAAGAGCACACGTGACTCGCCAAGCTGAAGNNNNNNNNNNTTGACTTATACATTGATTTAGTAAAGAAATAT	chr10	638565	638664	CCAATTGTTTCTATTGAAGATCCATTTGATCAAGATGATTGGGAAAATTATGCTAAATTAACAGCAGCTATTGGAAAGGATGTTCAAATTGTTGGTGATG	163	638636	T	C	TRUE	FALSE	forward
ideel-barcode-chr10-638837	ideel-barcode-chr10-638837_S0_Sub0_mip1	C0	TTAATTTAGCATAATTTTCCCAATCATCTTGANNNNAGATCGGAAGAGCACACGTGACTCGCCAAGCTGAAGNNNNNNNNNNGAAGTAAAGCATTGCAAGCATTT	chr10	638626	638710	TTTTCAAGAGCTTTAGTAATTCTGGTTGGGTTTGTAACTAATAAATCATCACCAACAATTTGAACATCCTTTCCAATAGCTGCTG	140	638636	T	C	TRUE	FALSE	reverse
ideel-barcode-chr10-638837	ideel-barcode-chr10-638837_S0_Sub0_mip2	C0	TGCAGAAGTGAAAGAAACGCCANNNNAGATCGGAAGAGCACACGTGACTCGCCAAGCTGAAGNNNNNNNNNNATTGAAGCTTGCTTATTATCTCAAAAA	chr10	638796	638903	AATAACTGGGGTGTTATGGTTTCTCACAGATCTGGTGAAACCGAAGATGTTTTTATTGCTGATTTAGTTGTTGCTTTAAGAACCGGACAAATCAAAACAGGAGCACCA	157	638837	C	T	TRUE	FALSE	forward
ideel-barcode-chr10-638837	ideel-barcode-chr10-638837_S0_Sub0_mip3	C0	TTTCACCAGATCTGTGAGAAACCANNNNAGATCGGAAGAGCACACGTGACTCGCCAAGCTGAAGNNNNNNNNNNTTCCTAAAGATTCTTCAATTCTTAATAATT	chr10	638836	638934	GGTTATATTTGGCGTTTCTTTCACTTCTGCATGGTGCTCCTGTTTTGATTTGTCCGGTTCTTAAAGCAACAACTAAATCAGCAATAAAAACATCTTCGG	153	638837	C	T	TRUE	FALSE	reverse
ideel-barcode-chr10-1463519	ideel-barcode-chr10-1463519_S0_Sub0_mip0	C0	ATTAATGTTAATTTTTCGTCATTAAAAAGAGAAACNNNNAGATCGGAAGAGCACACGTGACTCGCCAAGCTGAAGNNNNNNNNNNAAATTTCGAATGTATTGAAAAAGAAGAA	chr10	1463499	1463594	CGTTGGTATTTGGGTGAGAAAAAATATAATTTAGATAACTTTAAAAGAAATAAATATTTAGAGGTAGACGCTCCTTTAGTTTTTACCATCAAAACA	159	1463519	A	G	TRUE	FALSE	forward
ideel-barcode-chr10-129644	ideel-barcode-chr10-129644_S0_Sub0_mip0	C0	TCATTAATATTTTTAAAACCTTGCTTTACATTACTNNNNAGATCGGAAGAGCACACGTGACTCGCCAAGCTGAAGNNNNNNNNNNTTGTGATCTTCATTTGTTGCGT	chr10	129605	129687	GATATCTTTTTTCGTTCATATCATCATTAACCTCCTTTTTTGTCAATCCACTTTCCTTTTGGTCTTTAAAATTTGCTATTTGC	140	129644	G	A	TRUE	FALSE	reverse
ideel-barcode-chr10-669306	ideel-barcode-chr10-669306_S0_Sub0_mip0	C0	TTGAATAAATTTAGACTTAGACATACTACCTCTNNNNAGATCGGAAGAGCACACGTGACTCGCCAAGCTGAAGNNNNNNNNNNATCCACTCAAAAATAGTTTTATCTTTTT	chr10	669252	669357	TTAAACGAAATGCATACCACTTCATTCTTCTTTCCATAATATCTTTCCACATAACATTCAATTGTCTTCTTTGATTCAACCAATTATCTCTTTGTTCATTTATTAG	167	669306	C	T	FALSE	TRUE	forward
ideel-barcode-chr10-992490	ideel-barcode-chr10-992490_S0_Sub0_mip0	C0	AAAAATGAAGATTATATGGGTCATACGAATGANNNNAGATCGGAAGAGCACACGTGACTCGCCAAGCTGAAGNNNNNNNNNNATAGATCATTATATAGCATATGAATATTATAAGGA	chr10	992481	992571	GGACCGTACGGAATTTATATTAACTATTATGAATGAAAAAAATATTACTCATCAAGAAACTCAAAGTCTTGAAATGAAAAAGTTGAAAGGG	158	992490	G	A	TRUE	FALSE	forward
ideel-barcode-chr10-670187	ideel-barcode-chr10-670187_S0_Sub0_mip0	C0	AATACGATAAAAAGAAAGAAGAGAACAAATTACNNNNAGATCGGAAGAGCACACGTGACTCGCCAAGCTGAAGNNNNNNNNNNTATGATGAGAATTGTTATGAAACTGAA	chr10	669810	669909	GGTGAAACAAAGGGGTCATTATACTCTGATAATTATAATAAAAAAAAAAAAACAGATAGTATGAATAAAATTGCAAAAAAAGATTCTTGTTCTGACTTAC	160	669908	C	T	FALSE	TRUE	reverse
ideel-barcode-chr10-670187	ideel-barcode-chr10-670187_S0_Sub0_mip1	C0	TTTCGTAGGAAATTCATATTCACTATCATTACAANNNNAGATCGGAAGAGCACACGTGACTCGCCAAGCTGAAGNNNNNNNNNNTGCAATTTTATTCATACTATCTGTTTTT	chr10	669863	669945	TTTTTTTTATTATAATTATCAGAGTATAATGACCCCTTTGTTTCACCTTCAGTTTCATAACAATTCTCATCATAATCATTATA	145	669908	C	T	FALSE	TRUE	forward
ideel-barcode-chr10-670187	ideel-barcode-chr10-670187_S0_Sub0_mip2	C0	GAGAAAACATAGTCGAACATTACGTAAGAGNNNNAGATCGGAAGAGCACACGTGACTCGCCAAGCTGAAGNNNNNNNNNNAATTTTAATTATAAAGATTATATGACAGGAAAT	chr10	670082	670188	ATGAAAATTGATTTAGTTGATAGTTCAGACGAAGAATTTGAAAATAGGTATAATAGTAATTCCTCTACTCAGAAAAAAAAAAAAAAAAGAAGCAAAGTACCTGATTC	170	670187	A	T	FALSE	TRUE	reverse
ideel-barcode-chr10-1083764	ideel-barcode-chr10-1083764_S0_Sub0_mip0	C0	TCATATGAACCAGAAAATGAATTTTATTAAAAGTNNNNAGATCGGAAGAGCACACGTGACTCGCCAAGCTGAAGNNNNNNNNNNGATTTTGTTAATACATTTTCTATAAATTTAGTTT	chr10	1083684	1083777	CCATAGAAGAAGAAATTGAATCCATATTTTCTTTATTTTTATTATTTAAAAAATATTATATAAGTATTTGTGGTAATCAAACTACGAAAATATT	162	1083764	T	C	TRUE	FALSE	reverse
ideel-barcode-chr10-658448	ideel-barcode-chr10-658448_S0_Sub0_mip0	C0	ATAGATTTATTATTCGAAGATGATGAGGAAGATANNNNAGATCGGAAGAGCACACGTGACTCGCCAAGCTGAAGNNNNNNNNNNATTTAGTTATTATTCAAAGATACAATCGAT	chr10	658407	658483	GCTTAGCCGAGTTTGGGAGTGTTCGTAATATATTTAATTGGAGCGTGTTTACACATGTTTTTGAAAAAATGAAAAAC	141	658448	T	G	FALSE	TRUE	reverse
ideel-barcode-chr10-1320086	ideel-barcode-chr10-1320086_S0_Sub0_mip0	C0	TATATATCCTGCATTTCAAAATATTTTTAATTCCANNNNAGATCGGAAGAGCACACGTGACTCGCCAAGCTGAAGNNNNNNNNNNGAAGAACCCTTAAATAGCGGATAT	chr10	1319982	1320091	ACACTCCCTGAAATATTATATTTGTGTCAAAGTTCTTATAATAATCAAGTTTGTATTTCATTAAAAATTTTAAAACATGTTTTTATAAATATGCACATGAAATTATTATA	169	1320083	A	G	TRUE	FALSE	reverse
ideel-barcode-chr10-1320086	ideel-barcode-chr10-1320086_S0_Sub0_mip0	C0	TATATATCCTGCATTTCAAAATATTTTTAATTCCANNNNAGATCGGAAGAGCACACGTGACTCGCCAAGCTGAAGNNNNNNNNNNGAAGAACCCTTAAATAGCGGATAT	chr10	1319982	1320091	ACACTCCCTGAAATATTATATTTGTGTCAAAGTTCTTATAATAATCAAGTTTGTATTTCATTAAAAATTTTAAAACATGTTTTTATAAATATGCACATGAAATTATTATA	169	1320086	G	T	TRUE	FALSE	reverse
ideel-barcode-chr10-1432884	ideel-barcode-chr10-1432884_S0_Sub0_mip2	C0	TGATAATAGTAATCAGAATATTTTTCCAGATGGNNNNAGATCGGAAGAGCACACGTGACTCGCCAAGCTGAAGNNNNNNNNNNTCAAGAAGATAAAGGAGATAATGAAAAT	chr10	1432780	1432886	TCTCATGACATAAAATTTGAAGAAAAAAAAAATATTAATAAATCTTTAGACGCTGAATCCAATTATGGTATTAATGAAATTAGTATTACTGGTAATGATAGTAATAG	168	1432884	T	C	FALSE	TRUE	forward
ideel-barcode-chr10-1432884	ideel-barcode-chr10-1432884_S0_Sub0_mip0	C0	AGAATTTTCATTATCTCCTTTATCTTCTTGATCNNNNAGATCGGAAGAGCACACGTGACTCGCCAAGCTGAAGNNNNNNNNNNCCATCTGGAAAAATATTCTGATTACT	chr10	1432783	1432893	ATTATCACTATTACTATCATTACCAGTAATACTAATTTCATTAATACCATAATTGGATTCAGCGTCTAAAGATTTATTAATATTTTTTTTTTCTTCAAATTTTATGTCATG	170	1432884	T	C	FALSE	TRUE	reverse
ideel-barcode-chr10-1432884	ideel-barcode-chr10-1432884_S0_Sub0_mip1	C0	AGAATTTTCATTATCTCCTTTATCTTCTTGATCNNNNAGATCGGAAGAGCACACGTGACTCGCCAAGCTGAAGNNNNNNNNNNCCATCTGGAAAAATATTCTGATTACTAT	chr10	1432783	1432891	TATCACTATTACTATCATTACCAGTAATACTAATTTCATTAATACCATAATTGGATTCAGCGTCTAAAGATTTATTAATATTTTTTTTTTCTTCAAATTTTATGTCATG	170	1432884	T	C	FALSE	TRUE	reverse
ideel-barcode-chr10-638138	ideel-barcode-chr10-638138_S0_Sub0_mip0	C0	AAATTATCTTTCCAAGAATTTATGATAGTGCCANNNNAGATCGGAAGAGCACACGTGACTCGCCAAGCTGAAGNNNNNNNNNNGTATCTTTATACAAATATTTGGCACAATTA	chr10	638100	638177	GCTGGAAAGAAAAGTGACCAAATGGTATTACCAGTACCTTGTTTAAACGTTATCAATGGAGGATCCCATGCAGGAAAC	141	638138	T	A	TRUE	FALSE	forward
ideel-barcode-chr10-1551542	ideel-barcode-chr10-1551542_S0_Sub0_mip0	C0	TCCGATTGATACTCCAAGCTTTATGTNNNNAGATCGGAAGAGCACACGTGACTCGCCAAGCTGAAGNNNNNNNNNNTTTTTAATGTGAGGGGAGAAATACT	chr10	1551519	1551607	GCTTTTATAAGATAAAATATACCTCGAAAAACATAAGGAGATGTCCAATAAGATATAAACATGGTTAATAATGATGCTACCGTTGTTAG	140	1551542	T	A	TRUE	FALSE	forward
ideel-barcode-chr10-341106	ideel-barcode-chr10-341106_S0_Sub0_mip0	C0	TTTTTGGTAGAGTTGATATTTATAATCCGAAAAANNNNAGATCGGAAGAGCACACGTGACTCGCCAAGCTGAAGNNNNNNNNNNAAAGAATTTGTAGTTATTGTAGAATAAAACA	chr10	341028	341116	CGGAGTTGTTATTACATGTAGTAATACTGATTGTGATGTATCTTTTCATATATCTTGTGGTATTTTGCTAGGTTGTAAAATGGATAACT	154	341106	A	G	TRUE	FALSE	forward
ideel-barcode-chr10-382041	ideel-barcode-chr10-382041_S0_Sub0_mip0	C0	ATTCACCCCTTCTAATATTCCACCAANNNNAGATCGGAAGAGCACACGTGACTCGCCAAGCTGAAGNNNNNNNNNNTAATAATATTAATAATTTACTTCAACAGCCTATA	chr10	381946	382052	GGTAATAATATCATATATCCACCAAAAAATTCAACACTTCTTAATATGCCCATACCTCCTATAAATAAAAATAATATCAATAATCACGTTGTTACCAATCCCAATAC	167	382041	C	A	TRUE	FALSE	forward
ideel-barcode-chr10-821899	ideel-barcode-chr10-821899_S0_Sub0_mip0	C0	ATGCCTGACCCTATGGAATGCATNNNNAGATCGGAAGAGCACACGTGACTCGCCAAGCTGAAGNNNNNNNNNNAGTAATGGTAAAATAAAATTATGGAATATTTT	chr10	821899	822006	GTATGATACTGAATCCTCATTTTATGAGGCTTCTTTAGATAATTCTTCTACAAATAAATTAGCTTGGTCACATGATGGAAAAAGACTTATAGCTGCTGATACTCAGGG	163	821899	G	A	TRUE	FALSE	forward
ideel-barcode-chr10-716468	ideel-barcode-chr10-716468_S0_Sub0_mip0	C0	TAAAATAAAAGAAGAAGATGGTAATATTGAAGAAGNNNNAGATCGGAAGAGCACACGTGACTCGCCAAGCTGAAGNNNNNNNNNNACAAAATAAAGAAGAGAAATTAAATTTAATAAATA	chr10	716428	716497	CCTTGTGTTTAGTTAGTGAAGGTAAAATATTTGTAGAGGTCGAAAGATCTGAAGTTATACGTATGTTATC	140	716468	C	T	TRUE	FALSE	forward
ideel-barcode-chr10-116392	ideel-barcode-chr10-116392_S0_Sub0_mip0	C0	TTTTCTTTTATTTCAATTTCATTTACAGCATTTGNNNNAGATCGGAAGAGCACACGTGACTCGCCAAGCTGAAGNNNNNNNNNNAAGTGTCTCATATAATTTTTAACTTTATAAAATAT	chr10	116318	116395	GCTAATACCTTTTTTTGTTTAACTTTTATTATTTCTTATATATATATATGTATGTATGTATTTTTTTTTTTTTTGTCA	147	116392	G	A	FALSE	TRUE	forward
ideel-barcode-chr10-112973	ideel-barcode-chr10-112973_S0_Sub0_mip0	C0	AAAATGATGATTTCTTAAATACACATAATGAAGGCNNNNAGATCGGAAGAGCACACGTGACTCGCCAAGCTGAAGNNNNNNNNNNGAGAAATATTGTTTAAAATTCATTAAGGTAT	chr10	112931	113010	GCAAATTAATCCAATGGAAAAATCATCCTTTGTGCAAACCAGAATTTTCCCACCAAAACCTACAATTTTTAGTCTAGAAA	146	112973	A	G	TRUE	FALSE	forward
ideel-barcode-chr10-595511	ideel-barcode-chr10-595511_S0_Sub0_mip0	C0	TAATTTCCCTAATTTCTTAACCTGATGTATGTCNNNNAGATCGGAAGAGCACACGTGACTCGCCAAGCTGAAGNNNNNNNNNNTTTGACAAGCCAAATATTCTATTATATTTTATA	chr10	595425	595516	GCTCGCTTCCCCGCCTCTACATTATATAAGCTATTTTTAAAAAACCAACTACCAAATGAAGTTACACCTATTATTGCTCCTATAGTTGCACC	158	595511	G	A	TRUE	FALSE	reverse
ideel-barcode-chr10-759927	ideel-barcode-chr10-759927_S0_Sub0_mip0	C0	TTTTGTCTTATCCTTTTCAAGTACTTCATTTANNNNAGATCGGAAGAGCACACGTGACTCGCCAAGCTGAAGNNNNNNNNNNCATCCCAGTCGTAAGCATTTTT	chr10	759910	760005	TACTTTCTCCGTTTTTTTTTTCCTATGGCCGTTTAACAAATTGCTTGTTAAATTAGATAACGATGTGCTGGTTGTACCGGCCATACCTTTGTTTGT	150	759927	C	T	TRUE	FALSE	reverse
ideel-barcode-chr10-238016	ideel-barcode-chr10-238016_S0_Sub0_mip0	C0	ATGACAAATATAATGATACTCTTGATGATGATAANNNNAGATCGGAAGAGCACACGTGACTCGCCAAGCTGAAGNNNNNNNNNNAAAATAAGAAGAAAAATATTGTCAACTCATAT	chr10	237931	238018	GTTAATAATCTCAGTCAAATGTCTCAATTTAATGATTATCCAACCGAAACAAATCATAATAATGACGATCATAATTATTTACATCTTC	154	238016	A	G	TRUE	FALSE	reverse
ideel-barcode-chr10-1341720	ideel-barcode-chr10-1341720_S0_Sub0_mip0	C0	TAAATCCAAAGGAGGAAAGTGTTTGGNNNNAGATCGGAAGAGCACACGTGACTCGCCAAGCTGAAGNNNNNNNNNNTGGATGATAGTGAAGATGTTGTAG	chr10	1341671	1341764	GAGATGATGAGTACCTAGATGAATTTTCTGATGAAGGAGATTCGAACGAATTTCTTAGTGACGTTGAGAAAAATAGTAACAACTCATTGGATGA	144	1341720	A	G	TRUE	FALSE	forward
ideel-barcode-chr10-1386107	ideel-barcode-chr10-1386107_S0_Sub0_mip0	C0	AAATGTAAATATTTCTTTACGTACATGTGGANNNNAGATCGGAAGAGCACACGTGACTCGCCAAGCTGAAGNNNNNNNNNNAAAACACTTATTATTTATAATAGATAGATCCA	chr10	1385892	1385994	ATGAGACTACCTCTTTTTTGGTTAAATTATCTCTTTGCTTAACAAGTGTTTTATAATTTTTTCCTTGAATTAAAGTTCCTGTTGGAATTCTTTCTTCTATGGG	166	1385894	C	T	TRUE	FALSE	reverse
ideel-barcode-chr10-1339970	ideel-barcode-chr10-1339970_S0_Sub0_mip0	C0	TTATTAAACTCTCCAAATTCTGTTCTGAAACCNNNNAGATCGGAAGAGCACACGTGACTCGCCAAGCTGAAGNNNNNNNNNNCCCTGGTAATAAACTTATTCTATTCTTT	chr10	1339907	1339991	TTTACATGCTCTCCTATAACATTCTCTACAGAAAATATAGATCTACCTGTTGCTATAACAACCTTTATGCCTTTTTCTTGAGCTC	145	1339970	A	G	FALSE	TRUE	reverse
ideel-barcode-chr10-662320	ideel-barcode-chr10-662320_S0_Sub0_mip0	C0	ATAATCATCTAAAAATTGTGAATGATATGAACTACNNNNAGATCGGAAGAGCACACGTGACTCGCCAAGCTGAAGNNNNNNNNNNTATTTCATTATATTTTACTTCTTCTACTTTTATTT	chr10	662320	662410	TTTTATTCATTTTTTTCGATGAAATATTATTTCTATTTTGGTTTTTTTTTTTGGGAATGTTCGCAAATATCTTTTCATCTGGATAATCATC	161	662320	T	C	FALSE	TRUE	forward
ideel-barcode-chr10-883159	ideel-barcode-chr10-883159_S0_Sub0_mip0	C0	ATGAAGAAATGAAAATTGGTTATTGTCAGANNNNAGATCGGAAGAGCACACGTGACTCGCCAAGCTGAAGNNNNNNNNNNGGAAATTTATATTTACTGCAAAGAAACA	chr10	883055	883164	AAGTAGTTATAGTAATACAATTATATGTGAACAAAAGAATATAGATGTGAATAAAATATATTCGTTTGGTATATATATTGATTATATATTTGAAATCCATAACTTTATGC	168	883159	C	G	FALSE	TRUE	reverse
ideel-barcode-chr10-1128179	ideel-barcode-chr10-1128179_S0_Sub0_mip0	C0	AGAATGATATATACGATGATATGAATAATTGTACANNNNAGATCGGAAGAGCACACGTGACTCGCCAAGCTGAAGNNNNNNNNNNAAAAATAGAAAATAATAGAAATAAAACGATTAAG	chr10	1128142	1128223	GATACAAAGAATATTAATGATATCAAAACATATGAACATAATAAACATATTAGTAATACAAGAGTAAATAATATGATTAATC	151	1128179	T	C	TRUE	FALSE	reverse
ideel-barcode-chr10-456828	ideel-barcode-chr10-456828_S0_Sub0_mip0	C0	AAATTTACACATAGCTGGATGTAAAGATGANNNNAGATCGGAAGAGCACACGTGACTCGCCAAGCTGAAGNNNNNNNNNNATAATAAATTATCCTTAACCAATAATAATAACAT	chr10	456813	456890	GATGAACAACAACAACAACAACAACAACAATAATAATAATAACAACAACACGTTTATTAATTCTTATGATAATAAAAC	142	456828	C	T	TRUE	FALSE	forward
ideel-barcode-chr10-661961	ideel-barcode-chr10-661961_S0_Sub0_mip0	C0	AACGCAATTTTAATCATATATTTTTGTTTAACATTNNNNAGATCGGAAGAGCACACGTGACTCGCCAAGCTGAAGNNNNNNNNNNATGGTTTTTATTTCATTCAATTTTAATATAAAA	chr10	661905	661997	TCTTGTTTATCTATTACATAAGTTCTATTAATGAAAGAATAAAAATTATAATAAAAAGTACTTTCTAAATCTAGATAATCTTTGGTTTGATAG	161	661961	A	T	TRUE	TRUE	forward
ideel-barcode-chr10-964859	ideel-barcode-chr10-964859_S0_Sub0_mip0	C0	TTTTCATTATGTTATTTTCATTCCATAATTGTTGANNNNAGATCGGAAGAGCACACGTGACTCGCCAAGCTGAAGNNNNNNNNNNTATATTAGAAAGATCTATTAAATTAACGAATGAA	chr10	964853	964948	GCTCCTACAGGTTTTAAAGAAAATTTAAAAAGAGCATTCACTTTTTTTTCACCAGATGATTATGAAGAAAAAGATTTAAGAACCAAAAATATATTG	165	964859	A	G	TRUE	FALSE	reverse
ideel-barcode-chr10-115507	ideel-barcode-chr10-115507_S0_Sub0_mip0	C0	ATGACATGGAATGAACAAGAATGGGNNNNAGATCGGAAGAGCACACGTGACTCGCCAAGCTGAAGNNNNNNNNNNAGAAATAAGTGAAAATGATAAAATCGAAT	chr10	115429	115541	GGTTGGAAGACAAAGAAAGAGAATTCAGAAGTTACATAAAATATATTTATAATATCTGGTTTAAATGGTTAAAAAAAAGGAAAGGTGAACTTACTGGTGAACAAAAACCATGG	167	115507	G	T	FALSE	TRUE	forward
ideel-barcode-chr10-1268080	ideel-barcode-chr10-1268080_S0_Sub0_mip0	C0	TGAATATAACATTGATGAGAATATATATTCGACATNNNNAGATCGGAAGAGCACACGTGACTCGCCAAGCTGAAGNNNNNNNNNNGACAGGATTTTTAATATTATTATTGATGAATAT	chr10	1268072	1268166	GTTATAAGCATGGAAAGCGATTTGTTATGTTGTTATATAGGTAATAAATATAACAATATATTGATAAGATCAAAAAGTAATCCAAACGGAAAGAG	163	1268080	C	T	TRUE	FALSE	forward
ideel-barcode-chr10-574773	ideel-barcode-chr10-574773_S0_Sub0_mip0	C0	TTATATTTATTACTTCCCAATAATAATTCTGGTGCNNNNAGATCGGAAGAGCACACGTGACTCGCCAAGCTGAAGNNNNNNNNNNAATATTTTTCCTAATTGATCAATTTCATTTT	chr10	574737	574810	CTCCTGGGAAGAGAGCTTTTTGTAGTAATAGTTCAGCAAAAATACAACCAAAACTCCACATATCAATAGATGAA	140	574773	T	C	TRUE	FALSE	reverse
ideel-barcode-chr10-334542	ideel-barcode-chr10-334542_S0_Sub0_mip0	C0	GTAAAAACGAATCCAAGAATGTAGATTCGNNNNAGATCGGAAGAGCACACGTGACTCGCCAAGCTGAAGNNNNNNNNNNATAAAAATAAAGAAAACAATTATTATACTCATAAT	chr10	334483	334585	AATGTTCAAGGCGAAGTTTTACATAATTATAAAATTGATAAGGATGATAAAAATGAAAATAAATTGAACTTGATATACAAAAATGTTGATAATGAAGAGAGAG	167	334542	T	C	TRUE	FALSE	forward
ideel-barcode-chr10-325616	ideel-barcode-chr10-325616_S0_Sub0_mip0	C0	TTTAAACGTATTAAAAGGAGAACCATACCANNNNAGATCGGAAGAGCACACGTGACTCGCCAAGCTGAAGNNNNNNNNNNAGATATAAATTATTATTTTAGAAGATTACATACAA	chr10	325590	325671	ATAATAATATCGTTTCACGAACTAAAAAATTAATTACCAGTGGATTGTTACATTATTCTACTTATAAAGTTATTAAATATTT	147	325616	A	G	FALSE	TRUE	forward
ideel-barcode-chr10-1235482	ideel-barcode-chr10-1235482_S0_Sub0_mip0	C0	AAATCCTTCCATAATAAAAATATCCCAGCTNNNNAGATCGGAAGAGCACACGTGACTCGCCAAGCTGAAGNNNNNNNNNNAGTAGAAATATAACAAAACATAATAATACATATAA	chr10	1235419	1235518	TAATAATAATAATAATAACAATAATAACAATAATATTAATAATATTAATAATAATAATAATAATAATAATAATAACAGTTGTAATATTTATAATAATTTC	165	1235482	A	G	TRUE	FALSE	reverse
ideel-barcode-chr10-361684	ideel-barcode-chr10-361684_S0_Sub0_mip0	C0	TAATCTGAAATCCTTGTAAACAATCACAACNNNNAGATCGGAAGAGCACACGTGACTCGCCAAGCTGAAGNNNNNNNNNNGGTGATGGAAATACAGAAAATGTTT	chr10	361638	361724	CCATAATACGATCAGGATACTCCTCTCTTATTTTACTAATCAACAAAGTACCCATACCACTACCTGTACCACCACCTAATGAATGAG	142	361684	A	G	TRUE	FALSE	forward
ideel-barcode-chr10-663199	ideel-barcode-chr10-663199_S0_Sub0_mip0	C0	ATTTTGATATTCTACAAAATGATCATTCCTTTCATNNNNAGATCGGAAGAGCACACGTGACTCGCCAAGCTGAAGNNNNNNNNNNCAATTCATCAGTACTATAACCACTATAAT	chr10	663157	663232	CCGTAGTATTAGAATTATGATGTCGTAAATCATCTGTGCCTTGAGTAGTACCACATGCCATTTCATCTACACCTAC	140	663199	G	T	FALSE	TRUE	forward
ideel-barcode-chr10-1498888	ideel-barcode-chr10-1498888_S0_Sub0_mip0	C0	TTCCATAAAATGAAAATATGTATATCCAAGTGANNNNAGATCGGAAGAGCACACGTGACTCGCCAAGCTGAAGNNNNNNNNNNATTCACCTTCTTCCTGAATAAAATAAAA	chr10	1498810	1498917	CCAAATAATATATAATATATAAAGCACTATATATAAAAATTAAATAATATATATATATTGATGTATATATACAGAGAAAGCGAAAAAAGAAGACACATTGGCATTTAG	169	1498888	A	T	TRUE	FALSE	forward
ideel-barcode-chr10-108733	ideel-barcode-chr10-108733_S0_Sub0_mip0	C0	AGAAGAATACGAATGGGGGAAATAGTNNNNAGATCGGAAGAGCACACGTGACTCGCCAAGCTGAAGNNNNNNNNNNAATGTTATTCTTTTAAATAAAATTACGTTAAAA	chr10	108644	108751	GAATATATTTTTACAGAAGGAATATTGTATTATTATTATACATTATAAAAAATAAGAGATAATAATACAGGTTTTATAAAAGTTCAATAATGGAAAACATAATAAACA	167	108733	C	T	FALSE	TRUE	reverse
ideel-barcode-chr10-561234	ideel-barcode-chr10-561234_S0_Sub0_mip0	C0	TATTATTGGCATCTTCGACTTTAATAGCAGNNNNAGATCGGAAGAGCACACGTGACTCGCCAAGCTGAAGNNNNNNNNNNGCATTTTAATTTTGCTCTTTTTATTGAAT	chr10	561153	561239	TGTCATTTTTAAAAAGATGATATGAAGGGCATATACAAGATTCTCCTCTTGTATATTCATGATAATGAGGTGCAAAATCCCCTACAG	146	561234	A	G	FALSE	TRUE	reverse
ideel-barcode-chr10-565388	ideel-barcode-chr10-565388_S0_Sub0_mip0	C0	ATATAATAAGCTGTTCTTTGTCTTATCGTAATTTTNNNNAGATCGGAAGAGCACACGTGACTCGCCAAGCTGAAGNNNNNNNNNNTCATTTATATCTAACAAAAACTCTTAAATTAATA	chr10	565109	565183	ACTAATATAAATATTTTATATAACTATAAAAAAAAAAGAAAAAAAAAAAAGAAGAAGAAGCATAAGTATAGTTGG	144	565140	T	A	FALSE	TRUE	reverse
ideel-barcode-chr10-565388	ideel-barcode-chr10-565388_S0_Sub0_mip1	C0	GTGTTTACTTTAACTAGTATATAGGACATAAATGTNNNNAGATCGGAAGAGCACACGTGACTCGCCAAGCTGAAGNNNNNNNNNNGAAAAGATAAATTGCTGATTATATATATGTTATA	chr10	565289	565388	AGAATTATATAATATATATAAAATACAATAAATAATATGTAGATATAATATATAATATATAATATAATATATATATATATATATAAGAAAAATTTTTTCC	169	565388	C	A	FALSE	TRUE	forward
ideel-barcode-chr10-714026	ideel-barcode-chr10-714026_S0_Sub0_mip0	C0	AATGAAAGTATATGTAATAATAAAATCGTGAACAANNNNAGATCGGAAGAGCACACGTGACTCGCCAAGCTGAAGNNNNNNNNNNGCTTCATAGAATTAATATACAGAGTTATTATAT	chr10	713984	714083	AATAGCTAATGCCTTAAGTAATATACATTTGTTATATGATACAAAAAACAAAAATATCCAATATAAAAATCATAAACAAATATTTAATAAACATATAATA	168	714026	G	A	TRUE	FALSE	reverse
ideel-barcode-chr10-424305	ideel-barcode-chr10-424305_S0_Sub0_mip0	C0	AAAGTAAACAGAGACGAACTTTAATAATAAGAAAANNNNAGATCGGAAGAGCACACGTGACTCGCCAAGCTGAAGNNNNNNNNNNTGTATATACATATATGATTACAATATTATCATGT	chr10	424269	424341	ATTTTTACATATATACATATTCATATTATTTTAGGGAGTTATTATTGCCAACTTTAGTGACGACAAAAATGAT	142	424305	A	G	TRUE	FALSE	forward
ideel-barcode-chr10-122738	ideel-barcode-chr10-122738_S0_Sub0_mip0	C0	TAATGATTATAGGAATTATGATAGAAGATCGATTGNNNNAGATCGGAAGAGCACACGTGACTCGCCAAGCTGAAGNNNNNNNNNNTCATGATTATATTACTTCTTTTATTTTAGAGTTAA	chr10	122706	122786	CCCTTATGGAAGAGATCGTATGAGAAATTTTGGTTATCGTAATAATGGTTATAGACATGATAGATATGATAGGCGTCCACG	151	122738	G	A	FALSE	TRUE	forward
ideel-barcode-chr10-1392773	ideel-barcode-chr10-1392773_S0_Sub0_mip0	C0	TAGAACAAATATAATTAGTGAAAATGAAGAAGAAGNNNNAGATCGGAAGAGCACACGTGACTCGCCAAGCTGAAGNNNNNNNNNNAGAGTGAAAAAGTATATGATCTATATGATTA	chr10	1392698	1392793	TATATTAAATTGGGTATTTGGTCCCATGAAAATTACTGAAACAAATGTTTCTGAACAAAATGATTCTTTAGAATTAAAACAAAGGACGTCATGGGA	162	1392773	A	G	TRUE	FALSE	forward
ideel-barcode-chr10-1074462	ideel-barcode-chr10-1074462_S0_Sub0_mip0	C0	TATTCCTCTTACTCTAAATTATTTTATACACATGTNNNNAGATCGGAAGAGCACACGTGACTCGCCAAGCTGAAGNNNNNNNNNNACAAAAATATAACAAGAAAATAAGAAGAAAAA	chr10	1074411	1074511	ATAACAAAATAAATAATAATATAGGACATATAAATAATATAATATCTTACCCATCTATATATAATCATCAACATGATGATAATATTGATATACCTAGTGTA	168	1074462	G	A	TRUE	FALSE	reverse
ideel-barcode-chr10-414789	ideel-barcode-chr10-414789_S0_Sub0_mip0	C0	TTATTCTTGACTATTATTCATTACATAAGAGCTTANNNNAGATCGGAAGAGCACACGTGACTCGCCAAGCTGAAGNNNNNNNNNNAGGATTTGAAGTCCCAGGATTA	chr10	414789	414872	TATGGATTTAAGAATGTAGTGAATAAATTACTAGGAACGGGTGTGGAAAGATATTTTAAAATAGTTAACATAGCAATAGTTTTT	141	414789	T	G	FALSE	TRUE	forward
ideel-barcode-chr10-92927	ideel-barcode-chr10-92927_S0_Sub0_mip1	C0	TAGGTGAAGTTGTGTCTGTTCAAGANNNNAGATCGGAAGAGCACACGTGACTCGCCAAGCTGAAGNNNNNNNNNNGGTAAGATAGATGATTTTTCAAATACTAAT	chr10	92977	93088	GATGTGACATTTGATAATACATTATATGATATGGAAGTAGTACCTGTTCTTAGAAATAAAAATCATCAGAGAGTTTTATCAAATGAACAAATAAAAGAAAAAATAGATAGTT	167	93086	A	G	TRUE	FALSE	reverse
ideel-barcode-chr10-92927	ideel-barcode-chr10-92927_S0_Sub0_mip0	C0	TTTTTCTTTTATTTGTTCATTTGATAAAACTCTCTNNNNAGATCGGAAGAGCACACGTGACTCGCCAAGCTGAAGNNNNNNNNNNCTATATTCATGTATATCTTCTTTCATATTAAAAA	chr10	92905	92986	ACTTTTTTTTTTCATTATCATGTATTAAATCAAATATTTTATGCATATCTTGAACAGACACAACTTCACCTAAACTATCTAT	151	92927	T	G	TRUE	FALSE	forward
ideel-barcode-chr10-92927	ideel-barcode-chr10-92927_S0_Sub0_mip2	C0	TCTTTATGTTCACTGTTTTTGTTTCTCAANNNNAGATCGGAAGAGCACACGTGACTCGCCAAGCTGAAGNNNNNNNNNNTCCATATCATATAATGTATTATCAAATGTCA	chr10	93085	93194	CATCATTAGTATTTGAAAAATCATCTATCTTACCATCTTGATATTTTTTTGATTTCTTTTTCTTTTTGCGTTCTTCATTATTTACATCCTTCTGTTGATGTGAATCATTC	170	93086	A	G	TRUE	FALSE	forward
ideel-barcode-chr10-1384706	ideel-barcode-chr10-1384706_S0_Sub0_mip0	C0	ATGGATGCATTAATAAATTATTATTCAAGTTGTTTNNNNAGATCGGAAGAGCACACGTGACTCGCCAAGCTGAAGNNNNNNNNNNAAAGAAATGAAATCTTACAAAGGCTTAA	chr10	1384700	1384790	GGAACCTTTAGCTGATTTATCATGTAGTCGTACAAAATTTACATGGGGTATCCAAGTACCAAATGATCCAAAACATGTAATGTATGTGTGG	154	1384706	T	G	TRUE	FALSE	forward
ideel-barcode-chr10-222495	ideel-barcode-chr10-222495_S0_Sub0_mip0	C0	TTTTCAATGGATAGGTTATATTTTATTTGGTCATGNNNNAGATCGGAAGAGCACACGTGACTCGCCAAGCTGAAGNNNNNNNNNNCTTTAATAATTTCATGATTTAAAGACATATAATT	chr10	222411	222501	GCGCACCGTATCGAATGGGTATGCAATTGAGGCAGCTAGGCAACTTGAAAAATATAACAAGGAAAAGTTGGTCATAAAATAATTTTTTCTG	160	222495	G	T	TRUE	FALSE	reverse
ideel-barcode-chr10-699403	ideel-barcode-chr10-699403_S0_Sub0_mip0	C0	ATAAGGGAACAAATTAAATGTAACAAGGAAANNNNAGATCGGAAGAGCACACGTGACTCGCCAAGCTGAAGNNNNNNNNNNTTTTTCTCCATACCAGACAATTGA	chr10	699388	699472	ACAAAATGTTGTTGATACTTTGTTAGAACTTAAATCAAAGAAAGGGTTTGTATTAGGAATAGTTGGTGGTTCCGATTATAAAAAA	140	699403	A	G	TRUE	FALSE	reverse
ideel-barcode-chr10-317581	ideel-barcode-chr10-317581_S0_Sub0_mip0	C0	AAATAAATCAGAGATTTAGAAAACAGGTTATACTNNNNAGATCGGAAGAGCACACGTGACTCGCCAAGCTGAAGNNNNNNNNNNTTCTATAATAGATTTATTAACTGTTAATGAAAATT	chr10	317577	317648	CTATAGATGCCCCAACACAAGATAATGAAAATAAAATTAATAGTTTACAAGCATTAGGTATAGAAGCTGTTA	141	317581	A	T	TRUE	FALSE	forward
ideel-barcode-chr10-115205	ideel-barcode-chr10-115205_S0_Sub0_mip0	C0	TTTCATCATACATTTTAATTTTATCCATATTGTCTNNNNAGATCGGAAGAGCACACGTGACTCGCCAAGCTGAAGNNNNNNNNNNGTTCTATTTTCTCTATTTGTTAAGATACTATAA	chr10	115156	115228	CGTCTACATTTTTCAATTTTTTTCTCAAAAGTTCTGGGTTTATTTATTCTATCTATTAATCCATTTTGTATTA	141	115205	G	A	TRUE	TRUE	reverse
ideel-barcode-chr10-754119	ideel-barcode-chr10-754119_S0_Sub0_mip0	C0	AAAATTTTAAAAATAAATCATATTCGTCTAGTCCANNNNAGATCGGAAGAGCACACGTGACTCGCCAAGCTGAAGNNNNNNNNNNTATTTATGAAAATATAAAATATATGGATTCCTTAT	chr10	754055	754153	CTATATATAATACACTTATACAAATCAAACCAATCATACAAACGGTAGACACAAATTATATGTCTCTTTATAAAACTCAAGATGATTATTGCACTTTGC	169	754119	G	A	TRUE	FALSE	reverse
ideel-barcode-chr10-377197	ideel-barcode-chr10-377197_S0_Sub0_mip0	C0	ATCATATAGAAGAATTTAAAGTAGATGAACTAGAGNNNNAGATCGGAAGAGCACACGTGACTCGCCAAGCTGAAGNNNNNNNNNNTGATACCTGTACGTTTTTCTCCA	chr10	377129	377237	GGAGAAACAAAAAAATTAGAAAGGATTCTCAAAAAAGTAGACGACTTTTTCTGTGCCAATATTAAAGCTCAATATACTTGCTCATTCATCGGGGACTATATAGATGAAG	167	377200	A	T	FALSE	TRUE	forward
ideel-barcode-chr10-377197	ideel-barcode-chr10-377197_S0_Sub0_mip0	C0	ATCATATAGAAGAATTTAAAGTAGATGAACTAGAGNNNNAGATCGGAAGAGCACACGTGACTCGCCAAGCTGAAGNNNNNNNNNNTGATACCTGTACGTTTTTCTCCA	chr10	377129	377237	GGAGAAACAAAAAAATTAGAAAGGATTCTCAAAAAAGTAGACGACTTTTTCTGTGCCAATATTAAAGCTCAATATACTTGCTCATTCATCGGGGACTATATAGATGAAG	167	377197	T	G	TRUE	FALSE	forward
ideel-barcode-chr10-169428	ideel-barcode-chr10-169428_S0_Sub0_mip0	C0	ATAAAAAGGATAACACAATTGAACATCCTGNNNNAGATCGGAAGAGCACACGTGACTCGCCAAGCTGAAGNNNNNNNNNNAAGTTATCAAAGGATGGCTATTTAAAA	chr10	169376	169463	GGTGATAAAATATTAGATAAAAGGGAAGAAGATACAGAACAAAATTATCATAATTCAAAAATTTCATACGATTCTTATTGTGAACAGG	145	169428	T	C	TRUE	FALSE	reverse
ideel-barcode-chr10-1335457	ideel-barcode-chr10-1335457_S0_Sub0_mip0	C0	TACAAGAAATTATAGATGAAAAAGATGAAAAAGTTNNNNAGATCGGAAGAGCACACGTGACTCGCCAAGCTGAAGNNNNNNNNNNAAATTTGATTTTATATTCACTAGGTTCTG	chr10	1335406	1335483	CAGCATTAATAGCTGCCCTTGTCGTTACAGGTATAGGACTTAATATGTATATGAAAAAGAAAAATGTTGACTCTGAGG	142	1335457	T	G	FALSE	TRUE	forward
ideel-barcode-chr10-1065121	ideel-barcode-chr10-1065121_S0_Sub0_mip0	C0	TCATATGATCATATTAATAAAAAGTACAACCTTCTNNNNAGATCGGAAGAGCACACGTGACTCGCCAAGCTGAAGNNNNNNNNNNACAAAAGATGTTTATATCTGACGAAA	chr10	1065121	1065218	AAAATATAAAAAATATGAGTATCCTAAAATTTTCTAATATATCTTGCTTCGGCCTTTTTTTTATTTTTTTAATTTTAAAAATAAATTTTGATCAAAGC	159	1065121	G	A	FALSE	TRUE	reverse
ideel-barcode-chr10-1041222	ideel-barcode-chr10-1041222_S0_Sub0_mip0	C0	ATAAAATTTTTGAACTAGCCAATTCGTTTTTNNNNAGATCGGAAGAGCACACGTGACTCGCCAAGCTGAAGNNNNNNNNNNAAATTATTGTTTCTATAAATAAAATACTTAAAACG	chr10	1041175	1041248	GAAAATGTACAATGGGGTATATAAAAATCACACATCTTACTTATATTATTTTTGGTTATTTCATATATATCATA	140	1041222	A	G	TRUE	FALSE	forward
ideel-barcode-chr10-1399269	ideel-barcode-chr10-1399269_S0_Sub0_mip0	C0	CTAAATTAAGGGGTAATGTTACAAGTAATATAAAGNNNNAGATCGGAAGAGCACACGTGACTCGCCAAGCTGAAGNNNNNNNNNNACCTTTTCCATATTACCATTTGTTTA	chr10	1399228	1399306	GTTACACTTAATTTATTTATATTGGAAATAAATGCAAAAACCAATACAAGTGAGAATAGAAATAAACGAATCGGGGGTC	140	1399269	C	T	TRUE	FALSE	forward
ideel-barcode-chr10-557657	ideel-barcode-chr10-557657_S0_Sub0_mip0	C0	TTGTTATCCATATTGTTGTTATTATTATTGAATGTNNNNAGATCGGAAGAGCACACGTGACTCGCCAAGCTGAAGNNNNNNNNNNTGTGTTATTTTTATCTTTGTTTCTATTATAATTAT	chr10	557649	557743	CTCTATTTTTGTTAGAATTATCTCTATTTTTGTTAGAATTATCTGTATATCTGCTATCATTATCTTTATGTTTATTATAATTATACATACGTTTC	165	557657	T	A	FALSE	TRUE	reverse
ideel-barcode-chr10-1513542	ideel-barcode-chr10-1513542_S0_Sub0_mip0	C0	TTTTAATTATATCATTATTCTTTTCTTCTTGAGCANNNNAGATCGGAAGAGCACACGTGACTCGCCAAGCTGAAGNNNNNNNNNNTGGGTTACCTTTGAATATTTATTATCATATAA	chr10	1513506	1513585	TGATTTAGAAAGAAATATGATTCCATTAATATCTATATTACTATTGAATAGATTTAGAGATTTTATATTGCAAGTGTTTT	147	1513542	A	G	TRUE	FALSE	forward
ideel-barcode-chr10-1387021	ideel-barcode-chr10-1387021_S0_Sub0_mip0	C0	CTGGTAAAGGTAAGACAACATCATAAATGNNNNAGATCGGAAGAGCACACGTGACTCGCCAAGCTGAAGNNNNNNNNNNTACAATTTTTCGATAGCATCCTGA	chr10	1387021	1387133	CGCATTGAAAAAATGTTTTTCAGATTTAAAATCTTCTAAAGTTAAATTAATTGTTTCTAACACTTTTATATATTCTTCTTTCAAGTTAGGAGGAAGTACTATATTTTTATCTC	166	1387021	C	T	TRUE	FALSE	forward
ideel-barcode-chr10-1063886	ideel-barcode-chr10-1063886_S0_Sub0_mip0	C0	TTAATATAATCATAAAAATAGCTAACTGGTGTGAANNNNAGATCGGAAGAGCACACGTGACTCGCCAAGCTGAAGNNNNNNNNNNTGCATAAAATTTATACCATTTTATTTTTAATAAAT	chr10	1063834	1063910	CAAATAATAAGGATCTAAAATTGTCTTGTTTATTCATGTTATTAAATATTTCGGATATTTGATTTTCCTTTATGTCG	147	1063886	G	C	TRUE	FALSE	forward
ideel-barcode-chr10-454626	ideel-barcode-chr10-454626_S0_Sub0_mip0	C0	TATTACTTTTTACTCATTCATAAACTGGCACNNNNAGATCGGAAGAGCACACGTGACTCGCCAAGCTGAAGNNNNNNNNNNTTCAAAAGAAATAAAAACAACTAAACATAAAA	chr10	454614	454693	GCAATACACTATATGAAACCTTATATAAGGAGATAAGGATTTATATAAAATGTTCAGCAAGGTTAATGCCTTTTACTTCC	143	454626	C	A	FALSE	TRUE	reverse
ideel-barcode-chr8-1363222	ideel-barcode-chr8-1363222_S0_Sub0_mip1	C0	AATCCGATGAAGATGATCAAAAGGCNNNNAGATCGGAAGAGCACACGTGACTCGCCAAGCTGAAGNNNNNNNNNNGATTAATTTAAGAAGATATGCTATGGAAAA	chr8	1363303	1363415	TATGCATAAAATTAATCTGTCGACATATGTAGATGATTATATTTATTTTGATGATTGTGGTAAAAATGAGGAATTTCTAAATGATAGATGTGATATATGTCCTGTTTATGAGG	168	1363303	T	C	TRUE	FALSE	forward
ideel-barcode-chr8-1363222	ideel-barcode-chr8-1363222_S0_Sub0_mip0	C0	CATTGCCTCATCAAGATAACCACGNNNNAGATCGGAAGAGCACACGTGACTCGCCAAGCTGAAGNNNNNNNNNNTCTACATATGTCGACAGATTAATTTTAT	chr8	1363208	1363307	GCATATTTTCCATAGCATATCTTCTTAAATTAATCATAACATTTTCATCATTATCATATAAATATTCCTTTACATTATTTTTAGCTGTAATTCTAGCTTC	152	1363213	T	C	TRUE	FALSE	reverse
ideel-barcode-chr8-1363222	ideel-barcode-chr8-1363222_S0_Sub0_mip0	C0	CATTGCCTCATCAAGATAACCACGNNNNAGATCGGAAGAGCACACGTGACTCGCCAAGCTGAAGNNNNNNNNNNTCTACATATGTCGACAGATTAATTTTAT	chr8	1363208	1363307	GCATATTTTCCATAGCATATCTTCTTAAATTAATCATAACATTTTCATCATTATCATATAAATATTCCTTTACATTATTTTTAGCTGTAATTCTAGCTTC	152	1363222	A	T	TRUE	FALSE	reverse
ideel-barcode-chr8-1363222	ideel-barcode-chr8-1363222_S0_Sub0_mip0	C0	CATTGCCTCATCAAGATAACCACGNNNNAGATCGGAAGAGCACACGTGACTCGCCAAGCTGAAGNNNNNNNNNNTCTACATATGTCGACAGATTAATTTTAT	chr8	1363208	1363307	GCATATTTTCCATAGCATATCTTCTTAAATTAATCATAACATTTTCATCATTATCATATAAATATTCCTTTACATTATTTTTAGCTGTAATTCTAGCTTC	152	1363303	T	C	TRUE	FALSE	reverse
ideel-barcode-chr8-1100058	ideel-barcode-chr8-1100058_S0_Sub0_mip0	C0	AATAATTTAATGGAATACCTAGAAAATGATTCAAGNNNNAGATCGGAAGAGCACACGTGACTCGCCAAGCTGAAGNNNNNNNNNNAATATTAGTACCCAGACATTGCATA	chr8	1100053	1100157	CCGCCACAGGATTATCAAAATGAAGAATTGATAGCAAAAGATGGACAAATTAATAATAATAATAATAATAATAATAATAATAATAATAATAATAATATATATGAT	165	1100055	G	A	TRUE	FALSE	forward
ideel-barcode-chr8-1100058	ideel-barcode-chr8-1100058_S0_Sub0_mip0	C0	AATAATTTAATGGAATACCTAGAAAATGATTCAAGNNNNAGATCGGAAGAGCACACGTGACTCGCCAAGCTGAAGNNNNNNNNNNAATATTAGTACCCAGACATTGCATA	chr8	1100053	1100157	CCGCCACAGGATTATCAAAATGAAGAATTGATAGCAAAAGATGGACAAATTAATAATAATAATAATAATAATAATAATAATAATAATAATAATAATATATATGAT	165	1100058	A	G	TRUE	FALSE	forward
ideel-barcode-chr8-704408	ideel-barcode-chr8-704408_S0_Sub0_mip0	C0	ATCATATCTTCCTGATAATATAGATTCAAATTCTGNNNNAGATCGGAAGAGCACACGTGACTCGCCAAGCTGAAGNNNNNNNNNNCTTTCGGTGTGATTGTAATTGATTTT	chr8	704363	704446	TTCTTTAAATCCAGGAAGTCTAATGTGCACATCTTTTTCACCTTCGATTACTACATAACAATCTTCTTTTCCCCAGGCCTTTGC	145	704408	G	T	TRUE	FALSE	forward
ideel-barcode-chr8-703454	ideel-barcode-chr8-703454_S0_Sub0_mip0	C0	CTTGTGGGTGACTTAGGTATTCTCCNNNNAGATCGGAAGAGCACACGTGACTCGCCAAGCTGAAGNNNNNNNNNNATGTAATGGATCAATAATTAAACAAATAGATATA	chr8	703454	703557	CATCTCTATGAATCCCTTATTTTTTTATTATTATATTATTTTTTTTTTTTATTCCTTGTCCAATGGATATGACAAAGTATTGAACACACTGGTTAATTGAAGAC	163	703454	C	A	FALSE	TRUE	forward
ideel-barcode-chr8-885980	ideel-barcode-chr8-885980_S0_Sub0_mip0	C0	TACAGATTTAGTTTTATATTTTGCTAGAGTAGAATNNNNAGATCGGAAGAGCACACGTGACTCGCCAAGCTGAAGNNNNNNNNNNTGATATTCTCCTTACCATAAACGATTAT	chr8	885979	886085	GTAAATAAAGAGACGGCATCGTATCAGTTGACTGACATTAGTAATAATACATTAATAAGTGAGATTATTGAAAAAATTAAAGTGTTAAAAAATTATACTTATAGTTC	170	885980	A	G	FALSE	TRUE	reverse
ideel-barcode-chr8-509321	ideel-barcode-chr8-509321_S0_Sub0_mip1	C0	TGATATGTTTTAATTGACTGAAAGAATATTCATGGNNNNAGATCGGAAGAGCACACGTGACTCGCCAAGCTGAAGNNNNNNNNNNATGAGACAAAATTAGAATAATTAACAATTTTT	chr8	509313	509415	TTATTTAAGAGTACATCATGCTGAAGATTTAAATCTATATACATGGATTGATTTTCACAAAAAAATCGATGTTCATCTAATAAAATATATCTTAATGAATATA	170	509321	G	A	TRUE	FALSE	forward
ideel-barcode-chr8-509321	ideel-barcode-chr8-509321_S0_Sub0_mip0	C0	AAAAACATAAAAATAGCCATTTCTTTCAAAGTNNNNAGATCGGAAGAGCACACGTGACTCGCCAAGCTGAAGNNNNNNNNNNTGAAAATCAATCCATGTATATAGATTTAAAT	chr8	509251	509338	CTTCAGCATGATGTACTCTTAAATAAAAAAATTGTTAATTATTCTAATTTTGTCTCATTAGATCTAGTTAAAATATTTTACAATTTCG	151	509321	G	A	TRUE	FALSE	reverse
ideel-barcode-chr8-490762	ideel-barcode-chr8-490762_S0_Sub0_mip1	C0	ATAAAACTTTAATTTTATATAACGTGCATTCATCTNNNNAGATCGGAAGAGCACACGTGACTCGCCAAGCTGAAGNNNNNNNNNNTCACATGTATTATTATTTTTCATTATATTTTCATT	chr8	490705	490776	CGTACGTTCATATGAATCATTCTGATTTTTCACAATGTCATCATTATATGTAGTAAACAAATCAGAGTTATC	142	490710	G	A	FALSE	TRUE	forward
ideel-barcode-chr8-490762	ideel-barcode-chr8-490762_S0_Sub0_mip1	C0	ATAAAACTTTAATTTTATATAACGTGCATTCATCTNNNNAGATCGGAAGAGCACACGTGACTCGCCAAGCTGAAGNNNNNNNNNNTCACATGTATTATTATTTTTCATTATATTTTCATT	chr8	490705	490776	CGTACGTTCATATGAATCATTCTGATTTTTCACAATGTCATCATTATATGTAGTAAACAAATCAGAGTTATC	142	490762	C	T	TRUE	TRUE	forward
ideel-barcode-chr8-490762	ideel-barcode-chr8-490762_S0_Sub0_mip0	C0	ATCAAAAGAAGATTTACAAAAACAATCATCACATNNNNAGATCGGAAGAGCACACGTGACTCGCCAAGCTGAAGNNNNNNNNNNTAATAACTTGAGAACTAATAAAAGGGTT	chr8	490534	490641	CCTGTTTGTATTATTTTCATAAATTTGTATTTTTCGATTTTTTCTAATATTAAGGGGATGAAATAAATTTAAATTAAAATTATATATATTACATGAAAAATACGAAAT	170	490546	A	G	TRUE	TRUE	forward
ideel-barcode-chr8-490762	ideel-barcode-chr8-490762_S0_Sub0_mip0	C0	ATCAAAAGAAGATTTACAAAAACAATCATCACATNNNNAGATCGGAAGAGCACACGTGACTCGCCAAGCTGAAGNNNNNNNNNNTAATAACTTGAGAACTAATAAAAGGGTT	chr8	490534	490641	CCTGTTTGTATTATTTTCATAAATTTGTATTTTTCGATTTTTTCTAATATTAAGGGGATGAAATAAATTTAAATTAAAATTATATATATTACATGAAAAATACGAAAT	170	490636	C	G	TRUE	TRUE	forward
ideel-barcode-chr8-806841	ideel-barcode-chr8-806841_S0_Sub0_mip0	C0	ATTGAACTATCAAAGTGTGCACTATGTATTNNNNAGATCGGAAGAGCACACGTGACTCGCCAAGCTGAAGNNNNNNNNNNCTTATTTTTATTTCATCAGGAATTTATGAG	chr8	806813	806894	CTTCAGAATAATATGAGGGTATCTGAATTTGACTACGCCATACAAAATCCCGAAGGTAATTTTTTTTTATTATAAAAAATTC	142	806841	T	A	FALSE	TRUE	reverse
ideel-barcode-chr8-1111945	ideel-barcode-chr8-1111945_S0_Sub0_mip0	C0	AATAATAAATAACAACATGTATAGTAGTGAAGAGANNNNAGATCGGAAGAGCACACGTGACTCGCCAAGCTGAAGNNNNNNNNNNACCTTTTCATCTGAATATATATAATATTTTATATT	chr8	1111908	1112007	TATTACTGAATGCGTCTTTATACAATTTTGATATATCCCTTATTAAAGAAGAAGAAAAATTAAATAGCAAAAAATATGATATGATAAAAAATGTTGAAGG	170	1111913	C	T	TRUE	FALSE	forward
ideel-barcode-chr8-1111945	ideel-barcode-chr8-1111945_S0_Sub0_mip0	C0	AATAATAAATAACAACATGTATAGTAGTGAAGAGANNNNAGATCGGAAGAGCACACGTGACTCGCCAAGCTGAAGNNNNNNNNNNACCTTTTCATCTGAATATATATAATATTTTATATT	chr8	1111908	1112007	TATTACTGAATGCGTCTTTATACAATTTTGATATATCCCTTATTAAAGAAGAAGAAAAATTAAATAGCAAAAAATATGATATGATAAAAAATGTTGAAGG	170	1111945	C	G	TRUE	FALSE	forward
ideel-barcode-chr8-599634	ideel-barcode-chr8-599634_S0_Sub0_mip1	C0	TATTACACATATGTTCATCATTTGGTTTAATTTTNNNNAGATCGGAAGAGCACACGTGACTCGCCAAGCTGAAGNNNNNNNNNNTTGTTGTTGTTTCATTAATAAATAAGGA	chr8	599563	599665	ATCATCTGATTATGAATGTCTATGGATAGTTTTGAATTTTCTTCATCATCTGTAATGTCTTCCTCATCTTCGTCTTCATCTTCATAAATATCTAATTCATTTT	165	599634	A	G	FALSE	TRUE	reverse
ideel-barcode-chr8-599634	ideel-barcode-chr8-599634_S0_Sub0_mip0	C0	GATCCTGAAGGAAGTAGTGTAATTACTAAGNNNNAGATCGGAAGAGCACACGTGACTCGCCAAGCTGAAGNNNNNNNNNNCAAATTAAGGAACATAAAGAATTGACAA	chr8	599338	599447	CTCATGGTGATAATAAGGAGAATATTAAAGATATGAACAGTAAGGAAGATAAAACAAGTAGTAGTAATAATAATAATAATAATAATAATAATAAAAATGATTATGATGAA	168	599367	G	C	FALSE	TRUE	forward
ideel-barcode-chr8-599634	ideel-barcode-chr8-599634_S0_Sub0_mip2	C0	TAGAAGAAAAAGGGTATATTCATAAACATAAGAANNNNAGATCGGAAGAGCACACGTGACTCGCCAAGCTGAAGNNNNNNNNNNAGACGAAGATGAGGAAGACATT	chr8	599613	599712	ACAGATGATGAAGAAAATTCAAAACTATCCATAGACATTCATAATCAGATGATTCCTTATTTATTAATGAAACAACAACAAAATAAGAAGGAAGATCAAG	156	599634	A	G	FALSE	TRUE	forward
ideel-barcode-chr8-1063363	ideel-barcode-chr8-1063363_S0_Sub0_mip0	C0	TTATAAATAAAGAATATATCCCAGTCAAACCATATNNNNAGATCGGAAGAGCACACGTGACTCGCCAAGCTGAAGNNNNNNNNNNTAGAAAAGACACTAATATAAATATACAATTGAT	chr8	1063351	1063430	GGCTGATGTTATAAATAATGATAACATCAACTTTTGTATATCTTTATTTATTTTAATAACAAAATAAAAAAATGTGGATG	148	1063363	A	G	FALSE	TRUE	forward
ideel-barcode-chr8-503494	ideel-barcode-chr8-503494_S0_Sub0_mip0	C0	ATATTTGAATCGATTTATCTATTTCTCGAAAATGTNNNNAGATCGGAAGAGCACACGTGACTCGCCAAGCTGAAGNNNNNNNNNNCTTATTAAAACATATACAATGATTAATAATTTGA	chr8	503424	503523	GATGCCTTCTGAGTTATATGTAATGTATTTATTAAATTTAAGAAAGAAAAAAAATATAAATCAGAAAATACATTTTCATAAGTATCGACAATATATTTAT	169	503494	C	T	FALSE	TRUE	forward
ideel-barcode-chr8-693543	ideel-barcode-chr8-693543_S0_Sub0_mip0	C0	ATTGTTTTTAATAAATTCATTACCAACATTTAGGTNNNNAGATCGGAAGAGCACACGTGACTCGCCAAGCTGAAGNNNNNNNNNNATTCATATTTTCATTAATTTGATTATTTGTTAAAT	chr8	693495	693564	GACTTTGTACATTTTTTTCATCTTTTAATTTTCCTTCTATAATTTTTAATTTCTTCTTGTTTTTCAACAT	140	693543	A	G	TRUE	FALSE	forward
ideel-barcode-chr8-340944	ideel-barcode-chr8-340944_S0_Sub0_mip0	C0	TTTCATAATAGGAAATGTACATGATCCCAANNNNAGATCGGAAGAGCACACGTGACTCGCCAAGCTGAAGNNNNNNNNNNAATGGATATGTATCATCTAGAACTTTTT	chr8	340872	340977	CAACAGGTACTAATTCAAAAGCAACAAGAAGTTTAGCTTTACATTTTTTATATTGTGATGATTTTAAGGGTATCCATATTGGTGATTTCTTCCATTCAGTTGGTAC	164	340944	T	C	FALSE	TRUE	forward
ideel-barcode-chr8-502993	ideel-barcode-chr8-502993_S0_Sub0_mip1	C0	CACAATATGAGTATTTACCGTTTCATTTATTATATNNNNAGATCGGAAGAGCACACGTGACTCGCCAAGCTGAAGNNNNNNNNNNTATTTTTGAATAGGTATAAAGAATATGTAACA	chr8	502927	503002	TTTAGTGAACTATCACTTTTTTTTAGTTTAAGATTAAGTATAATTAGAAATTATATCTTTTCTAAAATATATGAAA	143	502993	G	A	TRUE	TRUE	reverse
ideel-barcode-chr8-502993	ideel-barcode-chr8-502993_S0_Sub0_mip0	C0	TTCACTAAATGTTACATATTCTTTATACCTATTCANNNNAGATCGGAAGAGCACACGTGACTCGCCAAGCTGAAGNNNNNNNNNNAATTGTAATATAATAAATGAAACGGTAAATACT	chr8	502918	502993	CATATTGTGTTTCATATATTTTAGAAAAGATATAATTTCTAATTATACTTAATCTTAAACTAAAAAAAAGTGATAG	144	502993	G	A	TRUE	TRUE	forward
ideel-barcode-chr8-619138	ideel-barcode-chr8-619138_S0_Sub0_mip0	C0	ATGGGGAATGTAAACCAGAAGATGANNNNAGATCGGAAGAGCACACGTGACTCGCCAAGCTGAAGNNNNNNNNNNTCTTAATTCTGATAATTGTAATAATAACGAAT	chr8	619031	619141	GTATTGAATTCTTTAATAATTCAACATGTTCATCATATTGTGGTAAGGGATACAGATTATTAAATGGTAATAATCATATGTATGATGAACAAATGGTTGTTCCTTGTTACA	168	619138	A	G	FALSE	TRUE	reverse
ideel-barcode-chr8-406969	ideel-barcode-chr8-406969_S0_Sub0_mip0	C0	ATTGAACTATATTATTAATAACTACATTCGCTCTTNNNNAGATCGGAAGAGCACACGTGACTCGCCAAGCTGAAGNNNNNNNNNNTCAAATGAAATAAACGGACTATAAAAATT	chr8	406890	406993	GTTATTTATACCACATGATATACTGCCTTTCTTTATAGGAAGATAAACAATCTTCATAATCTTTCTTAAATCATTAGATTTATAAAATTTGTTATTATTTGTAC	168	406969	C	T	TRUE	FALSE	reverse
ideel-barcode-chr8-406969	ideel-barcode-chr8-406969_S0_Sub0_mip0	C0	ATTGAACTATATTATTAATAACTACATTCGCTCTTNNNNAGATCGGAAGAGCACACGTGACTCGCCAAGCTGAAGNNNNNNNNNNTCAAATGAAATAAACGGACTATAAAAATT	chr8	406890	406993	GTTATTTATACCACATGATATACTGCCTTTCTTTATAGGAAGATAAACAATCTTCATAATCTTTCTTAAATCATTAGATTTATAAAATTTGTTATTATTTGTAC	168	406993	C	T	TRUE	FALSE	reverse
ideel-barcode-chr8-486709	ideel-barcode-chr8-486709_S0_Sub0_mip0	C0	ATATATTACATGAAATATGTTCGAATTATTTCCCANNNNAGATCGGAAGAGCACACGTGACTCGCCAAGCTGAAGNNNNNNNNNNTGTGATGACTGTATATATGTCATTAAAAA	chr8	486747	486841	ACAACAATCTTTAAACTCATCAGCAAATGATTGTTGCTCTAATATATTTTTTCTATTATATGTGAGACTATTATATAATTTAAAAATACCAAAGG	159	486805	G	A	TRUE	FALSE	reverse
ideel-barcode-chr8-486709	ideel-barcode-chr8-486709_S0_Sub0_mip0	C0	ATATATTACATGAAATATGTTCGAATTATTTCCCANNNNAGATCGGAAGAGCACACGTGACTCGCCAAGCTGAAGNNNNNNNNNNTGTGATGACTGTATATATGTCATTAAAAA	chr8	486747	486841	ACAACAATCTTTAAACTCATCAGCAAATGATTGTTGCTCTAATATATTTTTTCTATTATATGTGAGACTATTATATAATTTAAAAATACCAAAGG	159	486832	A	G	TRUE	FALSE	reverse
ideel-barcode-chr8-486709	ideel-barcode-chr8-486709_S0_Sub0_mip0	C0	ATATATTACATGAAATATGTTCGAATTATTTCCCANNNNAGATCGGAAGAGCACACGTGACTCGCCAAGCTGAAGNNNNNNNNNNTGTGATGACTGTATATATGTCATTAAAAA	chr8	486747	486841	ACAACAATCTTTAAACTCATCAGCAAATGATTGTTGCTCTAATATATTTTTTCTATTATATGTGAGACTATTATATAATTTAAAAATACCAAAGG	159	486841	T	C	TRUE	FALSE	reverse
ideel-barcode-chr8-691096	ideel-barcode-chr8-691096_S0_Sub0_mip0	C0	AATATAAATCAAATGGATCAAATAAATCTTGATGANNNNAGATCGGAAGAGCACACGTGACTCGCCAAGCTGAAGNNNNNNNNNNCATATTAAATCTAATTCATATAGAACAAATAAGAC	chr8	691090	691189	AGTATCTCAAGATATGAATAATTCAATTGATGATAATACAAAACCATATATCCTAGATGACTCTGTTGATAACAACAGAGTATTGTCCAAAGGGCAAAAT	170	691096	C	T	TRUE	FALSE	reverse
ideel-barcode-chr8-991389	ideel-barcode-chr8-991389_S0_Sub0_mip0	C0	ATTCCGAAAGTACAAAAATAATTATATCCTCTATGNNNNAGATCGGAAGAGCACACGTGACTCGCCAAGCTGAAGNNNNNNNNNNTTTTCAGGGTTTAGGGTAGACC	chr8	991377	991460	CTAATTTAAATTGGAAAGAAAAACAACAACTGATTTATAACGAAATCGAGAAATTAAAAAACGAGATAAAAAAAATAACAGTAC	141	991389	G	T	FALSE	TRUE	forward
ideel-barcode-chr8-422094	ideel-barcode-chr8-422094_S0_Sub0_mip4	C0	AATTGAAATAAATCTTCAACTGTATGATCATAATTNNNNAGATCGGAAGAGCACACGTGACTCGCCAAGCTGAAGNNNNNNNNNNTTGTGTTATAAGAAGATCCAACAATTTT	chr8	422505	422597	GCACTTTCCAAGGTTTGATGTTCATTTCTGTTAATTAATTTAAGAGGGTAATCATATGATAACGAAAAATTAACTGGTGTATAACTAAAAACG	156	422505	C	T	TRUE	FALSE	reverse
ideel-barcode-chr8-422094	ideel-barcode-chr8-422094_S0_Sub0_mip2	C0	AAGAATTATATAAAGGTCAAGGTGTTAAATTAGGNNNNAGATCGGAAGAGCACACGTGACTCGCCAAGCTGAAGNNNNNNNNNNCGAGGCAGGGATATTACCAAAA	chr8	422203	422287	GAATTTGCTTCAAAAGATAAAACAATGAATGTAGCTATAAAAGATAAGAGTAATCAAATATATACAAAGAAAAAAACAAAAGAAC	141	422226	A	C	TRUE	FALSE	forward
ideel-barcode-chr8-422094	ideel-barcode-chr8-422094_S0_Sub0_mip3	C0	TTAATTTTTCGTTATCATATGATTACCCTCTTAANNNNAGATCGGAAGAGCACACGTGACTCGCCAAGCTGAAGNNNNNNNNNNAAACCAATAACTACATTACATATAAGATTATATAA	chr8	422445	422524	CGGAAAAAAAATTACGCAAAAATTTAATTATGATCATACAGTTGAAGATTTATTTCAATTCGTTTTTAGTTATACACCAG	149	422505	C	T	TRUE	FALSE	forward
ideel-barcode-chr8-422094	ideel-barcode-chr8-422094_S0_Sub0_mip0	C0	TTTATGGCAAATATCGAGGCAGGGNNNNAGATCGGAAGAGCACACGTGACTCGCCAAGCTGAAGNNNNNNNNNNAGATGATGATTTTGTTCAGAATCTTTT	chr8	422061	422166	CAAATCCAAATTGCCAGAAAACTGTAGGCACATTACATTATACAAAAATGGTTTTATAGTAGATGATGGTGAATTTCGTGACCTTGAGATAGAAGAAAATAAAAAG	157	422094	T	C	TRUE	FALSE	forward
ideel-barcode-chr8-422094	ideel-barcode-chr8-422094_S0_Sub0_mip0	C0	TTTATGGCAAATATCGAGGCAGGGNNNNAGATCGGAAGAGCACACGTGACTCGCCAAGCTGAAGNNNNNNNNNNAGATGATGATTTTGTTCAGAATCTTTT	chr8	422061	422166	CAAATCCAAATTGCCAGAAAACTGTAGGCACATTACATTATACAAAAATGGTTTTATAGTAGATGATGGTGAATTTCGTGACCTTGAGATAGAAGAAAATAAAAAG	157	422166	G	A	TRUE	FALSE	forward
ideel-barcode-chr8-422094	ideel-barcode-chr8-422094_S0_Sub0_mip1	C0	AAATTCACCATCATCTACTATAAAACCATTTTTGNNNNAGATCGGAAGAGCACACGTGACTCGCCAAGCTGAAGNNNNNNNNNNTGATTACTCTTATCTTTTATAGCTACATT	chr8	422137	422229	CATTGTTTTATCTTTTGAAGCAAATTCTTTTGGTAATATCCCTGCCTCGATATTTGCCATAAACTTTTTATTTTCTTCTATCTCAAGGTCACG	156	422166	G	A	TRUE	FALSE	reverse
ideel-barcode-chr8-422094	ideel-barcode-chr8-422094_S0_Sub0_mip1	C0	AAATTCACCATCATCTACTATAAAACCATTTTTGNNNNAGATCGGAAGAGCACACGTGACTCGCCAAGCTGAAGNNNNNNNNNNTGATTACTCTTATCTTTTATAGCTACATT	chr8	422137	422229	CATTGTTTTATCTTTTGAAGCAAATTCTTTTGGTAATATCCCTGCCTCGATATTTGCCATAAACTTTTTATTTTCTTCTATCTCAAGGTCACG	156	422226	A	C	TRUE	FALSE	reverse
ideel-barcode-chr8-417760	ideel-barcode-chr8-417760_S0_Sub0_mip0	C0	TTTACATAATATTTTACGTCCCCTAATTTTAGANNNNAGATCGGAAGAGCACACGTGACTCGCCAAGCTGAAGNNNNNNNNNNTCTAATTGTGCATTTGTTCGTTTT	chr8	417698	417784	TTATTTATTTCTTCATTTATTAAATCCATATCATCTAATGTATTACCAGACGACGTTCCTAAACTTCCGGAAATTCCTTCTCCTCTG	144	417760	A	G	TRUE	TRUE	forward
ideel-barcode-chr8-1058469	ideel-barcode-chr8-1058469_S0_Sub0_mip0	C0	TACATTTAAAAATTCTTATTACGCTCAAGAATTTNNNNAGATCGGAAGAGCACACGTGACTCGCCAAGCTGAAGNNNNNNNNNNCAATATTTCGTGAAAATGTTATATATAATAAAAA	chr8	1058415	1058486	AAGAAATACATTCCAGTTAATCCCATCCTTTTTGTTAAAAAATAATTTAAGAAGTTGCTTGACGGCATTGTT	140	1058469	T	C	TRUE	FALSE	forward
ideel-barcode-chr8-395711	ideel-barcode-chr8-395711_S0_Sub0_mip0	C0	AAGAAATTAAAAAGATTTATTCTATTACACGTGATNNNNAGATCGGAAGAGCACACGTGACTCGCCAAGCTGAAGNNNNNNNNNNCAAAGATAACATCATTAAATATAAATACAATTATT	chr8	395698	395773	CATATCTTAATTTTAACAACTTCTGGGCAAAAAGTACCTATAGTGTTAAATAAAAGAGATGTTGAAAAATATAATG	146	395711	A	G	TRUE	FALSE	reverse
ideel-barcode-chr8-724801	ideel-barcode-chr8-724801_S0_Sub0_mip0	C0	TTCATTATCTATTCTGATTATTCTTTTTGACGANNNNAGATCGGAAGAGCACACGTGACTCGCCAAGCTGAAGNNNNNNNNNNTTTGTAAAAATATATATGAATATGAAATACCTAAT	chr8	724775	724872	ATAATTGGATCCAAAATACCACACTTCAATCTCTATACATTAGATAAAAATTATGTTTATAAATTATCATCAGTTGATTTACCTATATTAAATAACCC	166	724801	C	T	TRUE	FALSE	forward
ideel-barcode-chr8-968339	ideel-barcode-chr8-968339_S0_Sub0_mip0	C0	AATTTAAAAATACCTAAAACATTTCAACAATTTGANNNNAGATCGGAAGAGCACACGTGACTCGCCAAGCTGAAGNNNNNNNNNNAGACCTGATATATTACATCAATGTTTAA	chr8	968285	968373	TACATTTATTAGAAAGTCCTTTAAATAAATTTGGATATCTACAAATATATATAAAAACACATGATAACCAATTATTTTATGTATCATCA	152	968339	T	C	TRUE	FALSE	reverse
ideel-barcode-chr8-562548	ideel-barcode-chr8-562548_S0_Sub0_mip0	C0	AACAACATATGAATGATAAAAGCAATTTTGAATTTNNNNAGATCGGAAGAGCACACGTGACTCGCCAAGCTGAAGNNNNNNNNNNATTTGTTAAGTATATGCACACTCAAA	chr8	562540	562618	AAAGATAAAAGTGATTCATTTATAATTAATAAAAAGAAATTAAATAATGAAAAAGATAAATATACAAAGCTTTCAAATC	140	562548	A	C	FALSE	TRUE	forward
ideel-barcode-chr8-562548	ideel-barcode-chr8-562548_S0_Sub0_mip0	C0	AACAACATATGAATGATAAAAGCAATTTTGAATTTNNNNAGATCGGAAGAGCACACGTGACTCGCCAAGCTGAAGNNNNNNNNNNATTTGTTAAGTATATGCACACTCAAA	chr8	562540	562618	AAAGATAAAAGTGATTCATTTATAATTAATAAAAAGAAATTAAATAATGAAAAAGATAAATATACAAAGCTTTCAAATC	140	562617	T	A	FALSE	TRUE	forward
ideel-barcode-chr8-501054	ideel-barcode-chr8-501054_S0_Sub0_mip2	C0	ATATACAAAAAGGAATAGATTCATCACTTATTTCTNNNNAGATCGGAAGAGCACACGTGACTCGCCAAGCTGAAGNNNNNNNNNNAGACTTCTTTTATTTCTTTAATTTTTACAC	chr8	500996	501070	CTATGCTCTTCCTTATATATTGAGTTAAAATTTCCGTTTTCTTTACTTCGCAAGAATATACTTGTGAAGCATTAA	140	501042	T	C	TRUE	FALSE	forward
ideel-barcode-chr8-501054	ideel-barcode-chr8-501054_S0_Sub0_mip2	C0	ATATACAAAAAGGAATAGATTCATCACTTATTTCTNNNNAGATCGGAAGAGCACACGTGACTCGCCAAGCTGAAGNNNNNNNNNNAGACTTCTTTTATTTCTTTAATTTTTACAC	chr8	500996	501070	CTATGCTCTTCCTTATATATTGAGTTAAAATTTCCGTTTTCTTTACTTCGCAAGAATATACTTGTGAAGCATTAA	140	501054	T	C	TRUE	FALSE	forward
ideel-barcode-chr8-501054	ideel-barcode-chr8-501054_S0_Sub0_mip3	C0	TAAAGAAAACGGAAATTTTAACTCAATATATAAGGNNNNAGATCGGAAGAGCACACGTGACTCGCCAAGCTGAAGNNNNNNNNNNGTAAATGTTTATTATTAGCAGGTCCAA	chr8	501041	501145	GCGGAAGTGGAAAAACAGCTATAGCTATTGCTATAAGTAAAGAAATAAGTGATGAATCTATTCCTTTTTGTATATTTAATGCTTCACAAGTATATTCTTGCGAAG	167	501042	T	C	TRUE	FALSE	reverse
ideel-barcode-chr8-501054	ideel-barcode-chr8-501054_S0_Sub0_mip3	C0	TAAAGAAAACGGAAATTTTAACTCAATATATAAGGNNNNAGATCGGAAGAGCACACGTGACTCGCCAAGCTGAAGNNNNNNNNNNGTAAATGTTTATTATTAGCAGGTCCAA	chr8	501041	501145	GCGGAAGTGGAAAAACAGCTATAGCTATTGCTATAAGTAAAGAAATAAGTGATGAATCTATTCCTTTTTGTATATTTAATGCTTCACAAGTATATTCTTGCGAAG	167	501054	T	C	TRUE	FALSE	reverse
ideel-barcode-chr8-501054	ideel-barcode-chr8-501054_S0_Sub0_mip0	C0	ATATCTTGATATAAACTACATTTCCCTACTCTTNNNNAGATCGGAAGAGCACACGTGACTCGCCAAGCTGAAGNNNNNNNNNNAAAGTCCAGGATATTATCTTTCGG	chr8	500619	500730	TTGTACATTAGATACATCTAGATCATATAGGGTAATATTTTGTATAATATTTTTTTTTTTATGTACATTTCCTTTAGGAAGATCAACAAAAGTATCAGTTTCTATATCAAAC	169	500639	G	A	TRUE	TRUE	forward
ideel-barcode-chr8-501054	ideel-barcode-chr8-501054_S0_Sub0_mip1	C0	ATAGAAACTGATACTTTTGTTGATCTTCCTNNNNAGATCGGAAGAGCACACGTGACTCGCCAAGCTGAAGNNNNNNNNNNTTAAAATACACTCTTCTATATATGATAATCTATTA	chr8	500724	500822	AAAGAAAAAATTCAAGAAAAAGATATTATCTATATTGAATCTCATAGTGGTAATGTTAAAAGAGTAGGGAAATGTAGTTTATATCAAGATATGTTTGAT	164	500772	A	T	TRUE	FALSE	reverse
ideel-barcode-chr8-1102025	ideel-barcode-chr8-1102025_S0_Sub0_mip0	C0	TTTTGGTAAAGAGACGGTATCTTTCTTTTNNNNAGATCGGAAGAGCACACGTGACTCGCCAAGCTGAAGNNNNNNNNNNTCGAAATAGTTATATTATTAACTTTATTATCATTT	chr8	1101960	1102036	GTTGAGGTGTTATTATCAGAAGATTTTATTGTTTCCTTTTCTTTTAATGCATTTATTCTTTTATCGACTGTTGATTC	141	1102025	G	A	TRUE	FALSE	forward
ideel-barcode-chr8-551179	ideel-barcode-chr8-551179_S0_Sub0_mip0	C0	AGTCAAATTAAGAGGTAAATGACTATGAGANNNNAGATCGGAAGAGCACACGTGACTCGCCAAGCTGAAGNNNNNNNNNNTGGATAACACCGATTTTTATATTTTCTT	chr8	551177	551288	ATCCATTTTCTTGGTAATATGATCAGTCCTTATTTTCATTTTCATTTTCATTTCCTGACTGGTTCAAATGATTTTTTACGGAATTCTTTTTTTTTTCCTTCGGTGTACATGC	170	551179	C	G	FALSE	TRUE	forward
ideel-barcode-chr8-673827	ideel-barcode-chr8-673827_S0_Sub0_mip0	C0	ATTATTAAATTGGTTACTTGACATACAACTTTTTNNNNAGATCGGAAGAGCACACGTGACTCGCCAAGCTGAAGNNNNNNNNNNGTTTTCTTTTTCATGCATATATAATTTTAAAAT	chr8	673758	673832	CAATTTAAAATATTCTGATTTTAAAAAGTCTTCTTCATTATTTTTTAATACATTCGATGCACCATATGTATCGAC	142	673827	A	T	FALSE	TRUE	forward
ideel-barcode-chr8-483714	ideel-barcode-chr8-483714_S0_Sub0_mip0	C0	AAAAAGGAAAAAGAACCAACGGATACAANNNNAGATCGGAAGAGCACACGTGACTCGCCAAGCTGAAGNNNNNNNNNNTTAACAAGAAAGATAATATCATTATTAAGAATAA	chr8	483625	483724	CCGTAATTCCTTAAATATCAACAAAACTAGCACGTCCTATTTACCATGTTACAATAAAGATATTGAAGATATTCTTATTTTTAAAAAAATGATTGAAAAG	162	483714	A	G	TRUE	FALSE	reverse
ideel-barcode-chr8-529764	ideel-barcode-chr8-529764_S0_Sub0_mip0	C0	TACATTTTCACTTATGTATATCTTCTTTTTCTTTTNNNNAGATCGGAAGAGCACACGTGACTCGCCAAGCTGAAGNNNNNNNNNNCATTTACAAATAATTCATCCTAATGTATTAATAT	chr8	529741	529825	GGTAATACACACTAATATACTTTTGTTACATCAAATTCGTATTTATTATTTTACTTTATTTTCTTCTTTTTTTTTTGGTATAATG	154	529764	T	A	FALSE	TRUE	forward
ideel-barcode-chr8-396812	ideel-barcode-chr8-396812_S0_Sub0_mip0	C0	TATCTAAAAGAAAGTGACTAATTATAGTACTAGGTNNNNAGATCGGAAGAGCACACGTGACTCGCCAAGCTGAAGNNNNNNNNNNTTTCTTTCCATTTCTTCTAACCCT	chr8	396747	396831	AAGGCTTCACGTAGGGAAGGGTTTTCCAGAGGTTCGTACTTGACTCCCAAAAAAGCGTATCCTGTATAGTCTTTATTTTTATGTA	144	396812	A	G	TRUE	FALSE	forward
ideel-barcode-chr8-1117245	ideel-barcode-chr8-1117245_S0_Sub0_mip0	C0	AAATTTAGAAGAAATAATCAGCATGGAAAATGANNNNAGATCGGAAGAGCACACGTGACTCGCCAAGCTGAAGNNNNNNNNNNATTATTAAATTCATCTTTATATTTAACCTCTAAAA	chr8	1117168	1117267	AATTAATGAGTCATTTATTATCTGTTATTTATAATTTATTAATTAATTGCGCCAAAAAAAATCATAATTATGCAAATTTTACAAGATGGGTATATGAAGA	168	1117245	A	T	TRUE	FALSE	reverse
ideel-barcode-chr8-413067	ideel-barcode-chr8-413067_S0_Sub0_mip0	C0	TATGATGATAAGAATATACAAATGAATGAAGATGGNNNNAGATCGGAAGAGCACACGTGACTCGCCAAGCTGAAGNNNNNNNNNNTTATTTTAAAATTGTATGATAAAATATATCCTGAT	chr8	412978	413076	GCAAAGTACATCGAATGTGTACGAGAAACATCACAGAATGGTGATCCTTTAAATCTAAAAAGAGAAATGAAAGAAAATTGTGAAAATGTAAAAGAAAAA	169	413022	T	C	TRUE	FALSE	forward
ideel-barcode-chr8-413067	ideel-barcode-chr8-413067_S0_Sub0_mip0	C0	TATGATGATAAGAATATACAAATGAATGAAGATGGNNNNAGATCGGAAGAGCACACGTGACTCGCCAAGCTGAAGNNNNNNNNNNTTATTTTAAAATTGTATGATAAAATATATCCTGAT	chr8	412978	413076	GCAAAGTACATCGAATGTGTACGAGAAACATCACAGAATGGTGATCCTTTAAATCTAAAAAGAGAAATGAAAGAAAATTGTGAAAATGTAAAAGAAAAA	169	413067	A	G	TRUE	FALSE	forward
ideel-barcode-chr8-628911	ideel-barcode-chr8-628911_S0_Sub0_mip2	C0	TAATAATAAAAGAGGAAGGAAACAGAAAGAAAAAGNNNNAGATCGGAAGAGCACACGTGACTCGCCAAGCTGAAGNNNNNNNNNNCATTTAAAGAAGACTATTTCAAAATATGTTTTT	chr8	628848	628937	TAATTTTTCAAGAAAGAAAAAAAGTGAAGAGAGACTTGAAGAAGAAAGAAGTAATACATGTGAAGAGACTGAACAAGTTGAAGAAACTAG	158	628911	T	G	FALSE	TRUE	reverse
ideel-barcode-chr8-628911	ideel-barcode-chr8-628911_S0_Sub0_mip0	C0	TTGTATATTTTCTTTTCTTCTTTTCTTGGGTTNNNNAGATCGGAAGAGCACACGTGACTCGCCAAGCTGAAGNNNNNNNNNNATTTACATTTTCATCTTTAACTTCATTTTT	chr8	628616	628719	TTTTTCATTCTCTTCAATCTCTTCATCCTTTTCTTTTTTACTTTTTCGACCTCTCTTAGTTGTTGTAGTAGTATTGTTCGTCGTAGCTGTCGCACCCGTTTTCC	166	628698	G	A	FALSE	TRUE	forward
ideel-barcode-chr8-628911	ideel-barcode-chr8-628911_S0_Sub0_mip1	C0	TACAACAACTAAGAGAGGTCGAAAAAGNNNNAGATCGGAAGAGCACACGTGACTCGCCAAGCTGAAGNNNNNNNNNNTGTAGAAGATAATTTGGATGAAGAATAT	chr8	628683	628768	GATGTAGGAAAAAATAAAACCCAAGAAAAGAAGAAAAGAAAATATACAAGGAAAACGGGTGCGACAGCTACGACGAACAATACTAC	141	628698	G	A	FALSE	TRUE	reverse
ideel-barcode-chr8-517675	ideel-barcode-chr8-517675_S0_Sub0_mip0	C0	TGAATCTCTCATGTTGTATTGAAGCTAAANNNNAGATCGGAAGAGCACACGTGACTCGCCAAGCTGAAGNNNNNNNNNNCTTGGTTGTTCTATATTACAATTACCTA	chr8	517582	517681	CGGTACTCTGTTTATAATATTTGTATAAGTCTAATTTTACATCAACGGATAAATTTACCGTCTTTGGTAATTTGTTTACAAATTGAACACAATCATTAAA	157	517675	C	T	FALSE	TRUE	forward
ideel-barcode-chr8-1215502	ideel-barcode-chr8-1215502_S0_Sub0_mip0	C0	TTCATAAATTGTGACAATGTTATTATTAAAGAGAANNNNAGATCGGAAGAGCACACGTGACTCGCCAAGCTGAAGNNNNNNNNNNAAGATTTATTCATATGGTCAGTAGTTTA	chr8	1215466	1215564	GAGGGTACCTACATAAATATTGAAAGGTTTATTTGCCATTGTTCTAATAATTTTTATTTTTTAAAAAGTGGATCCATATATTACAATGGTGACCGTCGG	162	1215502	T	C	TRUE	FALSE	reverse
ideel-barcode-chr8-416482	ideel-barcode-chr8-416482_S0_Sub0_mip0	C0	TAGGCAGGCATACATACATCATCGNNNNAGATCGGAAGAGCACACGTGACTCGCCAAGCTGAAGNNNNNNNNNNGCTCTTGCTACTCCAACCATA	chr8	416381	416491	GAAGGTCTACTTTCTGTGCCTCGTACAAATACCGTAAAAAAATTCCTCATAAAAGATAAACTGCCTAATAAATATGCATGGTTTCTTTCGGATGGTACATCGATTTGCATG	156	416476	T	C	TRUE	FALSE	forward
ideel-barcode-chr8-416482	ideel-barcode-chr8-416482_S0_Sub0_mip0	C0	TAGGCAGGCATACATACATCATCGNNNNAGATCGGAAGAGCACACGTGACTCGCCAAGCTGAAGNNNNNNNNNNGCTCTTGCTACTCCAACCATA	chr8	416381	416491	GAAGGTCTACTTTCTGTGCCTCGTACAAATACCGTAAAAAAATTCCTCATAAAAGATAAACTGCCTAATAAATATGCATGGTTTCTTTCGGATGGTACATCGATTTGCATG	156	416482	G	A	TRUE	FALSE	forward
ideel-barcode-chr8-416482	ideel-barcode-chr8-416482_S0_Sub0_mip0	C0	TAGGCAGGCATACATACATCATCGNNNNAGATCGGAAGAGCACACGTGACTCGCCAAGCTGAAGNNNNNNNNNNGCTCTTGCTACTCCAACCATA	chr8	416381	416491	GAAGGTCTACTTTCTGTGCCTCGTACAAATACCGTAAAAAAATTCCTCATAAAAGATAAACTGCCTAATAAATATGCATGGTTTCTTTCGGATGGTACATCGATTTGCATG	156	416491	G	A	TRUE	FALSE	forward
ideel-barcode-chr8-229424	ideel-barcode-chr8-229424_S0_Sub0_mip0	C0	TGATAGATCGAATGTCAAAGAAATTTTTATGTTTTNNNNAGATCGGAAGAGCACACGTGACTCGCCAAGCTGAAGNNNNNNNNNNAATTTATCATATGAACATATCAAAGATATAAAA	chr8	229422	229510	GACCTTATGTATAATAAAACATTTTTAACATACACAACGGAATATAATATTTTATTATTTAATAATGAAACCAAATTAATAGGTTTACC	157	229424	C	T	TRUE	FALSE	forward
ideel-barcode-chr8-484954	ideel-barcode-chr8-484954_S0_Sub0_mip0	C0	AAATAATATAATAAACAATGTGAATGTAGTCCATCNNNNAGATCGGAAGAGCACACGTGACTCGCCAAGCTGAAGNNNNNNNNNNTCTTTATTCATATCACAATTAAATCATTATAAAAA	chr8	484886	484975	AGAAAATTTTTTTTATAATTTTAATATATATGACGTAGTCAATGTTGATAAGGAAATAGATATGAAGGAACAAAGACATGTGAATAATTC	160	484954	A	G	TRUE	FALSE	reverse
ideel-barcode-chr8-1325198	ideel-barcode-chr8-1325198_S0_Sub0_mip1	C0	TTATTTTCAAAGGATACAAAGGAGAAGGAGNNNNAGATCGGAAGAGCACACGTGACTCGCCAAGCTGAAGNNNNNNNNNNAAATAATGTATTAGGTATTCCAAGAACA	chr8	1325372	1325463	GCTCGAATGGGTTTATGGGAAAACGTTATGGAAAATAAATTAAAAGATATTATAGAAGAAAATTCTGATAATAAATGTAGAAGAATTTATCC	150	1325396	G	T	FALSE	TRUE	forward
ideel-barcode-chr8-1325198	ideel-barcode-chr8-1325198_S0_Sub0_mip0	C0	AATGTTATACCTTAGATTTTGAAGTAGCAAAANNNNAGATCGGAAGAGCACACGTGACTCGCCAAGCTGAAGNNNNNNNNNNTTCACTCTGTCTCTGAATAAAGAAA	chr8	1325127	1325210	AACGTAGATTATATAAAGAAGGGTTTAGTCCCTTCCTATAATTGGGTATTGAACTAATTATAGCCATATCATAATTCAGAATAG	141	1325198	T	C	FALSE	TRUE	reverse
ideel-barcode-chr8-495850	ideel-barcode-chr8-495850_S0_Sub0_mip0	C0	AACACTATATTATTGTCAGTATCACATAAAATGAANNNNAGATCGGAAGAGCACACGTGACTCGCCAAGCTGAAGNNNNNNNNNNTAATTTCTCCACACCCACATTATT	chr8	495451	495550	ATTCTTGGAATTATTTGATTTACTAATTTCAACTTCTTCATTATTCTTACTAAAATATAACTTTTTAAAATATTTATATATATGTGTAATAATAGAAATT	159	495550	T	C	TRUE	FALSE	forward
ideel-barcode-chr8-495850	ideel-barcode-chr8-495850_S0_Sub0_mip1	C0	AGAATAATGAAGAAGTTGAAATTAGTAAATCAAATNNNNAGATCGGAAGAGCACACGTGACTCGCCAAGCTGAAGNNNNNNNNNNTCTAAATTGTTATGTAATACTAATAATGATATTAA	chr8	495498	495589	AGAATTCATTTTATGTGATACTGACAATAATATAGTGTTAATTTCTATTATTACACATATATATAAATATTTTAAAAAGTTATATTTTAGTA	162	495550	T	C	TRUE	FALSE	reverse
ideel-barcode-chr8-495850	ideel-barcode-chr8-495850_S0_Sub0_mip2	C0	AAATTTCTTTCTTAAAGCATCAAAAATAATATTCCNNNNAGATCGGAAGAGCACACGTGACTCGCCAAGCTGAAGNNNNNNNNNNTGTTCTATTATCTCTTTTTAAATATAAATTCTTT	chr8	495830	495900	TGAAAAGAAAAAAAACTAAAAGTATATTTAAATATTTTTAAAACATAATTCACATTTTTTACATCTGAAAT	140	495850	A	G	TRUE	TRUE	forward
ideel-barcode-chr8-340367	ideel-barcode-chr8-340367_S0_Sub0_mip0	C0	AATTGTCTAATGATAATTTTGAAACGCAACNNNNAGATCGGAAGAGCACACGTGACTCGCCAAGCTGAAGNNNNNNNNNNATTATTTAAATTACATTTACTAGAAGAAGTTTTAA	chr8	340311	340385	TAGAAGATGCAGAAATGGATAGAAAATCTTACAACAGTGCATTGATATATAAAAAAAGTTCAATAATGTCAAGGA	140	340367	T	G	FALSE	TRUE	reverse
ideel-barcode-chr8-555660	ideel-barcode-chr8-555660_S0_Sub0_mip0	C0	TGCATTTTTCTGGATAGTTGCACATNNNNAGATCGGAAGAGCACACGTGACTCGCCAAGCTGAAGNNNNNNNNNNTCTGTTCTGTATTCATGATATTGTTATTA	chr8	555438	555548	TTGCTGTTGTCGTTATTATTATTATCGTCGTTGCTTATGTCTATATAATTATCGTTATCCTCCATAGTATTATCATCAACATTTTGCATATTATTTACATTTTTTGACATG	165	555547	A	T	FALSE	TRUE	reverse
ideel-barcode-chr8-555660	ideel-barcode-chr8-555660_S0_Sub0_mip1	C0	TAATCACATAATATAATATCATCATTCTGTTCTGTNNNNAGATCGGAAGAGCACACGTGACTCGCCAAGCTGAAGNNNNNNNNNNTCTACAAAACTTTCGAAATAATCTTTTAA	chr8	555603	555705	GCATTCGTTGAAATTTGGATCGATATTTTTATTGGATATATTAAAAAAGGATAGTTTGAAAATATTATCATAATGGTTATGTAATTTAATTAGTTGTTCAATA	167	555660	T	C	FALSE	TRUE	reverse
ideel-barcode-chr8-555660	ideel-barcode-chr8-555660_S0_Sub0_mip2	C0	TGAAGATGAATATTTTAGTACTGTTAAATTGTTAGNNNNAGATCGGAAGAGCACACGTGACTCGCCAAGCTGAAGNNNNNNNNNNCCATTATGATAATATTTTCAAACTATCCTT	chr8	555660	555737	TTTTAATATATCCAATAAAAATATCGATCCAAATTTCAACGAATGCTTAAAAGATTATTTCGAAAGTTTTGTAGAACA	143	555660	T	C	FALSE	TRUE	forward
ideel-barcode-chr8-554401	ideel-barcode-chr8-554401_S0_Sub0_mip0	C0	AAATAATTTCAAATTGTTCGTCCTTAATTTATTTTNNNNAGATCGGAAGAGCACACGTGACTCGCCAAGCTGAAGNNNNNNNNNNAAAACCTGATAATTACAAATTGTATTTTAAA	chr8	554158	554247	CGTATACACAATAATGATCCTTAAGTTTTTATAATAATTCATTGTGATAATTAAAAATATTCCGTAATATTTTTTATAACTTTAAGGGAT	156	554173	G	T	FALSE	TRUE	forward
ideel-barcode-chr8-554401	ideel-barcode-chr8-554401_S0_Sub0_mip1	C0	AAGGGTGATGCACAATGGACATNNNNAGATCGGAAGAGCACACGTGACTCGCCAAGCTGAAGNNNNNNNNNNATTTTAATATTTATATGATATCATAAGTACACAAA	chr8	554323	554422	CATATATATATATATATATTTATTTATTTATTTATTTATAAATATACATATAATTTAAAAAAAAAAGTTATCTTTCGCTTTTCATCCTAATTTTACATGA	157	554401	T	A	FALSE	TRUE	forward
ideel-barcode-chr8-1174850	ideel-barcode-chr8-1174850_S0_Sub0_mip0	C0	AATGTCCTGGCGTATCGAAAAAGGNNNNAGATCGGAAGAGCACACGTGACTCGCCAAGCTGAAGNNNNNNNNNNTGCAGCTATAATAAGTGGTGTATT	chr8	1174732	1174853	GTACGTTTTGGCTAGTTCAATACATTCAATGGTTTCACTCATAATTCCGTCATCTAAGGAAATTACTAATACGATCAAATCACTACATTGTACACATCGTTTCCTTATAGTTCTGAATACGG	170	1174850	G	A	TRUE	FALSE	reverse
ideel-barcode-chr8-102094	ideel-barcode-chr8-102094_S0_Sub0_mip0	C0	TATACCAACAATTATTAGTTTAACGTTTTGTTCTTNNNNAGATCGGAAGAGCACACGTGACTCGCCAAGCTGAAGNNNNNNNNNNCTGCGGCAGGTATAACAAAAT	chr8	102016	102103	CCCAGGGTTTAAATACCACATTTACACAATTTTCATCACCAATAGAACAGTCAGCAAGTAAATATGCATTATCTCTAATTCCTAAAGC	144	102094	T	C	FALSE	TRUE	forward
ideel-barcode-chr8-606655	ideel-barcode-chr8-606655_S0_Sub0_mip1	C0	AAATGAACACAAATAATAGCAACACAAATTTTATNNNNAGATCGGAAGAGCACACGTGACTCGCCAAGCTGAAGNNNNNNNNNNTTGTTAAACAAGAAATATAAGAAAGGAAA	chr8	606644	606735	TCATAATCCATCTAATAAAAACGAAAATGATCCCCAAGAATTATTATATAAATTTCTTTCCACCATGAATGAGAAAAATTTTACCATGACAG	155	606655	C	T	FALSE	TRUE	forward
ideel-barcode-chr8-606655	ideel-barcode-chr8-606655_S0_Sub0_mip0	C0	TTATCATTGACTAACAAATTGTAATCTTCTGGTANNNNAGATCGGAAGAGCACACGTGACTCGCCAAGCTGAAGNNNNNNNNNNCTTGGGGATCATTTTCGTTTTTAT	chr8	606575	606657	TAGATGGATTATGATTTCCTTTCTTATATTTCTTGTTTAACAAGAAAACAAAAATTTTCGAAATAACTTTGACTACACTTTCG	141	606655	C	T	FALSE	TRUE	reverse
ideel-barcode-chr8-542477	ideel-barcode-chr8-542477_S0_Sub0_mip2	C0	TTATCAAACATTAATCTATTATTTTCCATTTGCATNNNNAGATCGGAAGAGCACACGTGACTCGCCAAGCTGAAGNNNNNNNNNNCTTGATTTCTTAACATAGGAGGTTTAT	chr8	542615	542721	ATCTAGGTTTTTCCATTCTTCCATTATTATTATTAATATTATTATTATTATTATTGTTCATATAATTATTATTTCTTTTAATATTATTATTATTATTATTGTTGTTG	169	542685	A	T	FALSE	TRUE	reverse
ideel-barcode-chr8-542477	ideel-barcode-chr8-542477_S0_Sub0_mip0	C0	ATAATAATAATAGTAGTAGTAGTAATGCTGGTGTTNNNNAGATCGGAAGAGCACACGTGACTCGCCAAGCTGAAGNNNNNNNNNNGGAAGTAGAAATTATAGTGTTGAACAT	chr8	542229	542334	GTGAATCCTAATAATGAGAATGTAGGTTTAAACGATAACAATAATAATAATAATAATAATAGTAATAATAGTAATAATAATAATAATAATAATAACAACAACAATA	168	542281	A	G	FALSE	TRUE	forward
ideel-barcode-chr8-542477	ideel-barcode-chr8-542477_S0_Sub0_mip1	C0	TGAAAGGAGGTTTAAATGTTGGTGGNNNNAGATCGGAAGAGCACACGTGACTCGCCAAGCTGAAGNNNNNNNNNNAGGAATGTTGATAATAATAGATCATACAT	chr8	542402	542511	GAATTATGTTGATAAAAATAATAATCCAGAAAATATGAAGAATAATTTTGGTAATAATAAATATTATGATAATCAAGGGAATAATGAAAATAATATGATGCATGATCAGA	164	542477	A	T	FALSE	TRUE	forward
ideel-barcode-chr8-676681	ideel-barcode-chr8-676681_S0_Sub0_mip0	C0	TTTAGGTACATTAAGAATATTAGAAGGAATAAGAANNNNAGATCGGAAGAGCACACGTGACTCGCCAAGCTGAAGNNNNNNNNNNGTAGTAATATATGTTCATTAATATGTGAAATAAA	chr8	676603	676686	ACCGAATGAAATATATAACTTAGCTGCACAAAGTCATGTAAAAGTAAGTTTTGAAATGCCTGAGTATACAACAGAAGCAACTGC	153	676681	A	G	TRUE	FALSE	forward
ideel-barcode-chr8-549685	ideel-barcode-chr8-549685_S0_Sub0_mip0	C0	TTTTGTTATACCTAATCCAAAAATTAGTGAAAGAGNNNNAGATCGGAAGAGCACACGTGACTCGCCAAGCTGAAGNNNNNNNNNNTCAGATGGAGGTATTTTTGTTGAA	chr8	549606	549688	CCTAAACGTGCTGTTCAAAGAATGTTTGAAATGATAAATGAAGGTGCTAGTGTTATAGATATAGGTGGAGAATCCTCTGGTCC	142	549666	A	G	FALSE	TRUE	forward
ideel-barcode-chr8-549685	ideel-barcode-chr8-549685_S0_Sub0_mip0	C0	TTTTGTTATACCTAATCCAAAAATTAGTGAAAGAGNNNNAGATCGGAAGAGCACACGTGACTCGCCAAGCTGAAGNNNNNNNNNNTCAGATGGAGGTATTTTTGTTGAA	chr8	549606	549688	CCTAAACGTGCTGTTCAAAGAATGTTTGAAATGATAAATGAAGGTGCTAGTGTTATAGATATAGGTGGAGAATCCTCTGGTCC	142	549681	T	G	FALSE	TRUE	forward
ideel-barcode-chr8-549685	ideel-barcode-chr8-549685_S0_Sub0_mip0	C0	TTTTGTTATACCTAATCCAAAAATTAGTGAAAGAGNNNNAGATCGGAAGAGCACACGTGACTCGCCAAGCTGAAGNNNNNNNNNNTCAGATGGAGGTATTTTTGTTGAA	chr8	549606	549688	CCTAAACGTGCTGTTCAAAGAATGTTTGAAATGATAAATGAAGGTGCTAGTGTTATAGATATAGGTGGAGAATCCTCTGGTCC	142	549685	G	C	FALSE	TRUE	forward
ideel-barcode-chr8-704027	ideel-barcode-chr8-704027_S0_Sub0_mip0	C0	TTCGTGTGGGATATTTTGAATTAGTTCGNNNNAGATCGGAAGAGCACACGTGACTCGCCAAGCTGAAGNNNNNNNNNNAGGAATAGATACAATTGCAAGTGT	chr8	703967	704083	ATCAATTTTTTTACCAATTAATTTTAATCCTGGGGAAGGTAATTTAATTTCTAATTCTTTGGGTATAATAATATGTCCCCATTTAAATAAATGAGTAAAGAATCCCCATTTCCCTCC	169	703997	T	C	TRUE	FALSE	forward
ideel-barcode-chr8-704027	ideel-barcode-chr8-704027_S0_Sub0_mip0	C0	TTCGTGTGGGATATTTTGAATTAGTTCGNNNNAGATCGGAAGAGCACACGTGACTCGCCAAGCTGAAGNNNNNNNNNNAGGAATAGATACAATTGCAAGTGT	chr8	703967	704083	ATCAATTTTTTTACCAATTAATTTTAATCCTGGGGAAGGTAATTTAATTTCTAATTCTTTGGGTATAATAATATGTCCCCATTTAAATAAATGAGTAAAGAATCCCCATTTCCCTCC	169	704027	G	T	TRUE	FALSE	forward
ideel-barcode-chr8-783960	ideel-barcode-chr8-783960_S0_Sub0_mip0	C0	CTTTAAATAAGTGTGATTCTTTACTAAATCATGATNNNNAGATCGGAAGAGCACACGTGACTCGCCAAGCTGAAGNNNNNNNNNNCAAATATTGTTGATAATGATTCATATGATAAAA	chr8	783892	783966	CGAATAATTCTTCTAATGGCTCTATGTATAAAACCAATGTACAAAATATGGTTAACAATAATAATGGTGCTGCTA	143	783960	T	C	FALSE	TRUE	reverse
ideel-barcode-chr8-561907	ideel-barcode-chr8-561907_S0_Sub0_mip0	C0	TTTGATATTTTTGACTTATCCATTTTGTCTTTAANNNNAGATCGGAAGAGCACACGTGACTCGCCAAGCTGAAGNNNNNNNNNNTATCATAATTATAAATTAATACATTGTCTTCTTT	chr8	561849	561927	GCTTATGCATATATATTTTCCAACATGACAATTTTCTAGATAATCATTTGTAATAAAATTTTTATTAATATTATTTGCC	147	561907	G	C	FALSE	TRUE	reverse
ideel-barcode-chr8-521529	ideel-barcode-chr8-521529_S0_Sub0_mip0	C0	TTTTTCTTGTTGATTTTGACGATTAATTATATCANNNNAGATCGGAAGAGCACACGTGACTCGCCAAGCTGAAGNNNNNNNNNNTTCAATAAATATATCATTTTCATTTACATTTATTA	chr8	521481	521565	TAAGGCGATAATGATGTATGATTTTATTAATATCTAATAACGTTAAGTTTTTTTTTTTTTTTTTTTTTTCTCCCTTTTTTTCTAC	154	521529	T	C	FALSE	TRUE	reverse
ideel-barcode-chr8-379353	ideel-barcode-chr8-379353_S0_Sub0_mip0	C0	ATAATGAATGTTATGAAAATATCTTTTGGCTTCTNNNNAGATCGGAAGAGCACACGTGACTCGCCAAGCTGAAGNNNNNNNNNNGCAATTTTTGAAAGATATGTATTTTGTAA	chr8	379273	379353	GGGAGTGTTGTTTATAAGATGGTCAGGGACCGAGTGCAAGTTAACATCTCCATTTTTATTTGTATATTTGTTTAAAGAATC	144	379353	C	T	TRUE	FALSE	reverse
ideel-barcode-chr8-591422	ideel-barcode-chr8-591422_S0_Sub0_mip0	C0	ACAACTTGATGAAAAAGGGGGTTAAANNNNAGATCGGAAGAGCACACGTGACTCGCCAAGCTGAAGNNNNNNNNNNAAATTATCATTTAAGTTATGAATATGTTTTTATAT	chr8	591322	591423	CTCAGTTATTTAATATTTATGACAATTTTCATATATGTTTTTTGTATCCACTTTTTGTTACCTACTTTTTTTATTACCACCTTTTTGTAAAACATAAAATGG	163	591422	G	C	FALSE	TRUE	forward
ideel-barcode-chr8-591422	ideel-barcode-chr8-591422_S0_Sub0_mip0	C0	ACAACTTGATGAAAAAGGGGGTTAAANNNNAGATCGGAAGAGCACACGTGACTCGCCAAGCTGAAGNNNNNNNNNNAAATTATCATTTAAGTTATGAATATGTTTTTATAT	chr8	591322	591423	CTCAGTTATTTAATATTTATGACAATTTTCATATATGTTTTTTGTATCCACTTTTTGTTACCTACTTTTTTTATTACCACCTTTTTGTAAAACATAAAATGG	163	591335	T	C	TRUE	FALSE	forward
ideel-barcode-chr8-591422	ideel-barcode-chr8-591422_S0_Sub0_mip0	C0	ACAACTTGATGAAAAAGGGGGTTAAANNNNAGATCGGAAGAGCACACGTGACTCGCCAAGCTGAAGNNNNNNNNNNAAATTATCATTTAAGTTATGAATATGTTTTTATAT	chr8	591322	591423	CTCAGTTATTTAATATTTATGACAATTTTCATATATGTTTTTTGTATCCACTTTTTGTTACCTACTTTTTTTATTACCACCTTTTTGTAAAACATAAAATGG	163	591344	C	T	TRUE	FALSE	forward
ideel-barcode-chr8-591422	ideel-barcode-chr8-591422_S0_Sub0_mip1	C0	AAAAAGTAGGTAACAAAAAGTGGATACAAANNNNAGATCGGAAGAGCACACGTGACTCGCCAAGCTGAAGNNNNNNNNNNTTTTTCATCACCTGTATATGTATTTTTG	chr8	591392	591502	CTCTCCTCCATATAAAAATTTGTTGTTTCTTTATTCATATCTAAGTATACTTTTTTAACCCCCTTTTTCATCAAGTTGTCCATTTTATGTTTTACAAAAAGGTGGTAATAA	169	591422	G	C	FALSE	TRUE	reverse
ideel-barcode-chr8-591422	ideel-barcode-chr8-591422_S0_Sub0_mip1	C0	AAAAAGTAGGTAACAAAAAGTGGATACAAANNNNAGATCGGAAGAGCACACGTGACTCGCCAAGCTGAAGNNNNNNNNNNTTTTTCATCACCTGTATATGTATTTTTG	chr8	591392	591502	CTCTCCTCCATATAAAAATTTGTTGTTTCTTTATTCATATCTAAGTATACTTTTTTAACCCCCTTTTTCATCAAGTTGTCCATTTTATGTTTTACAAAAAGGTGGTAATAA	169	591455	A	G	FALSE	TRUE	reverse
ideel-barcode-chr8-492502	ideel-barcode-chr8-492502_S0_Sub0_mip0	C0	AAATTACATATATGTCTAATAATACCACAACTTTGNNNNAGATCGGAAGAGCACACGTGACTCGCCAAGCTGAAGNNNNNNNNNNAAAATACATCATACATTTCATTATAATTTAATTT	chr8	492466	492556	CAATGAATCTATATTACTACATTTTTCCTTATAATATGATAACATTTTTTTAATTTTTTTGTTTAAATAAAATATTTTTGATTTAAAATAT	160	492502	T	A	TRUE	FALSE	forward
ideel-barcode-chr8-585854	ideel-barcode-chr8-585854_S0_Sub0_mip2	C0	TAATGCTAATCTACTTACAATAATATAAGCAAAGTNNNNAGATCGGAAGAGCACACGTGACTCGCCAAGCTGAAGNNNNNNNNNNTCTTTACTTAAGGATGATATTATTCTAATAATATT	chr8	586007	586081	TCCACCAAAACAATGTCCATGTAAATATAAATCATACGTATGACATGAATCATCATTTAATGCATTCTTAATTGT	145	586054	A	T	FALSE	TRUE	forward
ideel-barcode-chr8-585854	ideel-barcode-chr8-585854_S0_Sub0_mip3	C0	TATGATTTATATTTACATGGACATTGTTTTGGTNNNNAGATCGGAAGAGCACACGTGACTCGCCAAGCTGAAGNNNNNNNNNNCTCCATTTGTTAGTCTTTATAACTTTTT	chr8	586043	586145	AGGAAAAGAAGGTATTCATTCTCATATAAACTTTGCTTATATTATTGTAAGTAGATTAGCATTAACAATTAAGAATGCATTAAATGATGATTCATGTCATACG	164	586054	A	T	FALSE	TRUE	reverse
ideel-barcode-chr8-585854	ideel-barcode-chr8-585854_S0_Sub0_mip0	C0	ATTTTAAATATAAAGAATCAAACAAGCCAATATCANNNNAGATCGGAAGAGCACACGTGACTCGCCAAGCTGAAGNNNNNNNNNNCTAATTTCCACTTAACATTAAAAGATATAAATATT	chr8	585793	585865	GTAACTGATAGTGATTCGATTGAAGTACGTAAAGATCCATATTTTAAGAAAGATAGATTTTATTTATATAAAG	143	585841	C	G	FALSE	TRUE	reverse
ideel-barcode-chr8-585854	ideel-barcode-chr8-585854_S0_Sub0_mip0	C0	ATTTTAAATATAAAGAATCAAACAAGCCAATATCANNNNAGATCGGAAGAGCACACGTGACTCGCCAAGCTGAAGNNNNNNNNNNCTAATTTCCACTTAACATTAAAAGATATAAATATT	chr8	585793	585865	GTAACTGATAGTGATTCGATTGAAGTACGTAAAGATCCATATTTTAAGAAAGATAGATTTTATTTATATAAAG	143	585854	A	C	FALSE	TRUE	reverse
ideel-barcode-chr8-585854	ideel-barcode-chr8-585854_S0_Sub0_mip1	C0	TTTCACGTTCAATTTTAAAATTAATAACTTCTCTNNNNAGATCGGAAGAGCACACGTGACTCGCCAAGCTGAAGNNNNNNNNNNAAAATCTATCTTTCTTAAAATATGGATCTTTA	chr8	585837	585918	CGTACTTCAATCGAATCACTATCAGTTACAATATTTATATCTTTTAATGTTAAGTGGAAATTAGAATCAATAATAGCTAGGG	148	585841	C	G	FALSE	TRUE	forward
ideel-barcode-chr8-585854	ideel-barcode-chr8-585854_S0_Sub0_mip1	C0	TTTCACGTTCAATTTTAAAATTAATAACTTCTCTNNNNAGATCGGAAGAGCACACGTGACTCGCCAAGCTGAAGNNNNNNNNNNAAAATCTATCTTTCTTAAAATATGGATCTTTA	chr8	585837	585918	CGTACTTCAATCGAATCACTATCAGTTACAATATTTATATCTTTTAATGTTAAGTGGAAATTAGAATCAATAATAGCTAGGG	148	585854	A	C	FALSE	TRUE	forward
ideel-barcode-chr8-524146	ideel-barcode-chr8-524146_S0_Sub0_mip1	C0	TCGGTGGTACTAATCTATTATATATAATTTTAGGTNNNNAGATCGGAAGAGCACACGTGACTCGCCAAGCTGAAGNNNNNNNNNNGTAAATCTATAATTTTGGTATATGGAATTAAAAAT	chr8	523846	523931	TTGTGCAGCTCTAACCTTTGCTTTTAACTTCATACAAATTAAATAACAGCCTGATAATTTTCTATGCAAAGTATATATTTCTGACC	156	523869	A	C	FALSE	TRUE	reverse
ideel-barcode-chr8-524146	ideel-barcode-chr8-524146_S0_Sub0_mip0	C0	TTATTTAATTTGTATGAAGTTAAAAGCAAAGGTNNNNAGATCGGAAGAGCACACGTGACTCGCCAAGCTGAAGNNNNNNNNNNACATAGGGATATAGCTAAACAAATATATAAT	chr8	523806	523885	CTCTTACCTAAAATTATATATAATAGATTAGTACCACCGAGGTCAGAAATATATACTTTGCATAGAAAATTATCAGGCTG	144	523869	A	C	FALSE	TRUE	forward
ideel-barcode-chr8-847329	ideel-barcode-chr8-847329_S0_Sub0_mip0	C0	TATGTGCCCTAAATAGTAATAAAATAAAGAGAAANNNNAGATCGGAAGAGCACACGTGACTCGCCAAGCTGAAGNNNNNNNNNNAAAAATAACAACATAAAATAAAGTTAAATCTTT	chr8	847329	847405	ATTTAGATCTACTTATTATTGTAAAATGAGAATAATAAAATATATATTTTTTGCATTCATCATATTAGCCCTCTTCG	144	847329	C	T	FALSE	TRUE	reverse
ideel-barcode-chr8-559609	ideel-barcode-chr8-559609_S0_Sub0_mip0	C0	GACTTTTCCTACCTTTTGTTGCTTTTTNNNNAGATCGGAAGAGCACACGTGACTCGCCAAGCTGAAGNNNNNNNNNNTGTGAAGAGAATTATCAGGAATGAT	chr8	559775	559864	GTACTGAAATAAAAAAAAAATATGTCATATATTTCCATTTTCATTTTTTTTGATTAATTTTTATTAATATGCTTTTAAAATAAAATATTG	142	559809	T	C	FALSE	TRUE	reverse
ideel-barcode-chr8-590906	ideel-barcode-chr8-590906_S0_Sub0_mip0	C0	ATCTTCCTTTCGTATTTCACCATCACNNNNAGATCGGAAGAGCACACGTGACTCGCCAAGCTGAAGNNNNNNNNNNAGAATACATATGATCTTGTATAAAATTATTATTAA	chr8	590814	590922	TATATGGATAAATACTAAACATGTTATATATATGAATAAATGCTTTTATTTTATCTTTTAGAAAAGAAGGATATTTATGTATATAAAATTGAAGACATTGTATTTGGCT	170	590906	T	C	FALSE	TRUE	reverse
ideel-barcode-chr8-511014	ideel-barcode-chr8-511014_S0_Sub0_mip0	C0	TATTTGATTTATATTTGTTCGGAAATATACAAGTTNNNNAGATCGGAAGAGCACACGTGACTCGCCAAGCTGAAGNNNNNNNNNNTTCTTCATTTTTGTTATTTTCATTAATTTTATTT	chr8	511014	511086	GATGTATTTTTCCGTTTTATTTTATTTGTCCCACTTTTTATTATACCATTCGATGTATTTTTAGTCATGGATA	142	511014	G	A	FALSE	TRUE	forward
ideel-barcode-chr8-845787	ideel-barcode-chr8-845787_S0_Sub0_mip0	C0	AAATTAAAAATATTACAGTACCAACCTTATTTACCNNNNAGATCGGAAGAGCACACGTGACTCGCCAAGCTGAAGNNNNNNNNNNAAGTGGATTAATTGTTCAGAATGC	chr8	845784	845887	ATTTACAAGTTTAAAGGAGCTCTCGAGATATTCTCATCCATTCCTTAATTATTTCTTATTTGATTATGACATGATAATAAGAAGTAAAATGGATAATGAAACAA	163	845787	T	A	FALSE	TRUE	reverse
ideel-barcode-chr8-925409	ideel-barcode-chr8-925409_S0_Sub0_mip0	C0	TATGTAAATAATTTGATTAATCCAAATGATAACGTNNNNAGATCGGAAGAGCACACGTGACTCGCCAAGCTGAAGNNNNNNNNNNTGAATAGAATGAATAATATGAATAATTTTTATAGT	chr8	925350	925430	GGGCACGTTACAGATGTTAATAATACGGAAAATGACGAATCAGCACATTTATTAAATAAAAATGTACAGGTGGATAATACG	151	925409	A	G	TRUE	FALSE	forward
ideel-barcode-chr8-149943	ideel-barcode-chr8-149943_S0_Sub0_mip0	C0	TTTGGATTTCTTTAACATAAGCTTTATAAAAATCANNNNAGATCGGAAGAGCACACGTGACTCGCCAAGCTGAAGNNNNNNNNNNGTTCGCTAATTTTATTTGATAAGATATTTATT	chr8	149906	149987	GCTTTAGATATGGGTGTTTTTGTTCTTCTTGTTTCTTTCCATAATGATTCAAATTCTAGTTCACAATAATGTGTGATTTTTT	149	149943	A	T	TRUE	FALSE	reverse
ideel-barcode-chr8-1201455	ideel-barcode-chr8-1201455_S0_Sub0_mip0	C0	AAATAAACAATATGCATACATCATTTTTAAAGAACNNNNAGATCGGAAGAGCACACGTGACTCGCCAAGCTGAAGNNNNNNNNNNATAATAATTTTCAAACATACTTAAAATAATACAAT	chr8	1201417	1201516	GGGTATCTAATAAATTATTTTTTATTTTATAATTTGGTATGGATTTTTCTGTCATATTCATGTTTTTATATTGAATTTGATAAAACAATTTCAAATTTTT	170	1201455	C	T	TRUE	FALSE	reverse
ideel-barcode-chr8-550212	ideel-barcode-chr8-550212_S0_Sub0_mip0	C0	ATTTCCTCTTTTATGCATTAGAACTACACTNNNNAGATCGGAAGAGCACACGTGACTCGCCAAGCTGAAGNNNNNNNNNNTCCTAATCCAATATCAAATAGTATCCTATAA	chr8	549978	550081	CGAGGTATTCCATTTAATACAAGAAAATTTAATCTTTGTTCTAAATAATTTTTTATATCATAAACTAGATTATCATAATTTGTTAGTTTATCCATTGTATGTGG	165	549993	A	G	FALSE	TRUE	reverse
ideel-barcode-chr8-550212	ideel-barcode-chr8-550212_S0_Sub0_mip1	C0	TTTGTAAGAGTTTAATAGATTGATCATGTTTCTNNNNAGATCGGAAGAGCACACGTGACTCGCCAAGCTGAAGNNNNNNNNNNTTTTTGTTGTGTATTTATTACAACATTTT	chr8	550153	550230	GATCATTCATGCAATGGGCAATAAATCTTTTTCTTGAATATCCAATAAAAAGTGGATACTCATCATATACATGTATAT	140	550212	G	T	FALSE	TRUE	reverse
ideel-barcode-chr8-550212	ideel-barcode-chr8-550212_S0_Sub0_mip2	C0	TTCAGATGAATTACATGAGGAAAGACAAGGNNNNAGATCGGAAGAGCACACGTGACTCGCCAAGCTGAAGNNNNNNNNNNTTTTATTGGATATTCAAGAAAAAGATTTATT	chr8	550212	550320	GCCCATTGCATGAATGATCAAAATGTTGTAATAAATACACAACAAAAATTACATGATGAACAACAAAATGAAAATAAAAATATTGTGGACAAATCACACAATTGGATGT	170	550212	G	T	FALSE	TRUE	forward
ideel-barcode-chr8-706426	ideel-barcode-chr8-706426_S0_Sub0_mip0	C0	ATATAAATTCTTCATATAGCTTAGCTCAGAAAAGANNNNAGATCGGAAGAGCACACGTGACTCGCCAAGCTGAAGNNNNNNNNNNATTTTTAAAATATTCCAAAAAGAAACAGAAAA	chr8	706149	706223	AAAAACCTCTAGGGAATGAAGATGTTGGAAAAATAGAAGATATAGGGAAAACAAAAATAACAGATAACCTGAAGG	142	706168	A	G	TRUE	FALSE	forward
ideel-barcode-chr8-543476	ideel-barcode-chr8-543476_S0_Sub0_mip0	C0	AAAACTTTTTGGCATCATAAAATATTTGTACANNNNAGATCGGAAGAGCACACGTGACTCGCCAAGCTGAAGNNNNNNNNNNTTTTTCCTTTTTCTAATATATCATTTAATCTT	chr8	543394	543499	CCCGGTGTTGCTACTATTATATCTGCTCCTTTATCAAGATTCGATAATTGTGTTTTTATATTATTTCCTCCATATAATACTACTGGTTTTATACCTGTTTCAAAAC	170	543476	A	T	FALSE	TRUE	reverse
ideel-barcode-chr8-812784	ideel-barcode-chr8-812784_S0_Sub0_mip0	C0	TATACAAATATATTTTCCTTCAGGTGGTCTNNNNAGATCGGAAGAGCACACGTGACTCGCCAAGCTGAAGNNNNNNNNNNTTCATTACATATATGATGAAGTATATTTAATAAAT	chr8	812711	812815	GAATACTAATACTTATGGGAATCATACCATATGGCTCTTTTGTTATTACCATTCTATTTTTTAACAAAAATATAAATATAAAATATATATATATATATATATGTA	170	812784	A	T	FALSE	TRUE	reverse
ideel-barcode-chr8-475666	ideel-barcode-chr8-475666_S0_Sub0_mip0	C0	ACACATGAATTTAAAAACAATCAAATTAATGAAANNNNAGATCGGAAGAGCACACGTGACTCGCCAAGCTGAAGNNNNNNNNNNGAAGAAAGTATTACAAAATAAAAATGATGATAAA	chr8	475888	475959	TACAAAGATTTCCATTCTGCAAATGAAAATGACGATGATAAGTTTAGTAATAATTTTTTTTTTTGTGATGAC	140	475920	C	T	TRUE	FALSE	forward
ideel-barcode-chr8-1114155	ideel-barcode-chr8-1114155_S0_Sub0_mip0	C0	AACAAATTTAAAGAAATGTAAATGATCAGGATTTNNNNAGATCGGAAGAGCACACGTGACTCGCCAAGCTGAAGNNNNNNNNNNAGGATCTACTGATTCTGCATCTG	chr8	1114061	1114160	CTGGTAGAATTTTTCGACCAAGCATATGTTTATAAAACGATCTACAAAAATATGCATCAATAACTTGACCATCATATATAGCTTTAGCTATAAACTTTCC	157	1114155	C	T	TRUE	FALSE	forward
ideel-barcode-chr8-712741	ideel-barcode-chr8-712741_S0_Sub0_mip0	C0	TTCAACCTTGTATATTATTTCAAGTTGCTTNNNNAGATCGGAAGAGCACACGTGACTCGCCAAGCTGAAGNNNNNNNNNNTTGTTCTTTTTACTATATAATGCATCCT	chr8	712730	712841	CATCATAATCATAATAATTATTATTATTATTATTGTCATTATTATTGTCATTATTATTGTCATTATTATTATTGTCATTATTATTATTATTACTCCCTTTAGTTATTTTTTC	170	712741	T	C	TRUE	FALSE	reverse
ideel-barcode-chr8-1113495	ideel-barcode-chr8-1113495_S0_Sub0_mip0	C0	TTGTTTTAATCAACTTGATTTACCAGAATATTCTNNNNAGATCGGAAGAGCACACGTGACTCGCCAAGCTGAAGNNNNNNNNNNAATTTGTTACAGGTACAAGTAGAGT	chr8	1113475	1113573	GCCATTAGGAGGATTCAAAAACCTTATGGGTATGAGAGGAGCACAAAAAATGATTATTTATAAAGCTTATGGAGAAGACCGTTTACCAACAGCGCATAC	158	1113495	G	A	TRUE	FALSE	reverse
ideel-barcode-chr8-416821	ideel-barcode-chr8-416821_S0_Sub0_mip0	C0	CATCATAAGGAGATATATAAAAAGAAAATTGAGGNNNNAGATCGGAAGAGCACACGTGACTCGCCAAGCTGAAGNNNNNNNNNNCTTTACCAATATATAATTCATCTAATTTTACTT	chr8	416769	416858	CCCAGTAGGATTCTTTTAATACTGGCAACATGTATATATCGCCCTCATAAAACGATTTACTAATCCCACCAATTATTAAAGTTGACTTCC	157	416821	C	T	TRUE	FALSE	forward
ideel-barcode-chr8-682301	ideel-barcode-chr8-682301_S0_Sub0_mip0	C0	AGAAAGGAAAAGAAAACGACAGTATTAATTNNNNAGATCGGAAGAGCACACGTGACTCGCCAAGCTGAAGNNNNNNNNNNTAATATAAATTCATCCGTCTATATTTGATAATT	chr8	682293	682370	TTTTCATGTTGATTTTTTTGATATAACTGTTTCCTTTTTTCTTTTCAGTTTATTTAATAGACCCCCAATACCCTTTCG	141	682301	T	C	FALSE	TRUE	reverse
ideel-barcode-chr8-933060	ideel-barcode-chr8-933060_S0_Sub0_mip0	C0	TTTTGGTAATGGCAAAGGATTTATATTAGCNNNNAGATCGGAAGAGCACACGTGACTCGCCAAGCTGAAGNNNNNNNNNNACCACTAATCGACGGCAAAT	chr8	932963	933065	CAAAAAAAAACTCTTTATCTAAATCATCCTCATTAAAACCAAAATCCACGTAAGACATTTTCCTTTTACAAGGTTCATAACAAACACTACTATAGGGAGGTTC	153	933060	T	C	FALSE	TRUE	reverse
ideel-barcode-chr8-501390	ideel-barcode-chr8-501390_S0_Sub0_mip2	C0	CTACATAGTCATATCAGTGGGCTAGGNNNNAGATCGGAAGAGCACACGTGACTCGCCAAGCTGAAGNNNNNNNNNNATTTAAATAACTGTATATAGATTTTGAGAATATAT	chr8	501528	501636	ATATATATATATATATATATATATATTTTTTTTTTTTTTTTTTTTTTGATATGTATTTTATTACAATATGAATATTATTGAGTCAAGTAGGGAAAAAGAAAGAATAAGC	170	501572	T	A	FALSE	TRUE	reverse
ideel-barcode-chr8-501390	ideel-barcode-chr8-501390_S0_Sub0_mip1	C0	AAAGAAAATCGGTAACATAACCATCTGCNNNNAGATCGGAAGAGCACACGTGACTCGCCAAGCTGAAGNNNNNNNNNNCATATATTATCAACTTTATCTGGATCTAAAAT	chr8	501387	501466	TGTACCATTTTTAATATCATTATTTTCTATTTTATTTGTAGGTTCACTATACATGTCCCTCTTTTTTATGTTTTCCTCAA	140	501390	A	C	TRUE	TRUE	forward
ideel-barcode-chr8-501390	ideel-barcode-chr8-501390_S0_Sub0_mip0	C0	ATATGTTATAACAATATAAGTGATGATGAAGATGANNNNAGATCGGAAGAGCACACGTGACTCGCCAAGCTGAAGNNNNNNNNNNACCTACAAATAAAATAGAAAATAATGATATTAAA	chr8	501309	501395	AATGGTACAATTTTAGATCCAGATAAAGTTGATAATATATGTAATTCATATAAACTTGAAAATAATGGAAATTATGAAAATAATAAA	156	501390	A	C	TRUE	TRUE	reverse
ideel-barcode-chr8-1171170	ideel-barcode-chr8-1171170_S0_Sub0_mip0	C0	ATGATAAAAAGAAGGAAAAGAAGAAATTTGTCTNNNNAGATCGGAAGAGCACACGTGACTCGCCAAGCTGAAGNNNNNNNNNNAAAAATAAAAATGGTACCAAAAGATATCA	chr8	1171088	1171170	ATGGCTTTTTTCTGATAAAGATAAGAAAAAAGAAAAAGTAGAAGAATCAGATTTGAATAATTATAGTTCAAGTTGTTCCTATG	145	1171170	T	C	TRUE	FALSE	reverse
ideel-barcode-chr8-1103899	ideel-barcode-chr8-1103899_S0_Sub0_mip0	C0	TTTATATCCTCATTCCAAAGAAACAGGAANNNNAGATCGGAAGAGCACACGTGACTCGCCAAGCTGAAGNNNNNNNNNNACTACTAATAAAATTACCAAACGTTTTT	chr8	1103848	1103937	TTCAAGTCGCTCTTTATTTCATGAGGTGTCAATTTATCAAAAGAATACATTTGATGAGAAGCATAAGATACGGGCAATAAACTTTGACAC	147	1103899	T	C	TRUE	FALSE	reverse
ideel-barcode-chr8-497184	ideel-barcode-chr8-497184_S0_Sub0_mip0	C0	ATTCATAAAATTTTATATACACCTTTTCATCAGATNNNNAGATCGGAAGAGCACACGTGACTCGCCAAGCTGAAGNNNNNNNNNNCAATACACATTCAAACATATAAAATAAATACTTAT	chr8	497181	497255	GTATATTCTTATCTTTAAAAGTATTTATTAAATCATTATAATTTAACTTCTCTATATAACTCTCCTTGTGAAATA	145	497184	T	A	FALSE	TRUE	forward
ideel-barcode-chr8-548801	ideel-barcode-chr8-548801_S0_Sub0_mip0	C0	ATTTTTCAAAAATGTTTCATATTCTTCACATTTATNNNNAGATCGGAAGAGCACACGTGACTCGCCAAGCTGAAGNNNNNNNNNNATCTTTATATTTGCTTAAATTATTTTTCATTATTT	chr8	548724	548808	CGTCATTCTTTACTATTATATTATTACATTCTAATAAATAATTTTCTACATTTACTTCCTTTAGAATACTATTATCAACTTTTCC	155	548801	G	A	TRUE	FALSE	reverse
ideel-barcode-chr8-225755	ideel-barcode-chr8-225755_S0_Sub0_mip0	C0	TTTTGAAGGGAGAAGTACTACATGAACTNNNNAGATCGGAAGAGCACACGTGACTCGCCAAGCTGAAGNNNNNNNNNNTTAAATTATGCAGGAAAAATATGTATGAA	chr8	225755	225867	CTGTCTCCTTCCCTTATGATAAAAGAGGTATTAAAAAAAAAAAAAAAAATATAAATATCAAAATGTATATATATATATATATTTATTTATTTATTTATTTATTTGTTTATTTT	170	225755	C	T	TRUE	FALSE	forward
ideel-barcode-chr8-527147	ideel-barcode-chr8-527147_S0_Sub0_mip1	C0	ACTGAAGAAATAAAAAGAAGCATACAAGAANNNNAGATCGGAAGAGCACACGTGACTCGCCAAGCTGAAGNNNNNNNNNNAGTACAACTATTTTAACAAATTATTATCATATATA	chr8	526893	526996	TGTATTAATTTTTTTTTTTTTTTTTTTTTTTTTTTTTAGTTAAAGAGAAAAAGAATACTAGAAGAAGACTCTCTATAAGCACTAAAATTGATTTGCCGGATGAC	169	526923	A	C	TRUE	FALSE	reverse
ideel-barcode-chr8-527147	ideel-barcode-chr8-527147_S0_Sub0_mip0	C0	GAGTCTTCTTCTAGTATTCTTTTTCTCTTTAACNNNNAGATCGGAAGAGCACACGTGACTCGCCAAGCTGAAGNNNNNNNNNNCTTCATTTTCGCTTATTCTTCTTGTT	chr8	526816	526925	GTCACATTTTCAGACGATTCCTTAAATTTATCTTCATTGTGTTTTAATTCTTGTATGCTTCTTTTTATTTCTTCAGTGTCATCCGGCAAATCAATTTTAGTGCTTATAGA	169	526923	A	C	TRUE	FALSE	forward
ideel-barcode-chr8-585466	ideel-barcode-chr8-585466_S0_Sub0_mip0	C0	ACTTAACGGAGGACCAGTAACAGTNNNNAGATCGGAAGAGCACACGTGACTCGCCAAGCTGAAGNNNNNNNNNNGTAAAACTTCTTCTACATCTCTAAATTTAT	chr8	585448	585553	GCATTGTAGCTCTTTTAAGATAATAAGGCAAATATTTTACAATATATTTTTGTTTAAAAAAACCTTGATGACCAACATTAATATCTTCCATTTTGGAAAAGGTTCC	160	585466	G	T	FALSE	TRUE	forward
ideel-barcode-chr8-505739	ideel-barcode-chr8-505739_S0_Sub0_mip0	C0	ATAAAAGGATTAGAAGTGAACATTATCAATCAANNNNAGATCGGAAGAGCACACGTGACTCGCCAAGCTGAAGNNNNNNNNNNTAAACAGTACCAAATTTAATAATGTTAATATTATT	chr8	505732	505816	AATCCATTAATTACAAATATTGATAATCTTAATATAGTATATAGAAAAGTAAATGAAAAATCGTATTTGGATGTAAATAGTTGTC	153	505739	A	G	TRUE	FALSE	reverse
ideel-barcode-chr8-1115375	ideel-barcode-chr8-1115375_S0_Sub0_mip0	C0	TTTTCATTAATTTTGATGCTTTCTACATTTAAACNNNNAGATCGGAAGAGCACACGTGACTCGCCAAGCTGAAGNNNNNNNNNNACTATTGATATGAGAATCGTCAAATATAT	chr8	1115372	1115475	CCAGCAATAACTCTTTTGTACTTTTATATTTTTTATTTTTTTTCTTCATCATTTTCTTTTTATTATATATGTTTATATAAAATGGGCTATCATCATATGCCAAC	167	1115375	G	A	TRUE	FALSE	forward
ideel-barcode-chr8-1029921	ideel-barcode-chr8-1029921_S0_Sub0_mip0	C0	TTTGTTTATTTGAATGTAAATTTTTGTTCTTTGGTNNNNAGATCGGAAGAGCACACGTGACTCGCCAAGCTGAAGNNNNNNNNNNCGTCATTCATAACAGACATTTTATTTT	chr8	1029908	1029997	CTTCATTAAAGTTTATACTATTCATTCTAGCCATATCATTTAATTTATTGGTTTTTCCATGTATATTCATATTATTATTCATAAACATCA	152	1029921	T	C	TRUE	FALSE	reverse
ideel-barcode-chr8-525973	ideel-barcode-chr8-525973_S0_Sub0_mip0	C0	AGCTACTATTATTGTTCATTTGTTCAAAGAAAAANNNNAGATCGGAAGAGCACACGTGACTCGCCAAGCTGAAGNNNNNNNNNNAAGAAGAAAAATCATTAACTACAAGAAAA	chr8	525907	525989	AAGAAACAAAAAAAAAAAAAAATGAAAAAAAGAAAAAAAAGAAAAAATAAAATATTCTTTGATAGTACTATGAGTGGTACTAC	146	525973	T	C	FALSE	TRUE	reverse
ideel-barcode-chr8-557087	ideel-barcode-chr8-557087_S0_Sub0_mip0	C0	GCATTCCTCACTTTTCAGGTTATTGANNNNAGATCGGAAGAGCACACGTGACTCGCCAAGCTGAAGNNNNNNNNNNTAAATAACAAAATCATAAAATAATAACACTTTATT	chr8	556992	557100	GTTAATCTTCCTTAGATTTATTATATATATATATATATATATATATTTATTTATTTATTTATTTATTTATTTATTTATTCATTTATATATATACTATTTAATTTTTTTC	170	557087	A	G	FALSE	TRUE	forward
ideel-barcode-chr8-468669	ideel-barcode-chr8-468669_S0_Sub0_mip0	C0	TATGAACAGTAATATTTTGCTAAGATATATTCCANNNNAGATCGGAAGAGCACACGTGACTCGCCAAGCTGAAGNNNNNNNNNNACACATTAAAATACACCAACAGCT	chr8	468610	468709	CACTGAATGTATGGGGGAAATTTAAAAATACAAATAGTACAGAAAATAATGATTATAATAATGATAATAATGATTTTGATATTAAACGTAAATCTTGTAG	158	468669	T	C	TRUE	FALSE	reverse
ideel-barcode-chr8-1178845	ideel-barcode-chr8-1178845_S0_Sub0_mip0	C0	ACAAGATAGTATTTCATCCTTTGGAAAGANNNNAGATCGGAAGAGCACACGTGACTCGCCAAGCTGAAGNNNNNNNNNNATTATATTTATCATCAAAGTATAATAAAGAAAGTT	chr8	1178835	1178925	CCCATAAAAGCTGTAACCCTACTAATAATATACAAGAATACAATAATAAATACATAAATGATGAGAATGATATAGATAATTTAACAAACAT	155	1178845	C	T	TRUE	FALSE	forward
ideel-barcode-chr8-620010	ideel-barcode-chr8-620010_S0_Sub0_mip0	C0	CTTCATATATTTCATGATAGCATATTACATCATCTNNNNAGATCGGAAGAGCACACGTGACTCGCCAAGCTGAAGNNNNNNNNNNCGTTAAATATATCATATATAGATAATGCATTATTT	chr8	619969	620068	CCTGATGATTCCAATGATACTTCATTAAAACAATTTGTTTTGATATATATATTTTCATTACCTTCTTTATATCTAGGAATAATTATTCCAATACTATCTC	170	620010	G	A	FALSE	TRUE	forward
ideel-barcode-chr8-1344735	ideel-barcode-chr8-1344735_S0_Sub0_mip1	C0	AAGAAAATTAAAAAGGATATCGAAAAATACACAAGNNNNAGATCGGAAGAGCACACGTGACTCGCCAAGCTGAAGNNNNNNNNNNAACGAGGCAAAAATAAAATATGCA	chr8	1344627	1344737	CATGAAATAATAGATTCCATGAAACTTACAGATAAAGTAAAAGATATATTTAAAGAATTCATGCGTTATTATATATGGAAAAGATACCCAAGTCATCAACTTAGGTTATAT	170	1344735	A	T	FALSE	TRUE	reverse
ideel-barcode-chr8-1344735	ideel-barcode-chr8-1344735_S0_Sub0_mip1	C0	AAGAAAATTAAAAAGGATATCGAAAAATACACAAGNNNNAGATCGGAAGAGCACACGTGACTCGCCAAGCTGAAGNNNNNNNNNNAACGAGGCAAAAATAAAATATGCA	chr8	1344627	1344737	CATGAAATAATAGATTCCATGAAACTTACAGATAAAGTAAAAGATATATTTAAAGAATTCATGCGTTATTATATATGGAAAAGATACCCAAGTCATCAACTTAGGTTATAT	170	1344737	G	C	FALSE	TRUE	reverse
ideel-barcode-chr8-1344735	ideel-barcode-chr8-1344735_S0_Sub0_mip0	C0	AAAACTAATGAGAGAAAAAGCAAGGAAAGNNNNAGATCGGAAGAGCACACGTGACTCGCCAAGCTGAAGNNNNNNNNNNATACACAAGGAATCATGTTATTTGTT	chr8	1344460	1344574	CTCTTATAGATTTTGAAACTATAGAAGATGAACTATATTATTTAATATACCCTAATAGAGAAATGTACATGTCTTTTGATACAGCAGTGAATACTAAAAGAAGAAAAAAAATTAA	170	1344569	T	C	FALSE	TRUE	reverse
ideel-barcode-chr8-1344735	ideel-barcode-chr8-1344735_S0_Sub0_mip2	C0	AACATTTTTCTATTAAGTTTTGATCATTTAATCGANNNNAGATCGGAAGAGCACACGTGACTCGCCAAGCTGAAGNNNNNNNNNNCCATATATAATAACGCATGAATTCTTTAAAT	chr8	1344691	1344790	ATATCTTTTACTTTATCTGTAAGTTTCATGGAATCTATTATTTCATGTGCATATTTTATTTTTGCCTCGTTTATATATTTACCTGCTTTTAATTTACATA	166	1344735	A	T	FALSE	TRUE	forward
ideel-barcode-chr8-1344735	ideel-barcode-chr8-1344735_S0_Sub0_mip2	C0	AACATTTTTCTATTAAGTTTTGATCATTTAATCGANNNNAGATCGGAAGAGCACACGTGACTCGCCAAGCTGAAGNNNNNNNNNNCCATATATAATAACGCATGAATTCTTTAAAT	chr8	1344691	1344790	ATATCTTTTACTTTATCTGTAAGTTTCATGGAATCTATTATTTCATGTGCATATTTTATTTTTGCCTCGTTTATATATTTACCTGCTTTTAATTTACATA	166	1344737	G	C	FALSE	TRUE	forward
ideel-barcode-chr8-478701	ideel-barcode-chr8-478701_S0_Sub0_mip0	C0	TTATCATTAACATCTTGTACATCTCCTGCCNNNNAGATCGGAAGAGCACACGTGACTCGCCAAGCTGAAGNNNNNNNNNNTAGAATATCATAAGAATTGTAATGTTAATGG	chr8	478593	478701	AGGGAATTTAATAAAAGGTTGGGAAAGTCATTTAAGAAAAACACCATTAGAACCTTTGAGTTTCAGGACATTTAGAGATGACTATGGAGATTCATATGTAGAAAGAATG	170	478683	A	T	TRUE	FALSE	reverse
ideel-barcode-chr8-478701	ideel-barcode-chr8-478701_S0_Sub0_mip0	C0	TTATCATTAACATCTTGTACATCTCCTGCCNNNNAGATCGGAAGAGCACACGTGACTCGCCAAGCTGAAGNNNNNNNNNNTAGAATATCATAAGAATTGTAATGTTAATGG	chr8	478593	478701	AGGGAATTTAATAAAAGGTTGGGAAAGTCATTTAAGAAAAACACCATTAGAACCTTTGAGTTTCAGGACATTTAGAGATGACTATGGAGATTCATATGTAGAAAGAATG	170	478701	T	G	TRUE	FALSE	reverse
ideel-barcode-chr8-491465	ideel-barcode-chr8-491465_S0_Sub0_mip0	C0	AATTTTAGAATTCATCATAGAGAAAATTGAAGAAANNNNAGATCGGAAGAGCACACGTGACTCGCCAAGCTGAAGNNNNNNNNNNTCAAGTGATTATAATAAATATGACACTGAT	chr8	491435	491511	GTGTCTGTTTCTAGTATATCAGAAAATAGCTTTATTTTAGATGAATGTTCATCATATGATAGTAAGAAAGATTATAT	142	491465	C	T	FALSE	TRUE	reverse
ideel-barcode-chr8-97831	ideel-barcode-chr8-97831_S0_Sub0_mip0	C0	ATAAACAAAATATCATATAGTAACAACCTGTATGTNNNNAGATCGGAAGAGCACACGTGACTCGCCAAGCTGAAGNNNNNNNNNNTTTCAGCTGTGACTACATTTGTT	chr8	97801	97883	CCTCTATTCCATGGAATAAACAAAGAAGACCTCAAACGAATTCCCCAAGCTGTAAAAACATAAACAGGGAGAATGAAAAAAGC	141	97831	C	T	FALSE	TRUE	forward
ideel-barcode-chr8-593626	ideel-barcode-chr8-593626_S0_Sub0_mip0	C0	TTTCTTTTTCACTTTCATAATTTTGAATTAAAACTNNNNAGATCGGAAGAGCACACGTGACTCGCCAAGCTGAAGNNNNNNNNNNTTATGTTAATTATTTTTCAATTTTTCCTATCA	chr8	593606	593680	CAATATGATACATACATATATATATATATATATATATATAATACTAACATATATTATTCTTTTTTTTTTTTTGTT	142	593626	T	C	FALSE	TRUE	forward
ideel-barcode-chr8-305487	ideel-barcode-chr8-305487_S0_Sub0_mip0	C0	AAAAAGGACTTATTTATAGGATTAAATGTTCAATCNNNNAGATCGGAAGAGCACACGTGACTCGCCAAGCTGAAGNNNNNNNNNNTGTAGAAAATACGATGATTATTATTATAATTATTA	chr8	305424	305499	TAAACAAAAAATTTATGAAACCAAAGCTACTGATAGTAAATATGTAAATCATTTTAATCCAATGAAATCATATCCT	146	305487	A	T	TRUE	FALSE	reverse
ideel-barcode-chr8-1147488	ideel-barcode-chr8-1147488_S0_Sub0_mip0	C0	TCCCACCGTATTATAAAAAGAAAATATAAACATATNNNNAGATCGGAAGAGCACACGTGACTCGCCAAGCTGAAGNNNNNNNNNNCTTTATGGATATTTATGAAGGATTTTATCAT	chr8	1147385	1147488	CCTTCTGTAAGTTTATATATGGGAGCATCAGCTAAAATTAACTTGGGCCCTAATTTTACATATAATCATTTGCAGGACTATGTCCCATGTGTATATATGGAGCC	170	1147488	C	A	FALSE	TRUE	forward
ideel-barcode-chr8-1314033	ideel-barcode-chr8-1314033_S0_Sub0_mip0	C0	ATATTTTTCTTCCTTATGAAATTCCTCAATTGATNNNNAGATCGGAAGAGCACACGTGACTCGCCAAGCTGAAGNNNNNNNNNNAAAAATCTCCCCTACATTCTTCC	chr8	1313995	1314080	CATTCATCCTTTTTAGATTCATTAAACACTTCCATATATATCTCAATTACAGTTTTCCATTTCTCCTTTTTCTTTTCCGTGTCATC	143	1314033	A	T	TRUE	FALSE	reverse
ideel-barcode-chr8-895843	ideel-barcode-chr8-895843_S0_Sub0_mip0	C0	TTTTTGCTTTTTATCATTTTCTATTTGAATTTCTTNNNNAGATCGGAAGAGCACACGTGACTCGCCAAGCTGAAGNNNNNNNNNNCTTATATATAACAAAAATGATTTTTCAAAAATGAA	chr8	895788	895863	CAATTAATAGTATATTTATGTGGAGAAAGTATATATTTTAATATTAATACCTATTAAACAAATTACTGATGTCCTC	146	895843	A	G	TRUE	FALSE	forward
ideel-barcode-chr8-711421	ideel-barcode-chr8-711421_S0_Sub0_mip0	C0	ATTTTAAAATTTGTAAACCGAAAAAGAAAAGTTTNNNNAGATCGGAAGAGCACACGTGACTCGCCAAGCTGAAGNNNNNNNNNNAGAAGTTTATTAGAACGGGTAAATATAA	chr8	711352	711446	AGACCAGGTAATTAATTATAAAGAGATATTTTTTGAAAAGAAAGAAGAAAAAAATGAAGAGGATATAAACATTTTAAAATTAATACATATTGAGG	157	711421	C	T	TRUE	FALSE	forward
ideel-barcode-chr8-414715	ideel-barcode-chr8-414715_S0_Sub0_mip0	C0	TAAAGTGCTCATACTCTTTTTCGTACTTTNNNNAGATCGGAAGAGCACACGTGACTCGCCAAGCTGAAGNNNNNNNNNNGTACTACACCAATGTAATAATATATAATATTACAT	chr8	414706	414797	CAAAAAAATAAATATATATATACATATATATATATATATATATATATATATATATTTATGTTCATTTATTTTATTTTTTTATGTTTACCTTC	156	414715	C	T	FALSE	TRUE	reverse
ideel-barcode-chr8-739292	ideel-barcode-chr8-739292_S0_Sub0_mip0	C0	TGTATGATAAGCAAAAGGACGTATTAACGNNNNAGATCGGAAGAGCACACGTGACTCGCCAAGCTGAAGNNNNNNNNNNCCATATGAACACGAATCTGAACAG	chr8	739285	739384	ATTTGTGTAAAAAAAGGAAACAAAAAAAATGTTGTCAAAAAAAAGAAAAGCCCATGTAATGATAGTCCAAACCATTCCTTTAACAATATGTCAGATCATG	153	739292	T	G	TRUE	FALSE	reverse
ideel-barcode-chr8-499624	ideel-barcode-chr8-499624_S0_Sub0_mip0	C0	ATGCAATTCAACTATTAACCCCTGCNNNNAGATCGGAAGAGCACACGTGACTCGCCAAGCTGAAGNNNNNNNNNNTGTAATAAATTGTGTGTATCTTGTAATATATATA	chr8	499621	499728	TATATATATATATATATATTATTTATTTATAAGTTAAAATATTCTTTTATTTATTACAATATATTTTATTTCTTTACTTTTTTTAAGGTATAAAATGCTCTTTGAGAT	167	499624	T	G	TRUE	FALSE	reverse
ideel-barcode-chr8-477453	ideel-barcode-chr8-477453_S0_Sub0_mip1	C0	ATCGTTTATATACATATATATCACAATCATCATCANNNNAGATCGGAAGAGCACACGTGACTCGCCAAGCTGAAGNNNNNNNNNNTCCTTTATTAATATAGAGATCTATTTCATTATTTT	chr8	477725	477799	GGTTTTTTTCTTCATTTGTTTCTGTTTTTACCAAAGTAGTTTGCATTTTAAATGATGAGTTGTTTAATTTGTTAA	145	477797	A	T	FALSE	TRUE	reverse
ideel-barcode-chr8-477453	ideel-barcode-chr8-477453_S0_Sub0_mip0	C0	GTAGACCTGTATATTCTGATGATAAAATGATGNNNNAGATCGGAAGAGCACACGTGACTCGCCAAGCTGAAGNNNNNNNNNNCATCATTTAATATAAAATCATTTTGTAATATATCA	chr8	477356	477455	TATCCAATTATTATCTCCTTATCTGGTAATGTTTTCATTACATCCTTACTATGTTTGTCATCTTCTATCTTTTTTTGTTTATCTATAAAATGTTCAATGG	167	477453	A	G	TRUE	FALSE	reverse
ideel-barcode-chr8-477453	ideel-barcode-chr8-477453_S0_Sub0_mip2	C0	AACAAAATAATAAATCTTTATGGAAATTACCTTGGNNNNAGATCGGAAGAGCACACGTGACTCGCCAAGCTGAAGNNNNNNNNNNTTAAACAACTCATCATTTAAAATGCAAA	chr8	477761	477859	CTACTTTGGTAAAAACAGAAACAAATGAAGAAAAAAACCAAAATAATGAAATAGATCTCTATATTAATAAAGGACAATATTTTGAAGAAATAGATATGG	162	477797	A	T	FALSE	TRUE	forward
ideel-barcode-chr8-173187	ideel-barcode-chr8-173187_S0_Sub0_mip0	C0	TCAGCATTGTGATGTAAAAAGAGAAAATATNNNNAGATCGGAAGAGCACACGTGACTCGCCAAGCTGAAGNNNNNNNNNNTTTAGCTCATATTTATCAGAATGTAACA	chr8	173174	173270	GCAGTGACGTTTCGGAATATGACCAAATGAAACCTGAACAGGACGAACCAATAAATATACAAACTGATGTAAAAGATGAAAATGGTAAAATGGGGAG	155	173187	G	A	TRUE	FALSE	forward
ideel-barcode-chr8-1064970	ideel-barcode-chr8-1064970_S0_Sub0_mip0	C0	TTTAAGAACAAACTAATATACACTTATTCATTTGTNNNNAGATCGGAAGAGCACACGTGACTCGCCAAGCTGAAGNNNNNNNNNNTGTAGGAATTTTATTATCAAGCATCC	chr8	1064904	1064999	TATAACCTTTTTATATTACATACATATTTCTAGTTTAAACACCAAAAAAAAAAAAAAAAAAAAAAAAAAAAAAAAAAGAGCCTAATAATTAGTTTA	157	1064970	G	A	FALSE	TRUE	reverse
ideel-barcode-chr8-987074	ideel-barcode-chr8-987074_S0_Sub0_mip0	C0	TTATTAATTAGAAAAATATCAAAAGGAGGGTTGACNNNNAGATCGGAAGAGCACACGTGACTCGCCAAGCTGAAGNNNNNNNNNNTGTGATAGATAAGACGAAGAAAATAATAA	chr8	986981	987080	CTCATAGTAATAATTTATATCCTTCATATAAGGAATAATTAAAAAAAAGGTTAGATGATTTACATCCATTTTTAACTTGAACAAAATATATATTATCAAC	164	987074	C	T	TRUE	FALSE	reverse
ideel-barcode-chr8-713998	ideel-barcode-chr8-713998_S0_Sub0_mip2	C0	ATTTGAGCCACCTGGGAAAGACANNNNAGATCGGAAGAGCACACGTGACTCGCCAAGCTGAAGNNNNNNNNNNATTTAAATATGAAAAGAATACAAATATGTTTATAT	chr8	714152	714234	GGATTATTATAAATATAAATAAATAAATATATCTATCTATATATATATATATATATACATACACTTTGTCAGGCATTATGTCC	141	714198	G	T	FALSE	TRUE	reverse
ideel-barcode-chr8-713998	ideel-barcode-chr8-713998_S0_Sub0_mip0	C0	TGAAGAAGATGAAATATTGAACTTTTTGGANNNNAGATCGGAAGAGCACACGTGACTCGCCAAGCTGAAGNNNNNNNNNNACAAGATATAGATATAAAACTAAAAATGAATTAT	chr8	713933	714027	CCTCACAACATGAAAAATCAAAATATAAAATCTCATTCACAATCTTCCATTGAGTTTGATGAAAAAATACAAATGGATGAACATTTTTCATCTGA	159	713998	A	T	FALSE	TRUE	forward
ideel-barcode-chr8-713998	ideel-barcode-chr8-713998_S0_Sub0_mip1	C0	AATGAGATTTTATATTTTGATTTTTCATGTTGTGNNNNAGATCGGAAGAGCACACGTGACTCGCCAAGCTGAAGNNNNNNNNNNCATTATAATCATTTCGATTTATATCCATTGTA	chr8	713970	714069	CCTTTTTGCTTTTCCAAAAAGTTCAATATTTCATCTTCTTCATCAGATGAAAAATGTTCATCCATTTGTATTTTTTCATCAAACTCAATGGAAGATTGTG	166	713998	A	T	FALSE	TRUE	reverse
ideel-barcode-chr8-476310	ideel-barcode-chr8-476310_S0_Sub0_mip0	C0	TTAATGAAATATATGAAAAAGAAGAAAAAGAAACGNNNNAGATCGGAAGAGCACACGTGACTCGCCAAGCTGAAGNNNNNNNNNNATCTACAAATATTATTAAACAAATAGATAATTGT	chr8	476242	476314	GTACACACAAATATAAATGTACCACAAACACATGATAAACAAAAGTGTAAGGAAAATTTTTCAAATTCATTTG	142	476310	A	T	TRUE	FALSE	forward
ideel-barcode-chr8-1297594	ideel-barcode-chr8-1297594_S0_Sub0_mip0	C0	AAATTCACCTCACCTTCTTCATCAGANNNNAGATCGGAAGAGCACACGTGACTCGCCAAGCTGAAGNNNNNNNNNNGGTTTAACCATATATCATATTCCTTATTTTT	chr8	1297550	1297658	CCCTTCAAGCCATTTATTTTTTTCTCCTTCCAACCATAATTTTAAAAGTTGCCATTCTTCTTCTGTTTCATCCATCCATTTAATCCATTCGTTTTTTTTCCAATCCTCT	166	1297594	A	G	TRUE	FALSE	forward
ideel-barcode-chr8-701614	ideel-barcode-chr8-701614_S0_Sub0_mip0	C0	TTATCATCTTGAATAAATCTTCCATCAGGTNNNNAGATCGGAAGAGCACACGTGACTCGCCAAGCTGAAGNNNNNNNNNNCGTTGGATTCCTAATATATTCATTATTAAAA	chr8	701593	701700	GGTTCATTGGAGTTATAATTATTATAATTATTATAATTATTATAGTTATTATAATTATTATAACTATTATTATTGTTATTATTACTTGTTTTAATAAATTTTTTTCTA	169	701614	A	G	TRUE	FALSE	reverse
ideel-barcode-chr8-157014	ideel-barcode-chr8-157014_S0_Sub0_mip0	C0	AATAACTCTTCTAAAGTTTGTAATACATATACGAANNNNAGATCGGAAGAGCACACGTGACTCGCCAAGCTGAAGNNNNNNNNNNCATATTACGATAAGACGAATAATAATATAAAAA	chr8	156975	157069	ATGTGGATGATAATTATAATCAAAAAAATTACAATGTTGTAAGTTTTAACAATAGTCAAGTGCATCCACCTTATAATCATGAGGAGGAATATAAG	163	157014	A	G	TRUE	FALSE	reverse
ideel-barcode-chr8-706777	ideel-barcode-chr8-706777_S0_Sub0_mip0	C0	AAATTAGATTACTTGGGATTAACCATTGATGANNNNAGATCGGAAGAGCACACGTGACTCGCCAAGCTGAAGNNNNNNNNNNAGTAATTATAGCATTCGTAATTCTTCTT	chr8	706695	706798	ATGATATACCTACTTCTCATAGTAAAAACAAAAATAATACAAAAAGATTATATGTAAAATATAAATATGAATTACCAACTATAGCTTCCTTAGGAAAAGTAAAG	164	706777	A	T	TRUE	FALSE	forward
ideel-barcode-chr8-1116300	ideel-barcode-chr8-1116300_S0_Sub0_mip0	C0	TGTATTTACACCTTCGACATTTGATATACTNNNNAGATCGGAAGAGCACACGTGACTCGCCAAGCTGAAGNNNNNNNNNNTTCACTTGATATATTGTCTTGATTATTATTATT	chr8	1116222	1116302	CGGCACATTGTTCATTATATTAATATTACAATCATTTTCATTAGATATATTATTATTAATATGATCATTTTCTTGAACAGG	144	1116300	A	G	TRUE	FALSE	forward
ideel-barcode-chr8-411361	ideel-barcode-chr8-411361_S0_Sub0_mip1	C0	TTGTTCCATTTATTTATAACATATTGAATGAAAGANNNNAGATCGGAAGAGCACACGTGACTCGCCAAGCTGAAGNNNNNNNNNNGACCATGATAATATTAAAAATAATAATAATGAAAT	chr8	411300	411379	TTATAGTGATACTTGTAGTAATAATAATTTTTATAATGATGAACATGATATTTCTAATTATTTAAAGAAATTTTTATCCT	150	411361	T	G	FALSE	TRUE	forward
ideel-barcode-chr8-411361	ideel-barcode-chr8-411361_S0_Sub0_mip0	C0	GTGAAGAAATTGGACTCGACCATGNNNNAGATCGGAAGAGCACACGTGACTCGCCAAGCTGAAGNNNNNNNNNNAAACGATGAACAAGTTTGCGT	chr8	411153	411247	TCATAATAAAAGTGATTATTGTGATAATACGAATTATTATAATAGTATGCTTAAGAATAATGAGAAAATCTTTCACCAGGTTGGAACACAAAAAG	140	411216	G	A	TRUE	FALSE	forward
ideel-barcode-chr8-616058	ideel-barcode-chr8-616058_S0_Sub0_mip0	C0	AGTGGTGAACCGGACATACCTTNNNNAGATCGGAAGAGCACACGTGACTCGCCAAGCTGAAGNNNNNNNNNNTCCTTAAAATGTAAGTATAATTTATGTTAATTATT	chr8	616058	616147	CTATTTTTAAATATTATATATATATATATATACCCATAATTATCAATTTTTTTTTGTATCATGCCCACAAGATTGCCATGTTGATCGACG	147	616058	C	T	FALSE	TRUE	forward
ideel-barcode-chr8-1144251	ideel-barcode-chr8-1144251_S0_Sub0_mip0	C0	TGTTATTCATCAAAATAATAATCATTCTACAAACANNNNAGATCGGAAGAGCACACGTGACTCGCCAAGCTGAAGNNNNNNNNNNAAACATGAGTAATTCCAGTGATCATAA	chr8	1144207	1144284	GAAGGAGGAAGGGTTTTATAATCATAGATATCCTTCTTGTAAGGAAAAAGAACAAAATATGAAAGATTTAACAAATCA	140	1144251	A	T	TRUE	FALSE	reverse
ideel-barcode-chr8-424167	ideel-barcode-chr8-424167_S0_Sub0_mip0	C0	TCTATAGTACCATTTTCTAATAAATCAAAACATTCNNNNAGATCGGAAGAGCACACGTGACTCGCCAAGCTGAAGNNNNNNNNNNAATAAATAATAAATAGCTAACACAATTTTAATAAT	chr8	424068	424167	AGGTATTTCTTCATTCATATGTAAAAAATCTTTTATAATTTCATTTACTATATCTTGTCTATTTATATTTAATAAGAAAAAAATTTTGGCTGCTTTAATT	170	424167	T	C	TRUE	FALSE	reverse
ideel-barcode-chr8-572299	ideel-barcode-chr8-572299_S0_Sub0_mip0	C0	TGATATGAATAAAATGAATAATCCTAATAATGCTGNNNNAGATCGGAAGAGCACACGTGACTCGCCAAGCTGAAGNNNNNNNNNNCAGATAATATAAAATTATATAGAGGTTTTGAAAAA	chr8	572243	572322	AATAGTTCTCATCAATTAATATTAAAAAACAATTTCTCCAATAATAGTAATATGACAGAAAATGAAGGAATTATTATGCA	150	572299	A	G	TRUE	FALSE	forward
ideel-barcode-chr8-579963	ideel-barcode-chr8-579963_S0_Sub0_mip0	C0	ACAATAATTTATCATTTTTAATAACAGGCTTCAANNNNAGATCGGAAGAGCACACGTGACTCGCCAAGCTGAAGNNNNNNNNNNTCATTAAGATGATTATATTCATTATCATTTTTAA	chr8	579874	579963	TATTATTGGATTCGTATAGAATATTTTCGGTATTCTTATGCGTATCACACTGTAAATTAAATATGTGGAAATCATCAGTGTTTATATCCC	158	579963	A	T	FALSE	TRUE	reverse
ideel-barcode-chr8-1313202	ideel-barcode-chr8-1313202_S0_Sub0_mip0	C0	ATTTTTCTATCATATATCTATGTCTCTCAATCCANNNNAGATCGGAAGAGCACACGTGACTCGCCAAGCTGAAGNNNNNNNNNNTTTTCCATACTCTCTATTATTTTCATATAAAA	chr8	1313150	1313233	AAGATACTTTTCCTATATCCATCTGTTCTTCAAATTCATTTTTCAACGTTTCTTTTAAATCACAAAACCAATCTTCTTTTTTCC	150	1313202	T	C	TRUE	FALSE	reverse
ideel-barcode-chr8-1062754	ideel-barcode-chr8-1062754_S0_Sub0_mip0	C0	TTTTTATATAAGAATGCTTTAATTTTGGCTTGTTNNNNAGATCGGAAGAGCACACGTGACTCGCCAAGCTGAAGNNNNNNNNNNCCAATTAATATATATCTTTCATCAACATTATTA	chr8	1062731	1062814	GTCCACATTTCTGGACAAACAACCGGGAATAATAATATTTTGAGAAAAATATTATAAAAGCTACAAAATAAAAATATGAACGAT	151	1062754	C	T	TRUE	FALSE	forward
ideel-barcode-chr8-1099695	ideel-barcode-chr8-1099695_S0_Sub0_mip0	C0	GTATAGAATTAATCATATTTCCATTTTGTTCTTCANNNNAGATCGGAAGAGCACACGTGACTCGCCAAGCTGAAGNNNNNNNNNNCAAATTATCTAAAAGTAATTTCTTTTTCTTCT	chr8	1099610	1099696	CCTTCAATTTTTTCTTTTTTTCTCTTCTTTTTTCTTTTTTCTTTTTTTTTTTAATATCTTGTCTTACGCTACTTTCTATTTTACGGG	154	1099695	G	A	TRUE	FALSE	reverse
ideel-barcode-chr8-339637	ideel-barcode-chr8-339637_S0_Sub0_mip0	C0	TTTTCTTTTCTCACTTGAAATACTATCACATNNNNAGATCGGAAGAGCACACGTGACTCGCCAAGCTGAAGNNNNNNNNNNATGATAATTGAAAATTTAACATATCTTCATTAAA	chr8	339553	339651	CCCATATATCGTTGTAGGTTGCTTTCCATCTATAATGGTACTTTTCTTTTCTTTATCATCATGTTTACCACCTTTAAAAAAATGAATATCTTTTAATTT	164	339637	A	T	TRUE	FALSE	forward
ideel-barcode-chr8-1315695	ideel-barcode-chr8-1315695_S0_Sub0_mip0	C0	TTTAATTTCTCAAACCATTCTTCATTTTTCCATTNNNNAGATCGGAAGAGCACACGTGACTCGCCAAGCTGAAGNNNNNNNNNNTTAATATATTAATATTATCATAATTGTCAGTAACA	chr8	1315641	1315718	CTGTTTTCTTTTTTTTCAATCAAAATTTGTATTTGATCTTGCTTTATATCTTTATTTTGTTCTTTTTTCCATTCGCTC	147	1315695	T	A	TRUE	FALSE	reverse
ideel-barcode-chr8-1176413	ideel-barcode-chr8-1176413_S0_Sub0_mip0	C0	TAGGCGATGAAATTGTGGCTTACANNNNAGATCGGAAGAGCACACGTGACTCGCCAAGCTGAAGNNNNNNNNNNAAGAAATAAACAAATTATTCATAATAAAATACATA	chr8	1176409	1176507	TACTTTCTATGCAAAAAAATAAACAAAATACAAACGAGCTAAACAAATCATGTAATATTAACGCCATCATATTTAATATTAATTCTGATGATTTTGAGG	158	1176413	T	C	TRUE	FALSE	forward
ideel-barcode-chr8-544529	ideel-barcode-chr8-544529_S0_Sub0_mip0	C0	TGTTGATTGTAATTACTAAATGGTCCCTTANNNNAGATCGGAAGAGCACACGTGACTCGCCAAGCTGAAGNNNNNNNNNNTATTATTGTTATTATTGGGGTACATATTATTATTA	chr8	544526	544615	AATGGATTGTTACCAAATGCTAATGTACCTGGGTTATTATTATTATTATTAAAAGCACTATTATTTTTATTATTAAATGGATTATGATGT	155	544529	T	C	FALSE	TRUE	reverse
ideel-barcode-chr8-262214	ideel-barcode-chr8-262214_S0_Sub0_mip0	C0	AAGTAACGTATTCTTAATATTATATGCTGAGTTATNNNNAGATCGGAAGAGCACACGTGACTCGCCAAGCTGAAGNNNNNNNNNNATTTTGTAATTTCCATATTAAATATAAATGTTTAT	chr8	262119	262218	GAAAGAATGAAGAAATGTGAGAATCTATAAAATGTTCGCATTTAATATAATTTGGTTTAACTTTTAATTTACTAAAAAAAAATGGGAAAGATAAAAATGT	170	262211	A	T	TRUE	FALSE	reverse
ideel-barcode-chr8-262214	ideel-barcode-chr8-262214_S0_Sub0_mip0	C0	AAGTAACGTATTCTTAATATTATATGCTGAGTTATNNNNAGATCGGAAGAGCACACGTGACTCGCCAAGCTGAAGNNNNNNNNNNATTTTGTAATTTCCATATTAAATATAAATGTTTAT	chr8	262119	262218	GAAAGAATGAAGAAATGTGAGAATCTATAAAATGTTCGCATTTAATATAATTTGGTTTAACTTTTAATTTACTAAAAAAAAATGGGAAAGATAAAAATGT	170	262214	C	T	TRUE	FALSE	reverse
ideel-barcode-chr8-958663	ideel-barcode-chr8-958663_S0_Sub0_mip0	C0	AGTTAAAAAGAGTTGATGATGGATGAATTCNNNNAGATCGGAAGAGCACACGTGACTCGCCAAGCTGAAGNNNNNNNNNNTGAAATTTTGCTGATACATATTTCAATA	chr8	958575	958667	ACCAATCTGCCTCAATTTTCGTCACAATTCGAGCATACAATCTTTTTGTTTGTACAATATCCGAATAAAATATAAATGTTGGTTTAATATAAG	151	958663	A	G	TRUE	FALSE	forward
ideel-barcode-chr8-919126	ideel-barcode-chr8-919126_S0_Sub0_mip0	C0	ATAAGTTTTTCCTCCATCCTATCATATTTATATTGNNNNAGATCGGAAGAGCACACGTGACTCGCCAAGCTGAAGNNNNNNNNNNCAAAAAGGAATAATACACTTTAATATAATTAAATA	chr8	919072	919160	ATTTCTTAGGTACATCAATAAAACTTATTGTAAAGTTCTTTAAATAAAATAAAAGTATTAAATAAAATAACAACGTTATATGTGTCTGT	159	919126	C	T	TRUE	FALSE	reverse
ideel-barcode-chr8-1001970	ideel-barcode-chr8-1001970_S0_Sub0_mip0	C0	TTTTCTGATCATTGTAAATATATAGATCCTACAAANNNNAGATCGGAAGAGCACACGTGACTCGCCAAGCTGAAGNNNNNNNNNNACATGTATAAGAAAATGTGAGAATATAAAA	chr8	1001881	1001985	AAATTATGTAATATTGTTGCGCAATTTTATTCATTCGAAGTTTGTAAGAAATATTATGAAAATAATAAACATACAGAAGATATATATATTAACAATTTTAAATAT	170	1001970	C	T	FALSE	TRUE	reverse
ideel-barcode-chr12-82667	ideel-barcode-chr12-82667_S0_Sub0_mip0	C0	ATATCTAAAGATTTCTCAGATTCACTCTTTTCNNNNAGATCGGAAGAGCACACGTGACTCGCCAAGCTGAAGNNNNNNNNNNCATACCACGCTCTTTATTTTTATTTTT	chr12	82652	82742	TGATAAAACTTCATCAGCTTCTATATCTAAAGAATAATGCATACCGGAATTAGTAGAACGAACTTCTTCGCTAAATATGAAATTTTTTGAG	150	82667	A	T	TRUE	FALSE	forward
ideel-barcode-chr12-946416	ideel-barcode-chr12-946416_S0_Sub0_mip0	C0	ATTTGTTCTTTTATTGTGTATATATTCTCCATGTNNNNAGATCGGAAGAGCACACGTGACTCGCCAAGCTGAAGNNNNNNNNNNAAGGAATAAAATTTATGATATAAATAAGTACATAT	chr12	946331	946416	ATTTATGTGTATATAATATATATATATATATATATTTTCTTTTATTTTTTCCTTGTTTTAGGCATCCGTTAATGATTTCAGCAAAT	155	946348	A	G	FALSE	TRUE	forward
ideel-barcode-chr12-946416	ideel-barcode-chr12-946416_S0_Sub0_mip0	C0	ATTTGTTCTTTTATTGTGTATATATTCTCCATGTNNNNAGATCGGAAGAGCACACGTGACTCGCCAAGCTGAAGNNNNNNNNNNAAGGAATAAAATTTATGATATAAATAAGTACATAT	chr12	946331	946416	ATTTATGTGTATATAATATATATATATATATATATTTTCTTTTATTTTTTCCTTGTTTTAGGCATCCGTTAATGATTTCAGCAAAT	155	946416	T	C	FALSE	TRUE	forward
ideel-barcode-chr12-2116182	ideel-barcode-chr12-2116182_S0_Sub0_mip0	C0	ATCAAACAATTCAAATACCCTACACAAAANNNNAGATCGGAAGAGCACACGTGACTCGCCAAGCTGAAGNNNNNNNNNNAAATATATTATCTGAAGATATCTTTGATTTTAAA	chr12	2116129	2116211	GATAAATCAGATGATGATCAAAGTACAACCGCTGATGTACTTTCTACAGACACAGATGATTCAGAAACTGACGCTGAAAAAAC	146	2116182	G	C	TRUE	FALSE	reverse
ideel-barcode-chr12-2047161	ideel-barcode-chr12-2047161_S0_Sub0_mip0	C0	ATATTATTAATGGTGGTATTTCAAATAATTCATGTNNNNAGATCGGAAGAGCACACGTGACTCGCCAAGCTGAAGNNNNNNNNNNCTGGCTATCATTTCTTTGGTTTTT	chr12	2047135	2047234	CTATCAAGTGATTTACCTTCAAAATATGAATTTATTTTGTATCTTATAGAATTAAATGTAAATAATTCTTCATTTTTTTCATGAAAAAAAAATCGTAAGA	159	2047161	T	G	TRUE	FALSE	forward
ideel-barcode-chr12-892211	ideel-barcode-chr12-892211_S0_Sub0_mip0	C0	CAAAAGGGTGGTATTATCACTTGCANNNNAGATCGGAAGAGCACACGTGACTCGCCAAGCTGAAGNNNNNNNNNNGGATGCTATCAAGAACAATATTATTATTAATAA	chr12	892144	892255	TATTATTATTAATTATATTATTATAAATAATATTATTATTTTTTTCAACATTTTTTTTTAACTCTTCTATTTGTCTGCATGTTTGGTTTGTATTTTTTATTTGTCGATTCAT	170	892211	A	G	FALSE	TRUE	reverse
ideel-barcode-chr12-892211	ideel-barcode-chr12-892211_S0_Sub0_mip1	C0	AAAACATGCAGTACATATAAAAAGGATAATATGGNNNNAGATCGGAAGAGCACACGTGACTCGCCAAGCTGAAGNNNNNNNNNNAATGAACAACAATATAATTAATAAAAGCTTTAT	chr12	892335	892410	TAACGCATCAAATAATGATATTAATAAAAATATGGTAGATAAGATAATAAATCAGTGCCTATTGAACAGTACCAAA	143	892338	C	A	FALSE	TRUE	forward
ideel-barcode-chr12-1811233	ideel-barcode-chr12-1811233_S0_Sub0_mip0	C0	ATTCAAAACAGGGTAAAATATATTTTCATACAAAANNNNAGATCGGAAGAGCACACGTGACTCGCCAAGCTGAAGNNNNNNNNNNTTCTCAAATCATTTTATAATACAAAAATTTATTTT	chr12	1811148	1811247	TATTAATGATTATCCTGATGAAATATATATATATATTATGTATATATGTATGGATTTATTTATCTTATTTTATTTCTTTATGATGGTTGTTTAAATTAAT	170	1811233	G	A	FALSE	TRUE	forward
ideel-barcode-chr12-949459	ideel-barcode-chr12-949459_S0_Sub0_mip0	C0	TATAATAAATAGCAACACCTGTAGTAACGANNNNAGATCGGAAGAGCACACGTGACTCGCCAAGCTGAAGNNNNNNNNNNCATTTACAATGATCAAATTAGTATAAATGATAA	chr12	949295	949384	CCAAATAGATAATTCTAATAATTATATGATAGAAGAAAGGTGTAACAATCAAGATGTGCATTTACCAGGAGAATTTATTGAGAGTGGGTC	153	949384	G	A	TRUE	TRUE	reverse
ideel-barcode-chr12-96155	ideel-barcode-chr12-96155_S0_Sub0_mip0	C0	ATTTTTCATTTCCTGTCTTATCAGTTTCTTNNNNAGATCGGAAGAGCACACGTGACTCGCCAAGCTGAAGNNNNNNNNNNCTCTCGTATCCTCTTCCACATT	chr12	96077	96186	TCTTGTCGTCATTTTTTCTACCTCATTCGATACACTTACATCTGCCTCTTGTGCTTTATTCTTTTCTAATGTTAATTTTAATATATATTCCATATTTGCAGTGGAAATAC	162	96155	T	C	TRUE	FALSE	forward
ideel-barcode-chr12-1887454	ideel-barcode-chr12-1887454_S0_Sub0_mip0	C0	TTTTCTTAAATCACTTGTTTCATTATTTATTTGTGNNNNAGATCGGAAGAGCACACGTGACTCGCCAAGCTGAAGNNNNNNNNNNTTGTCTTAACATAATTAAATTAATAATATCTTTTT	chr12	1887385	1887457	CTAGTCTACTATATGCATAAAAATGAAATTGATCATCAGGATTATTATTACATATGTGACACATAACAAGATC	143	1887454	C	T	TRUE	FALSE	reverse
ideel-barcode-chr12-989679	ideel-barcode-chr12-989679_S0_Sub0_mip0	C0	AAATACGAATACATCCAATACAACAACTGNNNNAGATCGGAAGAGCACACGTGACTCGCCAAGCTGAAGNNNNNNNNNNGCAAATAATAATGCAACAGCAACA	chr12	989585	989685	GGTGCAACTACTACTGATACTACCACAACACCAGGGGAAACTACAACTACAACAGCTAATGCCGATTCAACAGGTGCAAATAATAATAATGGTTTATCTCC	154	989679	T	C	FALSE	TRUE	forward
ideel-barcode-chr12-980434	ideel-barcode-chr12-980434_S0_Sub0_mip0	C0	CATAAAAATGTGACTTCTACATTTATCTATACTTTNNNNAGATCGGAAGAGCACACGTGACTCGCCAAGCTGAAGNNNNNNNNNNTTTTTGTTATATATTAAGTTGTTCATTTCAT	chr12	980413	980504	GAAGTTTAGTTATATTTCATTATAAAAAAAACATCATTTGATTTATTATTTAAAATAAAAAATAAATTAACAAATCAATATAAATAAAAAAC	158	980434	A	T	FALSE	TRUE	forward
ideel-barcode-chr12-1059078	ideel-barcode-chr12-1059078_S0_Sub0_mip0	C0	TAAGTACCAAAACTAACAACGAAAATGCTGNNNNAGATCGGAAGAGCACACGTGACTCGCCAAGCTGAAGNNNNNNNNNNAAATTTAAATAATATACTATCCATAGGTAATGAT	chr12	1058991	1059078	GATAATGATATAGAACTCTTATCATCAACAGGATTCTCCGTGGCAGTAAAAAATTCAACACCTCGTGCTCTTCAGGTTGCTCGGTGTG	152	1059078	G	T	FALSE	TRUE	forward
ideel-barcode-chr12-944249	ideel-barcode-chr12-944249_S0_Sub0_mip0	C0	TGACGAATTAGCTTTCTTAAAATATGCAACNNNNAGATCGGAAGAGCACACGTGACTCGCCAAGCTGAAGNNNNNNNNNNAAAGAAAATAATTCAGACAATGTCAAAT	chr12	944240	944339	CAAGTACACAAAATAAAAAAAAAAAACATTTCTCATCTAATAGTTCAGAAGATTCTGAGACGTTTTCACATTCGGATGTTAGCTATCAATGTTCTTCTCC	158	944249	A	G	FALSE	TRUE	forward
ideel-barcode-chr12-944249	ideel-barcode-chr12-944249_S0_Sub0_mip0	C0	TGACGAATTAGCTTTCTTAAAATATGCAACNNNNAGATCGGAAGAGCACACGTGACTCGCCAAGCTGAAGNNNNNNNNNNAAAGAAAATAATTCAGACAATGTCAAAT	chr12	944240	944339	CAAGTACACAAAATAAAAAAAAAAAACATTTCTCATCTAATAGTTCAGAAGATTCTGAGACGTTTTCACATTCGGATGTTAGCTATCAATGTTCTTCTCC	158	944301	G	C	TRUE	TRUE	forward
ideel-barcode-chr12-1068851	ideel-barcode-chr12-1068851_S0_Sub0_mip0	C0	TCGTCTTGCACATTCTTCGATTAATTNNNNAGATCGGAAGAGCACACGTGACTCGCCAAGCTGAAGNNNNNNNNNNCGATATCTCTTTCGGTCATTAATGT	chr12	1068782	1068883	TTTATCTCCTATATTTTTTAATAGATACTCCAAAGGTTGAATAATTTTTTTATTTGTTTTATTTAAAATGGAATCATTTGAGGTGATAGTTGCTGCGTTTCC	153	1068851	G	C	TRUE	FALSE	forward
ideel-barcode-chr12-812812	ideel-barcode-chr12-812812_S0_Sub0_mip0	C0	TTTTCTATCAATTAAAAGAAAATATATGGCATACANNNNAGATCGGAAGAGCACACGTGACTCGCCAAGCTGAAGNNNNNNNNNNAAAATTTAAATGAAGTATTAATACCAAACC	chr12	812808	812889	GATGCGCAACTTTAATTCAATCATGTTTTAGAAGATATAGATGTATGGTACAATATGAAAAAAAAATGTATTTAAAAATATG	147	812812	C	T	TRUE	FALSE	forward
ideel-barcode-chr12-817730	ideel-barcode-chr12-817730_S0_Sub0_mip0	C0	TTAGTTGATTGTAAATATTGTATTGATTCCAATTCNNNNAGATCGGAAGAGCACACGTGACTCGCCAAGCTGAAGNNNNNNNNNNAGAAATAATAAAGAAGAATGTGATACTCA	chr12	817685	817772	TTGTACATCCAATTTAAAAAAGAAATTAGAAAAAATAATTAATGAGAGAAAAAATCAAATGATATTAAAAAATTCATTAAATAAAAAC	152	817730	G	A	TRUE	FALSE	forward
ideel-barcode-chr12-726602	ideel-barcode-chr12-726602_S0_Sub0_mip0	C0	TAAACAAGGAAGTAAACGGTGAGGANNNNAGATCGGAAGAGCACACGTGACTCGCCAAGCTGAAGNNNNNNNNNNCAAAAATATATGCTCATTTCTTGAATAATATATTA	chr12	726545	726629	CCTAAAAATAAACACTTGGCTAATGTTTTGGATTATTCGATAGACTGTGAGAGTTATCTGGAGAAGTATATACAGAGCAAGTTGT	145	726602	A	G	TRUE	FALSE	reverse
ideel-barcode-chr12-817280	ideel-barcode-chr12-817280_S0_Sub0_mip0	C0	ATAAGACGAGGAGCTATCTGAAGAGGNNNNAGATCGGAAGAGCACACGTGACTCGCCAAGCTGAAGNNNNNNNNNNAATTTTATACTTTTTGTAATCTTTATCATACTT	chr12	817203	817286	GGATTTTTTAGATTTCTCATGTTTCCTCTTTTCAATTTTTTCATATTTTCTTTTCTTTTTATCTTTATCTTCATCCTGCTTCGT	143	817280	A	G	TRUE	FALSE	reverse
ideel-barcode-chr12-1663492	ideel-barcode-chr12-1663492_S0_Sub0_mip1	C0	TTGCTACATATAGAAAATCGGTGCATACNNNNAGATCGGAAGAGCACACGTGACTCGCCAAGCTGAAGNNNNNNNNNNCCTTTAGCATTTTTCGAGTGTATATTAT	chr12	1663450	1663553	GATGTATCATATTTAAATTATCATTTTTCTTTTGATTTAAAAAGCATAAAGTATTATTTAGTTCTTTATATGCATGCTTATATTTTTTTAAATTAATTCGGAAA	160	1663492	A	G	TRUE	FALSE	reverse
ideel-barcode-chr12-1663492	ideel-barcode-chr12-1663492_S0_Sub0_mip0	C0	GCATTAGAAATATTATTTTGCTTTTTCTTCTTTTNNNNAGATCGGAAGAGCACACGTGACTCGCCAAGCTGAAGNNNNNNNNNNGGTGCATACGTATTTTCATATATATTTT	chr12	1663318	1663402	TTTACCTTTTCCTACCTTTGCTTTAGATTTTTTACTTTTAATATGATCAGATAATATTTTTTCTTGTGTTTCATTTCTTGTAAAA	147	1663324	A	T	TRUE	FALSE	reverse
ideel-barcode-chr12-753957	ideel-barcode-chr12-753957_S0_Sub0_mip0	C0	AATGTAAAGATGTTATTTTACTATCAATGGAAGANNNNAGATCGGAAGAGCACACGTGACTCGCCAAGCTGAAGNNNNNNNNNNTCTAAGGAAGAGAAAATAATATCTATAGATT	chr12	753956	754054	CCGAAGACATTTTTGATGCTGTCAAAACAGATAACAAATCATTTTCTAATAAGTTCATATTTAGATTTGGAAGATACATACATAAGGTTACGGTAATAT	164	753957	T	C	TRUE	FALSE	reverse
ideel-barcode-chr12-1005696	ideel-barcode-chr12-1005696_S0_Sub0_mip0	C0	AAAAGGACCCCATTATATATGATAATATAAACATANNNNAGATCGGAAGAGCACACGTGACTCGCCAAGCTGAAGNNNNNNNNNNTAAATCCCATTTTGATATAATAAATGATTATAATT	chr12	1005606	1005701	ATGATCATGAAAAAAAAGAAAAAGAAAAAAACATGTACCATAGTAAAGTAAATCTTTTGAATGATAAGGAAGCAAATATATCAGATATTGTATTGG	166	1005696	G	C	FALSE	TRUE	reverse
ideel-barcode-chr12-943339	ideel-barcode-chr12-943339_S0_Sub0_mip0	C0	TAATAATATGGAAACCAAACAAAAAGGGAANNNNAGATCGGAAGAGCACACGTGACTCGCCAAGCTGAAGNNNNNNNNNNGATATTGATTATATCTTTACGGATAAAACA	chr12	943333	943424	GGAACACTAACAGAAAATGTCATGGTGCTTAAAGTTATACATATAGGTTTTGATGTTATACATGCAGAAAATGAAAAAAATTCCATACAAGG	152	943339	C	T	TRUE	TRUE	forward
ideel-barcode-chr12-807679	ideel-barcode-chr12-807679_S0_Sub0_mip0	C0	AAAAACAAATGACCTATATTTAAAATCAAACAAAANNNNAGATCGGAAGAGCACACGTGACTCGCCAAGCTGAAGNNNNNNNNNNGATTCATCTTCATTAAATAGGAAATTATATTTT	chr12	807599	807690	TTAAATCTAGACAAAGAAATAGGAGCTGGGGGAAGTGAAACAAATAGTGATGATGATGATAATAATAAACTAATAAATTACTTTAACATAAA	160	807679	C	T	TRUE	FALSE	forward
ideel-barcode-chr12-1048769	ideel-barcode-chr12-1048769_S0_Sub0_mip0	C0	TAAGAAAATAGAAGTAAAACCTTTTGAACCTAANNNNAGATCGGAAGAGCACACGTGACTCGCCAAGCTGAAGNNNNNNNNNNTGTAAATAATGAAATGATACAAGAATTTTTATTAA	chr12	1048722	1048794	GTACATCTAACCTTCTTGCTCAAGTATATAATATTCCTCCATGTTTTGATATTAATTATATTATTAATGTTGC	141	1048769	G	A	FALSE	TRUE	forward
ideel-barcode-chr12-1043449	ideel-barcode-chr12-1043449_S0_Sub0_mip0	C0	ATAAAGCATATATTAAAGATACAAAGGAATACGAANNNNAGATCGGAAGAGCACACGTGACTCGCCAAGCTGAAGNNNNNNNNNNGATGATGATAATAATAAAGGATATACTATAATTAA	chr12	1043414	1043487	TGATGAGAAGGGGAGAAAAATGAATGAAGAATATGACAGTAAAAATAATATTGATGGGGATAAAAAGAGTCAAG	144	1043449	C	T	FALSE	TRUE	reverse
ideel-barcode-chr12-751029	ideel-barcode-chr12-751029_S0_Sub0_mip0	C0	TGCAACTAATATAACACAATTATTAACATCTCTNNNNAGATCGGAAGAGCACACGTGACTCGCCAAGCTGAAGNNNNNNNNNNCAAGAGAGTTTAGATATATATAATAAAAAGAATTT	chr12	751014	751085	AGATTTTAATTCGAGATCTCATTATAATGCTTATTCTGTTTTTAATGAAAAGGAACCTACCCTAAAATATAA	140	751029	A	G	TRUE	FALSE	forward
ideel-barcode-chr12-684111	ideel-barcode-chr12-684111_S0_Sub0_mip0	C0	ATAAACTTTATGGAGAAGTTGAGTGGGANNNNAGATCGGAAGAGCACACGTGACTCGCCAAGCTGAAGNNNNNNNNNNTATAATCAGGAATTTACCATTAATATCAATTATT	chr12	684040	684133	GGTCGACCTAATGTTGGTAAGTCTACCATTTTTAATCGACTAACTCGAAAATATCAAGATGGTAGTATTGTTTTAGATGTTAGTAGTACGAGAG	156	684117	T	G	FALSE	TRUE	forward
ideel-barcode-chr12-684111	ideel-barcode-chr12-684111_S0_Sub0_mip0	C0	ATAAACTTTATGGAGAAGTTGAGTGGGANNNNAGATCGGAAGAGCACACGTGACTCGCCAAGCTGAAGNNNNNNNNNNTATAATCAGGAATTTACCATTAATATCAATTATT	chr12	684040	684133	GGTCGACCTAATGTTGGTAAGTCTACCATTTTTAATCGACTAACTCGAAAATATCAAGATGGTAGTATTGTTTTAGATGTTAGTAGTACGAGAG	156	684111	T	A	TRUE	TRUE	forward
ideel-barcode-chr12-762514	ideel-barcode-chr12-762514_S0_Sub0_mip0	C0	TTTTAATTTCAAATAGCATGCAGTTAATTTTTGNNNNAGATCGGAAGAGCACACGTGACTCGCCAAGCTGAAGNNNNNNNNNNGTATGTGCATATTTTAATTGTTTATATTTTACA	chr12	762317	762390	CATATAAAATTGACTTCTTTCCATGTTTTTAGACTTTTTGCCTTTTTAGCTGCTTCGATTGCTAATGCATATTC	140	762388	A	T	TRUE	FALSE	reverse
ideel-barcode-chr12-762514	ideel-barcode-chr12-762514_S0_Sub0_mip1	C0	ATAATTAATTGTAATCCAGCTGTATGTGCANNNNAGATCGGAAGAGCACACGTGACTCGCCAAGCTGAAGNNNNNNNNNNCCAACATGTGCTCTTTCATTATTTA	chr12	762445	762530	AACCGTTTTCTAATAGGTTCATTAATTCGTTGATATATTTTTTCTTTTCATATATTTTAATAATTTCATCTAAATGATCTGCATGC	141	762514	C	T	TRUE	FALSE	reverse
ideel-barcode-chr12-762514	ideel-barcode-chr12-762514_S0_Sub0_mip1	C0	ATAATTAATTGTAATCCAGCTGTATGTGCANNNNAGATCGGAAGAGCACACGTGACTCGCCAAGCTGAAGNNNNNNNNNNCCAACATGTGCTCTTTCATTATTTA	chr12	762445	762530	AACCGTTTTCTAATAGGTTCATTAATTCGTTGATATATTTTTTCTTTTCATATATTTTAATAATTTCATCTAAATGATCTGCATGC	141	762526	C	T	TRUE	FALSE	reverse
ideel-barcode-chr12-892798	ideel-barcode-chr12-892798_S0_Sub0_mip0	C0	ATGATAAACTCAGTTTGAATAATGTAAATCACTTNNNNAGATCGGAAGAGCACACGTGACTCGCCAAGCTGAAGNNNNNNNNNNCGTAATTGTGTTAATTGTAATATATTAATAAATAA	chr12	892788	892864	TCATATTGATGTATCCAATGTGGATAACATATCACCACATAGTCCTATGTATAATCCAATGACAAATTTATCAAGAG	146	892798	G	A	FALSE	TRUE	forward
ideel-barcode-chr12-1015137	ideel-barcode-chr12-1015137_S0_Sub0_mip0	C0	GAGTACCGAAAGATAAAAGTTAGTAATGATAAANNNNAGATCGGAAGAGCACACGTGACTCGCCAAGCTGAAGNNNNNNNNNNTTGATACATCCATTTTAAACCATTTAAA	chr12	1015260	1015368	GGAAATATATTTCAACAAACATGTTGATATTTCTTTAAATGATATGAAAAATATTGTAGATTTTGTATTTTACTTTAATAAATCTATAACTGGTAATGTTTTAAAGGCA	170	1015328	C	T	FALSE	TRUE	reverse
ideel-barcode-chr12-1015137	ideel-barcode-chr12-1015137_S0_Sub0_mip1	C0	ATATTTCAATTGATTAGATCCAATAAGCAAAGTANNNNAGATCGGAAGAGCACACGTGACTCGCCAAGCTGAAGNNNNNNNNNNAAAGTAAAATACAAAATCTACAATATTTTTCATAT	chr12	1015328	1015418	CATTTAAAGAAATATCAACATGTTTGTTGAAATATATTTCCTTTAAATGGTTTAAAATGGATGTATCAAGAATGTTATACACCCCCTTTTG	160	1015328	C	T	FALSE	TRUE	forward
ideel-barcode-chr12-1008584	ideel-barcode-chr12-1008584_S0_Sub0_mip0	C0	TTTTGCCTTTTTGCTACCATTTATTATTTTATANNNNAGATCGGAAGAGCACACGTGACTCGCCAAGCTGAAGNNNNNNNNNNGATATAAAAATATACAAACAGATAAATACAAAAA	chr12	1008524	1008604	AAATATATAGAAATAAATATTTAAATATATAAAATCAAGCAGTCAATCAAAAGTTTTTAAAATATTTGAAATTATTATATT	148	1008584	A	G	FALSE	TRUE	reverse
ideel-barcode-chr12-802744	ideel-barcode-chr12-802744_S0_Sub0_mip0	C0	TTTATATCAGGAGCACAATTTAATGTATTAATAGGNNNNAGATCGGAAGAGCACACGTGACTCGCCAAGCTGAAGNNNNNNNNNNGTTCATTTATACTCGGTCCTTGTT	chr12	802741	802844	GAGGCCTGTTCAAAATATTATGAAATTCAGGATTATCAAACATAATTTTTTTTTCAATATTTTGAAATTTCTCTTTGTAACATTTTATTTCCAAATCATACGTA	163	802744	G	C	TRUE	FALSE	reverse
ideel-barcode-chr12-1387200	ideel-barcode-chr12-1387200_S0_Sub0_mip0	C0	TTGTAGTATACCAGGGTTAAATAATATGAATGATNNNNAGATCGGAAGAGCACACGTGACTCGCCAAGCTGAAGNNNNNNNNNNAAGAGGAATATTAAAGAGGATAATTCAA	chr12	1387148	1387241	CGGATGACTTGACAGGTGATAGTGATAATAGTAGTACTAATAATGTTTGTCGCTGTGATACTAGTAATTATGATAATACGATGTTTGATCGTAG	156	1387200	C	T	TRUE	FALSE	forward
ideel-barcode-chr12-763141	ideel-barcode-chr12-763141_S0_Sub0_mip0	C0	AAAGAAAAACAATATAAAGATGCTATCGAAATTNNNNAGATCGGAAGAGCACACGTGACTCGCCAAGCTGAAGNNNNNNNNNNATTTATTGAATAAATTAGAAAATCATAAACTTC	chr12	763125	763198	CAGAAATGAGAAGAATAGCTGCATTGTTATACAAAAAGAATAAGAAATATAAAGAAGCTATCAACTTATCCAAA	140	763141	A	C	TRUE	FALSE	forward
ideel-barcode-chr12-2079644	ideel-barcode-chr12-2079644_S0_Sub0_mip0	C0	TAGGACCACAAAAATATTTCTTATGTATATCTAAANNNNAGATCGGAAGAGCACACGTGACTCGCCAAGCTGAAGNNNNNNNNNNATTAGCCATAATTTCTAATAGCACATTT	chr12	2079550	2079652	CTGGGTGTCGGAACAAATGTTTCATCAAACTTTTTCATAGCAACAAGTGCTGTGTCCTTATTTTTTTTTTTTCTCTTTTTCAATTTTTCTGTTCTAACAGCTG	166	2079644	G	A	TRUE	FALSE	reverse
ideel-barcode-chr12-316929	ideel-barcode-chr12-316929_S0_Sub0_mip0	C0	TTTTGTTTCTACAGTCTTGTAATTTACTTAATAAANNNNAGATCGGAAGAGCACACGTGACTCGCCAAGCTGAAGNNNNNNNNNNTCAAATTTATTTTTACCAATTGCCTTAA	chr12	316847	316945	CCTTTACTCCTCTATTTCTTGCGTTACTTGTTCTAGATAAATTTGTACTAACTTTTCTATTTTCCAAATGTTTTAAGGATATTATAGCACCTTTACCAC	162	316929	T	A	TRUE	FALSE	forward
ideel-barcode-chr12-1089166	ideel-barcode-chr12-1089166_S0_Sub0_mip0	C0	TATATAACCAGAAAGAAATAATGCATTGGTTATACNNNNAGATCGGAAGAGCACACGTGACTCGCCAAGCTGAAGNNNNNNNNNNTTTTTATGTGAATCTATATCATCAAGATTT	chr12	1089095	1089171	GAATTCGCAGGTTGTTTTCTTGAATTATTAGAATCTTCTAAAAATGGTTGAGCTATAGCTTGTATAACATTCATACC	142	1089105	G	T	FALSE	TRUE	forward
ideel-barcode-chr12-1089166	ideel-barcode-chr12-1089166_S0_Sub0_mip0	C0	TATATAACCAGAAAGAAATAATGCATTGGTTATACNNNNAGATCGGAAGAGCACACGTGACTCGCCAAGCTGAAGNNNNNNNNNNTTTTTATGTGAATCTATATCATCAAGATTT	chr12	1089095	1089171	GAATTCGCAGGTTGTTTTCTTGAATTATTAGAATCTTCTAAAAATGGTTGAGCTATAGCTTGTATAACATTCATACC	142	1089166	C	T	FALSE	TRUE	forward
ideel-barcode-chr12-1798551	ideel-barcode-chr12-1798551_S0_Sub0_mip0	C0	TGTGTGTATGTTCGTAATGCAAAGGNNNNAGATCGGAAGAGCACACGTGACTCGCCAAGCTGAAGNNNNNNNNNNTGTGATCACATTAAAAATCAAATATAATATATT	chr12	1798447	1798554	CAAAGTATGTTTCAAATATATCACATAATTATTTCATTATTCCTATCTTCTTAAAATAATGAAAAAATAATTATGCATTTTATTCGGTTCTTTAGTTTTCAGTTATTC	166	1798551	T	A	FALSE	TRUE	reverse
ideel-barcode-chr12-1997660	ideel-barcode-chr12-1997660_S0_Sub0_mip0	C0	TATTTATATCATGCTTTCCTTCAACAGTGTNNNNAGATCGGAAGAGCACACGTGACTCGCCAAGCTGAAGNNNNNNNNNNTTAATAACATACGAATAATTCTTAATTTAGAAAT	chr12	1997575	1997666	AACTGACAAATCATCCCATTCTAAAAATAATTTATTAGTTAATAATCCTTTCTCATCATCTACATTCTCACTTTTTATAATACCTTCTGTGC	156	1997660	G	T	FALSE	TRUE	reverse
ideel-barcode-chr12-1148572	ideel-barcode-chr12-1148572_S0_Sub0_mip0	C0	AAATAAGTTCACAAGCTAATAATTTAAATAGTAGGNNNNAGATCGGAAGAGCACACGTGACTCGCCAAGCTGAAGNNNNNNNNNNGCTTTAGCATATTGTCATAATTTAAAAGAT	chr12	1148528	1148609	GGACCTAATGGTGAAAGAGTATTACATCGTGATTTAAAACCACAAAATATATTTTTATCTACAGGTATAAGACATATAGGTA	147	1148572	A	G	TRUE	FALSE	forward
ideel-barcode-chr12-1320059	ideel-barcode-chr12-1320059_S0_Sub0_mip0	C0	ATAGATACTGATCAAAATTTTACAAACAGTTATGNNNNAGATCGGAAGAGCACACGTGACTCGCCAAGCTGAAGNNNNNNNNNNTACTAATTATGATGATAATTTTAAAGATATCAAA	chr12	1320027	1320122	AAAAATGATGAAAAAATGAGAGATTATAATATCATCAAAGTTAATGATGAGGATAACAAAAATTTTCTAAGTTACCCTTTTCATGCATCTTCACAC	164	1320059	C	T	TRUE	FALSE	forward
ideel-barcode-chr12-63243	ideel-barcode-chr12-63243_S0_Sub0_mip0	C0	AGGGTTTAAGTGTTCTATTAAATGTTAAGTATTANNNNAGATCGGAAGAGCACACGTGACTCGCCAAGCTGAAGNNNNNNNNNNAAGGTAAAAATAATGGAAATTTCAGTAAA	chr12	62923	63028	GTTGTTGAAGGTATTACTAATATATCAAGAAAAATAAAAGATAAGATAAACCCTAATATGGATGTTATCTTAAATGGAGGTGGGAAATTATCTCCAGAGGTTGCTG	169	63028	C	A	FALSE	TRUE	reverse
ideel-barcode-chr12-63243	ideel-barcode-chr12-63243_S0_Sub0_mip1	C0	TGATAAATTATTTATTTCCGTCATAATAGTTGCANNNNAGATCGGAAGAGCACACGTGACTCGCCAAGCTGAAGNNNNNNNNNNTCTTATCTTTTATTTTTCTTGATATATTAGTAATA	chr12	63018	63100	CCTTCAACAACTTTACTGAAATTTCCATTATTTTTACCTTTACGTAAATTTATAGCCTGTTTTGCTATCCACTTCTTACAACG	152	63028	C	A	FALSE	TRUE	forward
ideel-barcode-chr12-63243	ideel-barcode-chr12-63243_S0_Sub0_mip2	C0	AGCAAAACAGGCTATAAATTTACGTAAAGGNNNNAGATCGGAAGAGCACACGTGACTCGCCAAGCTGAAGNNNNNNNNNNGATATAAAATTTTTGAATACAGACATATGTAATT	chr12	63084	63183	CAAAAGGTGAAATTATATTAGGAGTACCCAAAGTTTTTAATAGAATGTATGCAACTATTATGACGGAAATAAATAATTTATCACGTTGTAAGAAGTGGAT	164	63177	C	G	FALSE	TRUE	reverse
ideel-barcode-chr12-63243	ideel-barcode-chr12-63243_S0_Sub0_mip3	C0	AACCCTTTCATATATATGAGATACGGGTNNNNAGATCGGAAGAGCACACGTGACTCGCCAAGCTGAAGNNNNNNNNNNAGTTGCATACATTCTATTAAAAACTTTG	chr12	63156	63268	GGTACTCCTAATATAATTTCACCTTTTGAATTACATATGTCTGTATTCAAAAATTTTATATCTCTACTCCATATATTTATCTTTACACCCAAAAACAAAGCAATGAAAAAAAC	169	63177	C	G	FALSE	TRUE	forward
ideel-barcode-chr12-63243	ideel-barcode-chr12-63243_S0_Sub0_mip3	C0	AACCCTTTCATATATATGAGATACGGGTNNNNAGATCGGAAGAGCACACGTGACTCGCCAAGCTGAAGNNNNNNNNNNAGTTGCATACATTCTATTAAAAACTTTG	chr12	63156	63268	GGTACTCCTAATATAATTTCACCTTTTGAATTACATATGTCTGTATTCAAAAATTTTATATCTCTACTCCATATATTTATCTTTACACCCAAAAACAAAGCAATGAAAAAAAC	169	63243	C	T	FALSE	TRUE	forward
ideel-barcode-chr12-63243	ideel-barcode-chr12-63243_S0_Sub0_mip3	C0	AACCCTTTCATATATATGAGATACGGGTNNNNAGATCGGAAGAGCACACGTGACTCGCCAAGCTGAAGNNNNNNNNNNAGTTGCATACATTCTATTAAAAACTTTG	chr12	63156	63268	GGTACTCCTAATATAATTTCACCTTTTGAATTACATATGTCTGTATTCAAAAATTTTATATCTCTACTCCATATATTTATCTTTACACCCAAAAACAAAGCAATGAAAAAAAC	169	63268	C	T	FALSE	TRUE	forward
ideel-barcode-chr12-63243	ideel-barcode-chr12-63243_S0_Sub0_mip4	C0	ATGTATACACAATAGAGGCAATAAAATTAGGANNNNAGATCGGAAGAGCACACGTGACTCGCCAAGCTGAAGNNNNNNNNNNGGGTAAATAAGATAAATGTGTTGTTAGA	chr12	63321	63420	GGATATTTCTTTATTATATTACAATCACATGCAGGTATTACACCATTATACAAATTCCTATTGCTTAACATAGCACCTTTGGGTTTCCCAGATGTTCCAG	160	63322	G	T	FALSE	TRUE	forward
ideel-barcode-chr12-786224	ideel-barcode-chr12-786224_S0_Sub0_mip0	C0	AAAATATACTTAAAGCAATACCACTAATAGGAAGTNNNNAGATCGGAAGAGCACACGTGACTCGCCAAGCTGAAGNNNNNNNNNNGCTGTAAATAATCCCAATATAACAACTA	chr12	786127	786225	GCCAAAAACGAAGAGACTGAACGAGATATACTATGGTTCCTAAAAGATGAATACTTCCTACACACATAAAAGAAAATGCAGTAACTAGGAGCACAAACG	162	786224	C	T	TRUE	FALSE	forward
ideel-barcode-chr12-418961	ideel-barcode-chr12-418961_S0_Sub0_mip0	C0	TATTAAATTTAATTGGTGTCTCTGATGAATCANNNNAGATCGGAAGAGCACACGTGACTCGCCAAGCTGAAGNNNNNNNNNNGATCATCATCATCACGATATTCTTTAT	chr12	418960	419055	CTTGTTCGTCTTGTTCTTGATGATCATCATTTTCTTCATCATCAACATCTTTCAAAACAATGTCACTCAAATCTTGATATTTACCTTCATCTAAGG	155	418961	C	A	TRUE	FALSE	reverse
ideel-barcode-chr12-1193349	ideel-barcode-chr12-1193349_S0_Sub0_mip0	C0	ATAAATATATTTATAAACAACAACGACAACAACANNNNAGATCGGAAGAGCACACGTGACTCGCCAAGCTGAAGNNNNNNNNNNGTATTACCACAATCATCTTTTGTATTTT	chr12	1193340	1193447	TTCATTGGAATATTAGAACATTTATAGATCCATATAAAGATTTTACTGATGATGAAATTGTTGATGCTTTCAAATTAATAGGAATTAATTTAAGTTATGATGATTTAG	170	1193349	C	T	FALSE	TRUE	reverse
ideel-barcode-chr12-123645	ideel-barcode-chr12-123645_S0_Sub0_mip0	C0	ATGTATTATGTTTTTGGTTTTTATTAAAATTGGTTNNNNAGATCGGAAGAGCACACGTGACTCGCCAAGCTGAAGNNNNNNNNNNAATGAAATATTAAGTGATATAAATTGAATATTTTT	chr12	123640	123716	TTTGTCTTTTTCTTTGTGTATTTTATTTTGTATATTTGTAATAGTTTTGAGTACATTATCATAATATATTAAAGGAT	147	123645	T	C	TRUE	FALSE	reverse
ideel-barcode-chr12-1092523	ideel-barcode-chr12-1092523_S0_Sub0_mip0	C0	AATTAAATGTTGTTCTTCAAGTTCCATCATNNNNAGATCGGAAGAGCACACGTGACTCGCCAAGCTGAAGNNNNNNNNNNATTTTATATTTATTATCAAGTCTCTTATGTTTT	chr12	1092522	1092621	CATCATTTAAATTTTGAGAAAGAATTTCATTTAAAATAATTTTACATTCCTTTTGTGACAATTCACAACTATTAGTTTGTGTTAGATATTTGAGTGCACG	163	1092523	A	G	TRUE	FALSE	forward
ideel-barcode-chr12-91711	ideel-barcode-chr12-91711_S0_Sub0_mip0	C0	TTTTTCTTATAACATGCTCTTAACTGTTTGANNNNAGATCGGAAGAGCACACGTGACTCGCCAAGCTGAAGNNNNNNNNNNTGAAATACAAAATTTTAAGTAAACATTCTTA	chr12	91655	91758	AAAAAATATATATAATAAAATATTATTATATATATATGATAATATTATTTATGCATACTTTCTTTTCGCATGTTTTTCTAATATATATATATATATATATATAT	166	91711	A	G	FALSE	TRUE	forward
ideel-barcode-chr12-866322	ideel-barcode-chr12-866322_S0_Sub0_mip0	C0	AATATTATCTGTATATATGCTACGATAATGCAAACNNNNAGATCGGAAGAGCACACGTGACTCGCCAAGCTGAAGNNNNNNNNNNGATTATACTACATTACATTTATTATCAATAGAATT	chr12	866307	866395	GAATACCCTGTTGTCAGATTCAATTGTTGAACATATTACACAAGCAGATGATAAAACTATAGTATTGCATCTAACAAAAAGAGATAAAG	159	866322	A	T	FALSE	TRUE	forward
ideel-barcode-chr12-1681129	ideel-barcode-chr12-1681129_S0_Sub0_mip2	C0	ATTATCTAATTTGTCTTTATTTAATAAAACAGCGANNNNAGATCGGAAGAGCACACGTGACTCGCCAAGCTGAAGNNNNNNNNNNGTTATCTTTAAATAATAATACTAATTCGTTATTTT	chr12	1681275	1681374	TATTCCATCCAAAACATATTAACCCATCATAATTTAATCGACAACTTGATATGAGTCTACCAATATTTGTATAAATTTTTAAATTATCTTCTTTTTTATA	170	1681360	A	G	TRUE	FALSE	forward
ideel-barcode-chr12-1681129	ideel-barcode-chr12-1681129_S0_Sub0_mip3	C0	ATATCAAGTTGTCGATTAAATTATGATGGGTTNNNNAGATCGGAAGAGCACACGTGACTCGCCAAGCTGAAGNNNNNNNNNNATGTGGTTTGTTCCGGATATTTA	chr12	1681327	1681416	GGGTTGATCGCTGTTTTATTAAATAAAGACAAATTAGATAATTATAAAAAAGAAGATAATTTAAAAATTTATACAAATATTGGTAGACTC	145	1681360	A	G	TRUE	FALSE	reverse
ideel-barcode-chr12-1681129	ideel-barcode-chr12-1681129_S0_Sub0_mip0	C0	TTCACAAATACTACCATATGAAATTCCTTCANNNNAGATCGGAAGAGCACACGTGACTCGCCAAGCTGAAGNNNNNNNNNNTCTTCATCAATATGAGAAACACAATAT	chr12	1681037	1681140	GGTTTTCCTTTTAATTCCACATTAGGATATTTAATACAGTTGGTACCACTAAATCCATAATTTACATATATGTTTAATTTTTCAGTAATTATGATAATACCATC	162	1681129	G	A	TRUE	FALSE	forward
ideel-barcode-chr12-1681129	ideel-barcode-chr12-1681129_S0_Sub0_mip1	C0	AACTGTATTAAATATCCTAATGTGGAATTAAAAGGNNNNAGATCGGAAGAGCACACGTGACTCGCCAAGCTGAAGNNNNNNNNNNTTTTGTTTTCTCATTAGATGAAAATATAAAAA	chr12	1681078	1681172	ATGAAGGAATTTCATATGGTAGTATTTGTGAAGATGGTATTATCATAATTACTGAAAAATTAAACATATATGTAAATTATGGATTTAGTGGTACC	162	1681129	G	A	TRUE	FALSE	reverse
ideel-barcode-chr12-114173	ideel-barcode-chr12-114173_S0_Sub0_mip0	C0	AGAAATTCCCCATAAGCACACATTAATANNNNAGATCGGAAGAGCACACGTGACTCGCCAAGCTGAAGNNNNNNNNNNATTCATTTATATATATGGATTATCATTTTAAAAAC	chr12	114108	114190	CTGAATGATTTTTTTATGTGTAGGGTCTCCAATCTAGCATTAATCAAAGCAAAGTCTTTTTCTATTTTTCCATAAGTAAAAGG	146	114173	C	T	TRUE	FALSE	reverse
ideel-barcode-chr12-1963992	ideel-barcode-chr12-1963992_S0_Sub0_mip0	C0	TCTTCTTTTTATATTCTCTTTATCTGAACAACTTANNNNAGATCGGAAGAGCACACGTGACTCGCCAAGCTGAAGNNNNNNNNNNATTACTAATAACATCATCATCATTTGTTATAT	chr12	1963943	1964021	CACACATATCATTTTTTTTTACATCCTCTTTTATATCATATTTATTATATTCCATATTATCCTTTTTTATTCTTTTCCC	146	1963992	T	C	TRUE	FALSE	forward
ideel-barcode-chr12-1665622	ideel-barcode-chr12-1665622_S0_Sub0_mip0	C0	TTTTTCATCCAATTCATAATTTAATTTGAATGAATNNNNAGATCGGAAGAGCACACGTGACTCGCCAAGCTGAAGNNNNNNNNNNTATTTTTATCTAATAACACATTATATTCTAACAT	chr12	1665542	1665640	TTTTGTTTCTAAATCAGACACAAGTTTTCGTTGATTTTTTATGGAATTATTAAATTCTTCATTTTTCTTTTTTAATTTATCAATTTCATCAATATATTT	168	1665622	G	A	TRUE	FALSE	reverse
ideel-barcode-chr12-698136	ideel-barcode-chr12-698136_S0_Sub0_mip0	C0	TTGTTCATTTCATAATTTTCTTTTTCATGTTTTAANNNNAGATCGGAAGAGCACACGTGACTCGCCAAGCTGAAGNNNNNNNNNNATTTCTTTAATTTATTAATGGTTTGTTTTAAAT	chr12	698103	698176	CTTTTTCATAATTTTTCAGGCTGCTTAATTTTCGCTTTCTCTTTTCTTCTTCAATATTTAAATTTTCATACAAG	142	698136	G	T	TRUE	FALSE	forward
ideel-barcode-chr12-1195282	ideel-barcode-chr12-1195282_S0_Sub0_mip0	C0	TTTGTTATATTCATCATCATTAGTTTCTTCTGTATNNNNAGATCGGAAGAGCACACGTGACTCGCCAAGCTGAAGNNNNNNNNNNTCATTATAACTATTAATGCTTTTATAATTTCTAA	chr12	1195281	1195353	AACTTTTCTTTTTTCCTTCTAAACAATGATTATCATAATTCTGGATCACTTTAGTATATTTCCTATAATAAGT	142	1195282	A	G	TRUE	FALSE	forward
ideel-barcode-chr12-1559859	ideel-barcode-chr12-1559859_S0_Sub0_mip0	C0	TTTTTATTCCAAAATAGCTGCATTGAATATTCANNNNAGATCGGAAGAGCACACGTGACTCGCCAAGCTGAAGNNNNNNNNNNATGACGTATATTATTATACTCCCAAAAA	chr12	1559855	1559941	AATTTTTGACGTTTATGTTAATGACGTGTCTTATGATCGATTGAGAAGGGGATATGATTATCTAGTACACAAGAGGACTGAAAATAT	148	1559859	T	A	FALSE	TRUE	forward
ideel-barcode-chr12-1212825	ideel-barcode-chr12-1212825_S0_Sub0_mip0	C0	ATTTGAATAGATTAGAAAGAATAAGTGGTGCNNNNAGATCGGAAGAGCACACGTGACTCGCCAAGCTGAAGNNNNNNNNNNATATAATAGATAGTAAATGTGATATAGTAATTACA	chr12	1212817	1212895	GAGAAGGGTGTTTCTGATTTAGCTCAACATTTTCTTGTAAAGAAAAATATTAGTGTTATAAGAAGAGTTCGAAAAACTG	145	1212825	T	C	TRUE	FALSE	forward
ideel-barcode-chr12-83558	ideel-barcode-chr12-83558_S0_Sub0_mip0	C0	AAAGTTCAAAATATAGTAATACAGTAAACGAGTNNNNAGATCGGAAGAGCACACGTGACTCGCCAAGCTGAAGNNNNNNNNNNATAACAATAAAGATATAGAAATAGATAAGAAAATT	chr12	83530	83602	GAAATGATATGGAAAAAAAGACAGCATAGAATAGAAGATATCAAAGATTCTTGGGATGAAGTAATGTTAAATG	141	83558	T	C	TRUE	FALSE	reverse
ideel-barcode-chr12-839903	ideel-barcode-chr12-839903_S0_Sub0_mip0	C0	CACACAATTATAATTATTTAATTTATCCAGAGCANNNNAGATCGGAAGAGCACACGTGACTCGCCAAGCTGAAGNNNNNNNNNNGAAATATTTGAATTATTAGCATCATAAGAAAT	chr12	839888	839989	GTTTGAGTTTTTAACGCCATAAGAGATATTTGAGTTATTAGGGTTATCTAGACCATCCCTATTATCTATATTATCAATACTATTAGAATTATTTATATTACC	168	839903	G	A	TRUE	FALSE	forward
ideel-barcode-chr12-1197074	ideel-barcode-chr12-1197074_S0_Sub0_mip0	C0	AAAAATGTAGTAATAATCAATTATCCAAGAGTAACNNNNAGATCGGAAGAGCACACGTGACTCGCCAAGCTGAAGNNNNNNNNNNAATCATTTTCAAAAGATCATTTTTCAAAT	chr12	1197072	1197153	CATGAACAAGGGACGATGCAAAGTTTTTACAAATTTTTGGATACACACAAAAATAAAACAAAACAAAAAAGCGATTGTAAAA	146	1197074	T	A	FALSE	TRUE	reverse
ideel-barcode-chr12-841250	ideel-barcode-chr12-841250_S0_Sub0_mip0	C0	TATAATGAAGATTGTTATTCTGTTGTATATACAGGNNNNAGATCGGAAGAGCACACGTGACTCGCCAAGCTGAAGNNNNNNNNNNAAAAATTGTATGAAGAAATATATGATACATTATTA	chr12	841196	841270	CATGGAAGAATACATCCTGACATTAAAGTTGTTGAATTAAAAGATCATAAACATCCTATTAGGTTGTGTACTCCG	145	841250	G	A	TRUE	TRUE	reverse
ideel-barcode-chr12-722167	ideel-barcode-chr12-722167_S0_Sub0_mip0	C0	AGCACAGCAGAGATAATTTGAACTCCNNNNAGATCGGAAGAGCACACGTGACTCGCCAAGCTGAAGNNNNNNNNNNAGTTAAAATGGTCAGCTAAAAATTAAAA	chr12	722065	722179	AAGTAACAAGGAAATTAATATATAAGCATATATATATATATATATATATATATATATATATATATATACATGTGTATATATTTTTATGATCTTATAATTTTTCTACTAACTATTG	169	722167	C	G	FALSE	TRUE	forward
ideel-barcode-chr12-2098567	ideel-barcode-chr12-2098567_S0_Sub0_mip0	C0	ATTTTTATATTCTGAATTAAGTTACGACAATCTTCNNNNAGATCGGAAGAGCACACGTGACTCGCCAAGCTGAAGNNNNNNNNNNATCATTAACATGTTTATCTTTAATAATATAATTTC	chr12	2098551	2098627	CTTCTTTCGAATGTACCAATATATCATTACATATTTTATTTAATCTTTCTTTACATAACTCTAATAATATGTAATCC	147	2098567	C	T	TRUE	FALSE	forward
ideel-barcode-chr12-2034711	ideel-barcode-chr12-2034711_S0_Sub0_mip0	C0	CAGATATAATATTACAACAATGTGAATTATTCGATNNNNAGATCGGAAGAGCACACGTGACTCGCCAAGCTGAAGNNNNNNNNNNTCAAAAGAATAACTTCTGATATATTAAAAGATA	chr12	2034701	2034772	GATATAATCCCAAAGTAGAAAGTATGCTGTGTGAATTTACCAAATTAATTAATAGAAATCCATTTGATTGTT	140	2034711	T	C	TRUE	TRUE	reverse
ideel-barcode-chr12-852225	ideel-barcode-chr12-852225_S0_Sub0_mip0	C0	AAGTTGATATTGACGAAGAAGGGTTAACCNNNNAGATCGGAAGAGCACACGTGACTCGCCAAGCTGAAGNNNNNNNNNNTTTTATTTTGTTTTTAAATGGATTATTTTGTATTA	chr12	852169	852245	AACATGACTTATGAATAATATAAGTAATATATTCACATTTTTTATTATAGTATCATATAAAAGAGAATCTTTGGAAA	141	852225	A	C	FALSE	TRUE	reverse
ideel-barcode-chr12-2035576	ideel-barcode-chr12-2035576_S0_Sub0_mip0	C0	TTTTAATACATAAATACAGTTATCCTTTGTATCACNNNNAGATCGGAAGAGCACACGTGACTCGCCAAGCTGAAGNNNNNNNNNNGTATTGTAAAAATATTAATACATATTCCATAAATG	chr12	2035496	2035595	CTTCTATGTTTTTTATCTTTCTTAAATAATTATAATAATAATTATTATTATTATCATCATCATCATTATTGTTATCATTACATTTTGATTTTTTTTTTTT	170	2035576	C	T	FALSE	TRUE	forward
ideel-barcode-chr12-818766	ideel-barcode-chr12-818766_S0_Sub0_mip0	C0	ATTCTTTGTTTAAATTAGTAAAATTAACACTCCANNNNAGATCGGAAGAGCACACGTGACTCGCCAAGCTGAAGNNNNNNNNNNTCATCTTCATATATAATTTTATACTCATCAATT	chr12	818746	818845	TTTTTGTTTTGTTCTTTTTCGTGTAGATATTTTTGTATAAATTCTTCTTCAGCATTTTTTATTTCATCATGAGTGTTACATAATTTATATGTATCTAACA	167	818766	G	A	TRUE	FALSE	forward
ideel-barcode-chr12-847568	ideel-barcode-chr12-847568_S0_Sub0_mip0	C0	AATTGTTTTTATTTACTATTATTTCTTGGAGGAGANNNNAGATCGGAAGAGCACACGTGACTCGCCAAGCTGAAGNNNNNNNNNNAATTATCTTTTATATTTGGCTTGTTCAG	chr12	847556	847660	GGTAATTACAATACTAGGAGGACTAACTGTTATTATATTATATAAATAAATAAACACATACATACATATATATGTTTTTGTTTTTTTTAATTATGAAGTATTTTG	168	847568	T	A	FALSE	TRUE	reverse
ideel-barcode-chr12-836041	ideel-barcode-chr12-836041_S0_Sub0_mip0	C0	AATAAGTTATATAATTGTGTGTATTTCTAGGTACANNNNAGATCGGAAGAGCACACGTGACTCGCCAAGCTGAAGNNNNNNNNNNTAAGAAAAATAAAAGTTACCAAATAATATATGTAA	chr12	835951	836050	CATATGTATCAACAAATAAGAAGGAAATAAATGGAAAACAAGATGAAAAAAAAAAAAAAAATAATAATAAAATAATAGTAAATAAAAAAAATTAAAATAA	170	836041	G	C	FALSE	TRUE	reverse
ideel-barcode-chr12-741158	ideel-barcode-chr12-741158_S0_Sub0_mip0	C0	AAAATTATATATGTCCCTCAACGTTTAACGNNNNAGATCGGAAGAGCACACGTGACTCGCCAAGCTGAAGNNNNNNNNNNAGTGGTAATTTTATTTATGTAACTTCAGA	chr12	741110	741213	GGATAAGGTACACGGTACATACATTTTAATTTTTGATATAAAAAGTGGTAATATTATTAATACTATAAATAATGGATTTAAAATTAGATGCTTTCAACTTTTAA	163	741158	T	C	FALSE	TRUE	reverse
ideel-barcode-chr12-175021	ideel-barcode-chr12-175021_S0_Sub0_mip0	C0	TTTTTGTTTTGTGTTTAATATATTATAAGGAGCTANNNNAGATCGGAAGAGCACACGTGACTCGCCAAGCTGAAGNNNNNNNNNNATTATTAAAAGAATTATTTAATAAATGCATTTTAC	chr12	174849	174918	ATTTTAACGGAAAAGCAAATAAATCACAATTTTTCTCAGTAAAAATTATTTTAGATTTATCTAAACATTC	140	174880	T	C	TRUE	FALSE	forward
ideel-barcode-chr12-367530	ideel-barcode-chr12-367530_S0_Sub0_mip0	C0	ATTTGAATAGCTTTTTCATTTGTACATATAATACTNNNNAGATCGGAAGAGCACACGTGACTCGCCAAGCTGAAGNNNNNNNNNNTTTTGATTTTATTAATGTGGGTAGAATC	chr12	367518	367601	ATATCATCATAATTATTCATGATAAAATGTATATGTTCTATACAAGTTTTATGTATATTTTTTAGGTATGCTCTTTTGGTATTT	147	367530	A	G	TRUE	FALSE	reverse
ideel-barcode-chr12-2006015	ideel-barcode-chr12-2006015_S0_Sub0_mip0	C0	ATTTAGTACATTCGTTAGATATCAATTTTTAACAANNNNAGATCGGAAGAGCACACGTGACTCGCCAAGCTGAAGNNNNNNNNNNAAAGACAAATATATATTATTTACAAAAGATAAAAA	chr12	2006001	2006078	ATGTCTTATTGAAATGATGCCAATGTTTTTCTTATCATATATTAAAAATTCTCCACATATATTTCCTTCATATAATTT	148	2006015	A	G	TRUE	FALSE	reverse
ideel-barcode-chr12-1087957	ideel-barcode-chr12-1087957_S0_Sub0_mip0	C0	AAATATAAAATGGTGTTTAAAGTTATTCACTGATANNNNAGATCGGAAGAGCACACGTGACTCGCCAAGCTGAAGNNNNNNNNNNTGTTTGTTATTTTTCATTAAATGGATGA	chr12	1087956	1088060	ACATGTAAATGAAAAAAATGAAAAAGAAAAAAGAAAATTAAATAATATATAAAGTGTAAAATATAAAATATTATTATATATATAAATAACCAAATAAGTAAGTAA	168	1087957	C	T	FALSE	TRUE	forward
ideel-barcode-chr12-1615391	ideel-barcode-chr12-1615391_S0_Sub0_mip0	C0	TATGCCAAATAATGAATGGATGAATATGAAAANNNNAGATCGGAAGAGCACACGTGACTCGCCAAGCTGAAGNNNNNNNNNNTGATGCTTATCTAGTACATTCTAATGAA	chr12	1615321	1615421	CATGATACTGTAGTATTACATGGAAAATGTGAAACAACGAAGAATTCATCTTCATTATTATCTTATAAGTGTTCTAGAAGATCTCCCCCACAGAATTAGGC	161	1615391	C	G	FALSE	TRUE	reverse
ideel-barcode-chr12-394228	ideel-barcode-chr12-394228_S0_Sub0_mip0	C0	AAGTTTTGGTTACTTTTATAATTCAAATTGTAAACNNNNAGATCGGAAGAGCACACGTGACTCGCCAAGCTGAAGNNNNNNNNNNATGGGCATTTGATGGAAATAAAAA	chr12	394159	394269	AGAAAATTATATTGGAAACAAAAAAAATCTTTATTTTGTAAATAATAAAAATATAAATGTATCCAATGTAATATGCACTTTTAATTTAAATAATACGTATAGAAAGTCAAC	170	394228	A	T	TRUE	FALSE	forward
ideel-barcode-chr12-2050194	ideel-barcode-chr12-2050194_S0_Sub0_mip0	C0	TGTTCAATTAATAACACTTCATCATTGTCTTNNNNAGATCGGAAGAGCACACGTGACTCGCCAAGCTGAAGNNNNNNNNNNATTTAATTTGTCTTGTAATAATTGATATTGAT	chr12	2050067	2050146	CACTTAAATTATTCAATTTTTCTAAAATAGAACCCACTTGGTTTTGATTATCTCCCATTTTCGTTTTTAAACTTTGAATC	143	2050146	C	T	TRUE	FALSE	forward
ideel-barcode-chr12-760531	ideel-barcode-chr12-760531_S0_Sub0_mip0	C0	TTTTTAAAAGATTGTAAATTATCAGATCCTAGACCNNNNAGATCGGAAGAGCACACGTGACTCGCCAAGCTGAAGNNNNNNNNNNTAGAAGATGTTCATTATATTATGTTTAAATATATT	chr12	760457	760546	GAAGCATGTGTTAAAATAAATAATATACAAGAATTAGATCGAATTTGTAAAGATAAAAATGCTAAATATAATCCGGAACAAATTAAAAAC	160	760468	T	A	TRUE	FALSE	forward
ideel-barcode-chr12-760531	ideel-barcode-chr12-760531_S0_Sub0_mip0	C0	TTTTTAAAAGATTGTAAATTATCAGATCCTAGACCNNNNAGATCGGAAGAGCACACGTGACTCGCCAAGCTGAAGNNNNNNNNNNTAGAAGATGTTCATTATATTATGTTTAAATATATT	chr12	760457	760546	GAAGCATGTGTTAAAATAAATAATATACAAGAATTAGATCGAATTTGTAAAGATAAAAATGCTAAATATAATCCGGAACAAATTAAAAAC	160	760531	G	T	TRUE	FALSE	forward
ideel-barcode-chr12-1449503	ideel-barcode-chr12-1449503_S0_Sub0_mip0	C0	ACAAATATGTGATATAAATTGGAGTTGTTATGATNNNNAGATCGGAAGAGCACACGTGACTCGCCAAGCTGAAGNNNNNNNNNNGGATACATAATATTGAAAATAATACATGTGAA	chr12	1449502	1449581	GCTCCAAAAAATTATGCAGGTAAATGTATTAGACAAAAAAACTTTGATCATTATTCTCAATCCGAAAAAAAGGTATGGGC	146	1449503	C	T	FALSE	TRUE	reverse
ideel-barcode-chr12-938341	ideel-barcode-chr12-938341_S0_Sub0_mip0	C0	TGTATATGTTGAACGATTACTCTTGAAATTTAANNNNAGATCGGAAGAGCACACGTGACTCGCCAAGCTGAAGNNNNNNNNNNTTTAATTCATATGTCTTTTCTTTCTTCTT	chr12	938280	938360	CGCCTTCAGATCATAAGGATCTTGGACCTTTTTTCTTTCCTTCTTTTCAGAACACAAAGATGTACAACTAAAAGCATTGTC	143	938341	G	A	FALSE	TRUE	forward
ideel-barcode-chr12-1678939	ideel-barcode-chr12-1678939_S0_Sub0_mip0	C0	AATCGAGTGTTACAAAAGCAGCTTGNNNNAGATCGGAAGAGCACACGTGACTCGCCAAGCTGAAGNNNNNNNNNNTTTTGATAATTTAATAAATCAATATTGTTCATAAT	chr12	1678936	1679045	GGAAGTATGAACAAATTTTATATGACTATTCATTTGATCAGTAGTTAAAAAACCAGCTGAATATGCTAGCCATGTTTTTTTCTGTTCTGTGTTTTTTTTGGAAAATGCTA	170	1678939	A	G	TRUE	FALSE	forward
ideel-barcode-chr12-813217	ideel-barcode-chr12-813217_S0_Sub0_mip0	C0	TGTATGTATATATGATTGTGTAAAATATATTGCGTNNNNAGATCGGAAGAGCACACGTGACTCGCCAAGCTGAAGNNNNNNNNNNTTTTTCATATTCACTGTTATATATATTCAAAG	chr12	813116	813218	GGAAATTTTGAAAAATTTTTCTTAATTTATAGAAATTTCTCCACCATACTTGTATAGTAATTACACTTTTTTTTAATTGTTCATATTTTATTCTTTCTATACA	170	813217	C	T	TRUE	FALSE	reverse
ideel-barcode-chr12-1503030	ideel-barcode-chr12-1503030_S0_Sub0_mip0	C0	TTTATCGCCTTCTCATAAATGTTTAATAACTTATTNNNNAGATCGGAAGAGCACACGTGACTCGCCAAGCTGAAGNNNNNNNNNNTTCACATATTTCATTATATATATTATTTAATTCGT	chr12	1502973	1503043	TTTCTTTATCATCAACCATATAATTTGCTTCGACCTCCAGTTGCATTTTCTTAAACATACTCTCAGCACTC	141	1503030	T	A	TRUE	FALSE	reverse
ideel-barcode-chr12-1392124	ideel-barcode-chr12-1392124_S0_Sub0_mip0	C0	CTTTCTCATCAACATGTTTCATATTATCATAATAANNNNAGATCGGAAGAGCACACGTGACTCGCCAAGCTGAAGNNNNNNNNNNTTAATGGAATCAAAAATTATATTTTCCTTATTAT	chr12	1392092	1392163	TACATTCAGACATTTTCTTGTAACTTTCTTTTATTTGACATTCTTCTGAATCTTCACCTTCACCTTCACCAC	141	1392124	T	A	FALSE	TRUE	reverse
ideel-barcode-chr12-640429	ideel-barcode-chr12-640429_S0_Sub0_mip0	C0	TCAAATTATGATCTCCCATTTTTACTACCANNNNAGATCGGAAGAGCACACGTGACTCGCCAAGCTGAAGNNNNNNNNNNCAGATATATGGAATATAAAAATAAATAAACAATTA	chr12	640364	640462	AATAAAATTTCGATATTAAATGCATTATATCCAGGTTATATATTTTATCATATACTTAATACACCATTTTATGCATCTTTATATATAGGTACAGGAGTA	164	640429	A	T	TRUE	FALSE	forward
ideel-barcode-chr12-953017	ideel-barcode-chr12-953017_S0_Sub0_mip0	C0	ATTTTATTCTTATATTCGAACATACTATTCTCCATNNNNAGATCGGAAGAGCACACGTGACTCGCCAAGCTGAAGNNNNNNNNNNAGGATTTGTTAGGTATGTTTCTATAATAA	chr12	952973	953056	CATTTATTTCTTCCTTCTTTTTCAATAAAATGTACATTTCTTTGTGTATTTTCATTTTTTTTCTGATCCTCTTTACATATACCC	148	953017	T	C	TRUE	TRUE	forward
ideel-barcode-chr12-1623758	ideel-barcode-chr12-1623758_S0_Sub0_mip0	C0	TAATTTAAATGGGAAATGTAGTTTGCAAAATTTNNNNAGATCGGAAGAGCACACGTGACTCGCCAAGCTGAAGNNNNNNNNNNATTAAAAATTTAAAATAGATAAAAGAATAAAAGCA	chr12	1623680	1623774	CCAATACAATTAAAAAAAAAAAAAAATTATAATACATACATATATATTTCAAAAAAAAAAAAAAAAAAAATGGAGATAAAATGTGATATTAATCA	163	1623758	T	C	FALSE	TRUE	reverse
ideel-barcode-chr12-979388	ideel-barcode-chr12-979388_S0_Sub0_mip0	C0	ATTCCCTTTGAAACGAAATATGTACATAACNNNNAGATCGGAAGAGCACACGTGACTCGCCAAGCTGAAGNNNNNNNNNNAAAAAGGTTAAAGAGAAGAATTCATAAG	chr12	979386	979484	TATGAGAAATCTTTTCTTTTTTTAAATTTTTTGGAATTATATATATAATATATATATATATATTTTTAATTATTTTACAAAATATATAAATCATTTCTC	157	979388	G	T	FALSE	TRUE	reverse
ideel-barcode-chr12-2062740	ideel-barcode-chr12-2062740_S0_Sub0_mip0	C0	TAGTTAGAACGGCGATAAAATTTATGCTTTNNNNAGATCGGAAGAGCACACGTGACTCGCCAAGCTGAAGNNNNNNNNNNGTGTTGCTGTGCCTTTCATATTA	chr12	2062726	2062822	CCACTAGGGTCCCTATACTTTTTCTTGCGATATTATATCGACAAATACAATTTAATTTATGAAATATGTCGAACAAATTTGGATAGTCACGGAGCAG	150	2062740	A	T	TRUE	FALSE	forward
ideel-barcode-chr12-1515725	ideel-barcode-chr12-1515725_S0_Sub0_mip0	C0	AAATGTTCTGTATGAAAAGCCATCGCNNNNAGATCGGAAGAGCACACGTGACTCGCCAAGCTGAAGNNNNNNNNNNCGAGTGCTCTATGGATAATATAATAAATT	chr12	1515654	1515763	CCTTGTATGTTATGAATATTTGGTTTTGTATCAACTGGTATTTCTTTCATTTTGTCATAATATGTATATTCGTCGTTAGACCATACGTCATCATCAGAATCTCTTAAGAA	165	1515725	G	A	TRUE	FALSE	forward
ideel-barcode-chr12-1322498	ideel-barcode-chr12-1322498_S0_Sub0_mip0	C0	TATATATGATGAAAATAAAATAAAAATCGTGGACANNNNAGATCGGAAGAGCACACGTGACTCGCCAAGCTGAAGNNNNNNNNNNTGAAATTCATTTGTTTGATGTCGA	chr12	1322489	1322599	AAAAAATAAATCGCTTTTAAGCTTTAGTGAAAAAAACCAAATTACTTGCTTAACATTTAATTTTTTATATATAAGTAAAAAAAATAGTTTATATAATAAATTATTCAACGA	170	1322498	A	G	TRUE	FALSE	forward
ideel-barcode-chr12-2151902	ideel-barcode-chr12-2151902_S0_Sub0_mip0	C0	TAATTAATTGAGGAAGGTTCAAAAAGGGAANNNNAGATCGGAAGAGCACACGTGACTCGCCAAGCTGAAGNNNNNNNNNNTGCACAAAAGGGAAATATTGAAAT	chr12	2151810	2151904	GTTTACTGTACCTTTAGATAATGAAAAGGATCTTTGTAATATTAGTGATAAAGAAATAATTGAAAACAATATGACACATTCGGAGGTAGAACTTG	149	2151902	T	C	FALSE	TRUE	forward
ideel-barcode-chr12-928407	ideel-barcode-chr12-928407_S0_Sub0_mip0	C0	CCATTTATGGGCCTTAGATAGAGAATCTNNNNAGATCGGAAGAGCACACGTGACTCGCCAAGCTGAAGNNNNNNNNNNGTTGAAATATATAAAACAAAAGAAAATAATAAAAA	chr12	928318	928416	AGAAGTATTAACAGTATTAAAATCTAAAGATGTTTTTGGAGAATTAGCCTTATTATATAATTCTAAAAGAGCTGCAACAGCTACAGCCTTAACCAAATG	162	928407	T	C	FALSE	TRUE	reverse
ideel-barcode-chr12-959248	ideel-barcode-chr12-959248_S0_Sub0_mip0	C0	TTATATGAATACTGATGAATATGATAAAAGCAATGNNNNAGATCGGAAGAGCACACGTGACTCGCCAAGCTGAAGNNNNNNNNNNATGAAACAAGAACAAAATAATAATATAAGTAATAT	chr12	959165	959248	CGATGAAGAGATAGAATATAAAGCATTCGATTTAACTGAACATGCAGATTATATTAAAAATATTAGAGAACAGGAATATAAGGA	154	959248	G	T	FALSE	TRUE	reverse
ideel-barcode-chr12-1673470	ideel-barcode-chr12-1673470_S0_Sub0_mip0	C0	ATGTCTCAATTAGTTTTTGTTGTAATTCTAATATTNNNNAGATCGGAAGAGCACACGTGACTCGCCAAGCTGAAGNNNNNNNNNNTAATCATTAATAATTGAATTCAAATTATCAATTTT	chr12	1673400	1673470	CTGTTCATAATCTTTATCTTTTTCCTTTATCAAATTTTTATTTTTATCGATCATAATATTTATTTCATATG	141	1673470	G	A	TRUE	FALSE	reverse
ideel-barcode-chr12-83177	ideel-barcode-chr12-83177_S0_Sub0_mip0	C0	AAAAAGAAGAAAAAGAAAAAGAAAGAAGGATTTTTNNNNAGATCGGAAGAGCACACGTGACTCGCCAAGCTGAAGNNNNNNNNNNTTATTTACGATATAGAGAAAATGAAACATATA	chr12	83117	83212	AGAGAGGCAGATTTTAAAAACGCTATTATGCATTTATATTTAAAAAAAGATGATGATGACGATGAATATTCAAATAAACAAGGAAATGAAAAAAGA	163	83177	T	C	TRUE	FALSE	reverse
ideel-barcode-chr12-931141	ideel-barcode-chr12-931141_S0_Sub0_mip0	C0	ATATGATTTTTCAAAGGGTTAACAACACATNNNNAGATCGGAAGAGCACACGTGACTCGCCAAGCTGAAGNNNNNNNNNNTTAAAAACATAATTACCAATTTAAAGTTACAAA	chr12	931372	931476	CTTTTTTTATTACTATTATATCCCTTTTAGTAAGGTCTACACAACAACAACAACAAAAAAAAAAAAAAAAAAAATTATGTCAACTTCAAAATATATTAGTATAAC	168	931372	C	T	FALSE	TRUE	forward
ideel-barcode-chr12-740589	ideel-barcode-chr12-740589_S0_Sub0_mip0	C0	AAAGTTATTTGTAGGTTGTTCAATATTACTCTAANNNNAGATCGGAAGAGCACACGTGACTCGCCAAGCTGAAGNNNNNNNNNNAACATTACCTTGTATATCAAAGAATATTTTT	chr12	740582	740662	TTTTTTCTTAAAACTTATTTTTTATTTATAATTAAGTGTTATATGAAATATATCTATAAAAAAAAAAAAAAAAAAAAAAAA	146	740589	T	C	FALSE	TRUE	forward
ideel-barcode-chr12-733153	ideel-barcode-chr12-733153_S0_Sub0_mip0	C0	TTAATTGGTCTATATCCACATCTAAAACACAAANNNNAGATCGGAAGAGCACACGTGACTCGCCAAGCTGAAGNNNNNNNNNNTTTATAAGATACCTTTTACGTTTAACATATTAT	chr12	733107	733184	CATATGAAAATTTATAGTCTGAGTTTCTGTGCTGTTTTAGGTCGAAGTATTTTATGGCACTAACACATAAGGATTCAC	144	733153	G	A	TRUE	FALSE	forward
ideel-barcode-chr12-331294	ideel-barcode-chr12-331294_S0_Sub0_mip0	C0	AAAAACAAAACAAAATGGGAAAGATAGATATAGNNNNAGATCGGAAGAGCACACGTGACTCGCCAAGCTGAAGNNNNNNNNNNTTTTTACAATAAAAATAAAGGATGTAGAAAC	chr12	331191	331296	GGAGATTCTTGTGAATTCTGTCATCATATAGATCATTCTAACTTATCATTAAAACAGTGGAAAAAACAACAGAAAAAAATGATGAAATTAGGTCTTCTACATACTG	170	331294	T	C	TRUE	FALSE	reverse
ideel-barcode-chr12-941821	ideel-barcode-chr12-941821_S0_Sub0_mip0	C0	TTATTATAAACATTATTGCTTTTATTCCATCTGAANNNNAGATCGGAAGAGCACACGTGACTCGCCAAGCTGAAGNNNNNNNNNNTGATTTTTCATTTTCACTAAATAATAAGTTATT	chr12	941772	941868	ACTTGTTTCACTACAATTATTATTTGATTCGTTATATCTATCATCAATTAATTCATTATCAATATTTTTATTAAAATGATAATAACTTTTATTTATT	165	941821	A	G	FALSE	TRUE	reverse
ideel-barcode-chr12-1075986	ideel-barcode-chr12-1075986_S0_Sub0_mip0	C0	ATTAGATAATCTTGGATATGTAACTTAACATTTCTNNNNAGATCGGAAGAGCACACGTGACTCGCCAAGCTGAAGNNNNNNNNNNTTTCATTTCTATAAAATCTATTACTATATCCAATT	chr12	1075977	1076065	GGTAAGGACCAAACAACACTTCACTTCTATGTCTTATGCCGACAATATTAAGAAATCGAGAAATATTTCGATGTGTTTTGGAAGATAAA	159	1075986	C	A	TRUE	FALSE	reverse
ideel-barcode-chr12-907264	ideel-barcode-chr12-907264_S0_Sub0_mip0	C0	ATAGAAACTAATTGTTCTAAGGAAAATATGGTTNNNNAGATCGGAAGAGCACACGTGACTCGCCAAGCTGAAGNNNNNNNNNNTAAGAAGATGACCGCTAAGATATTAAAT	chr12	907224	907325	CCCTTCGATATCCCTGTATACCCTTCTTCGAAAGCATGCAAATATGAATTTAATTTTCCAACACGAAAGGAGAGCACTTTTGATTACATCCCAGGAAAAAGC	163	907264	A	G	FALSE	TRUE	forward
ideel-barcode-chr12-1020211	ideel-barcode-chr12-1020211_S0_Sub0_mip0	C0	TATATTGGTCTGTTACTCATGTAGATATATTTCTANNNNAGATCGGAAGAGCACACGTGACTCGCCAAGCTGAAGNNNNNNNNNNTGTAAAAGAAATGTATCACTTATTTTAAAAA	chr12	1020186	1020274	AAGTATAAAAAAAATAAAACGAGTTGCACACCCTTTTCTTATAAATTATCTCGCTGTCTGATAGTACGGTCTTTGTAGCATAGCTGTGG	155	1020211	C	T	TRUE	TRUE	reverse
ideel-barcode-chr12-1435153	ideel-barcode-chr12-1435153_S0_Sub0_mip0	C0	ATTAGTTAGTTTGATTGAATCTACAGATGTAATNNNNAGATCGGAAGAGCACACGTGACTCGCCAAGCTGAAGNNNNNNNNNNATTCCATTATTAATAATACAAGATTGATTAATAAA	chr12	1435153	1435239	TAATTTGACTTCATTTCTAATACCTTGAATAACCAATTCTCCATCTCTATTTAGTCCTAATATACCAATAATGTGTTGATGCCCTGT	155	1435153	T	C	TRUE	FALSE	forward
ideel-barcode-chr12-1868677	ideel-barcode-chr12-1868677_S0_Sub0_mip0	C0	TTTGTTCTTGAAACTGTTGAAGAAATGGTNNNNAGATCGGAAGAGCACACGTGACTCGCCAAGCTGAAGNNNNNNNNNNTATTATTATTTTGTGCTTGTTCATTATTATTA	chr12	1868651	1868755	TTAGTAGTATTACCATTACTATTAACGTTAGTATTATTATTATTGATATCTTCATTGTTTCCATTATTTATATTAGTATCATTATTTGAAAAAAAGAAATTACTA	166	1868677	G	A	TRUE	FALSE	forward
ideel-barcode-chr12-960073	ideel-barcode-chr12-960073_S0_Sub0_mip0	C0	ATGACCATGATATTCAAGAGAATAATAATATAACTNNNNAGATCGGAAGAGCACACGTGACTCGCCAAGCTGAAGNNNNNNNNNNTTAAATACGATTGATAATGATATAAGTCATATAT	chr12	960006	960086	CACAAAGAAATGAACATTTTTTAAGTTTTAATTCTTTTGATGATCAAAAGGAAGATGATTATGGAAATAATGTAATAACAT	150	960073	T	C	FALSE	TRUE	reverse
ideel-barcode-chr12-350796	ideel-barcode-chr12-350796_S0_Sub0_mip0	C0	TATCATCAATATTTGAATTGCTCATATAAGTCTNNNNAGATCGGAAGAGCACACGTGACTCGCCAAGCTGAAGNNNNNNNNNNGACATGAGTTCATCGTCTCCTT	chr12	350735	350824	CCTCATTTTTAGTATTTATGCATTTACCTATTTTGCTATTATCCATATTCTTTTCCTTTCCGTTTAATTTTAATAAATTTATTATATCAC	145	350796	G	A	TRUE	FALSE	forward
ideel-barcode-chr12-953362	ideel-barcode-chr12-953362_S0_Sub0_mip0	C0	TATGATTCATAAATGTTCTGATTATGTAAATACCGNNNNAGATCGGAAGAGCACACGTGACTCGCCAAGCTGAAGNNNNNNNNNNAATATATCACCAAATTTAATTATACATTTTATAGT	chr12	953315	953404	CCATTTTTTCAAACATTATACGATATTTAAAAATGTAATAAAGAATTCAAACAGTTTATTTCTTTTATATTATTGGAAATGGATAACACA	160	953362	C	A	FALSE	TRUE	reverse
ideel-barcode-chr12-1014046	ideel-barcode-chr12-1014046_S0_Sub0_mip0	C0	TCTCAATTTTTGGCTATATAAAAAGTTTTTCATTANNNNAGATCGGAAGAGCACACGTGACTCGCCAAGCTGAAGNNNNNNNNNNTCGAACTTTCTCAATTGTAGAGTT	chr12	1014037	1014140	ACAAAAAAATTTTTCATGATATTTTTTATGCTCGATTTTTTTTTTTTCTTTTTTTCATTGTACATAATTGATGTCACTTCATATTTCATCTTTTCCTCTCGACC	163	1014046	T	A	FALSE	TRUE	forward
ideel-barcode-chr12-606896	ideel-barcode-chr12-606896_S0_Sub0_mip0	C0	TAAAACATTTTTGGTAGGAAATAATCATATAACTGNNNNAGATCGGAAGAGCACACGTGACTCGCCAAGCTGAAGNNNNNNNNNNCATTAAAAAGGAAGATACAATAAATAAGATTTTT	chr12	606884	606983	TACCCATCTAAAACAAAAAAATTATCTTAGAAAAATATGTTTAGTCATTAAAAAGACCAACAAACAAAATATAATAAAGATAAGGTGGATAGCGAATAGG	169	606896	C	T	TRUE	FALSE	reverse
ideel-barcode-chr12-532113	ideel-barcode-chr12-532113_S0_Sub0_mip0	C0	AGAAGTTGTTGTTGGTGATGTTGTTCNNNNAGATCGGAAGAGCACACGTGACTCGCCAAGCTGAAGNNNNNNNNNNCTTAGCAACCTATATGGAAAAATCAT	chr12	532060	532147	CAGGTGATGCTATAGGCAAATTAGCTGAAATGGCTTCACCACAATGTACTGTGTTAAGAAATGGTCAGAAGGTAGTTATACCGTCTCG	140	532133	C	T	FALSE	TRUE	reverse
ideel-barcode-chr12-532113	ideel-barcode-chr12-532113_S0_Sub0_mip0	C0	AGAAGTTGTTGTTGGTGATGTTGTTCNNNNAGATCGGAAGAGCACACGTGACTCGCCAAGCTGAAGNNNNNNNNNNCTTAGCAACCTATATGGAAAAATCAT	chr12	532060	532147	CAGGTGATGCTATAGGCAAATTAGCTGAAATGGCTTCACCACAATGTACTGTGTTAAGAAATGGTCAGAAGGTAGTTATACCGTCTCG	140	532131	G	T	TRUE	FALSE	reverse
ideel-barcode-chr12-532113	ideel-barcode-chr12-532113_S0_Sub0_mip0	C0	AGAAGTTGTTGTTGGTGATGTTGTTCNNNNAGATCGGAAGAGCACACGTGACTCGCCAAGCTGAAGNNNNNNNNNNCTTAGCAACCTATATGGAAAAATCAT	chr12	532060	532147	CAGGTGATGCTATAGGCAAATTAGCTGAAATGGCTTCACCACAATGTACTGTGTTAAGAAATGGTCAGAAGGTAGTTATACCGTCTCG	140	532113	A	T	TRUE	TRUE	reverse
ideel-barcode-chr12-657927	ideel-barcode-chr12-657927_S0_Sub0_mip0	C0	TAATAATTTATCTACTGAATGGAGTAATAGAGGANNNNAGATCGGAAGAGCACACGTGACTCGCCAAGCTGAAGNNNNNNNNNNTTATTTCCTTTTCTTTTATTTGAGCTTT	chr12	657859	657941	GAAGATATTTATTACCATTGTATTAACATAGGAAAACCTCAGGTTAACACAAATGGAAAAAATGTCAACTCCAATGAAAAGGC	145	657927	G	A	TRUE	FALSE	reverse
ideel-barcode-chr12-1078321	ideel-barcode-chr12-1078321_S0_Sub0_mip0	C0	AATATTTAAAACTGCATCATTTTCATTATCTTCTTNNNNAGATCGGAAGAGCACACGTGACTCGCCAAGCTGAAGNNNNNNNNNNTGATATTCAGATTGTGGTATTTCTAAAT	chr12	1078275	1078356	GTTCCTTTTGAGCATTAATTAATTTTACTTGTATTTCTAAAGAATCGTCAGCACTTGATTGTTCTTCTTCATCAATAATTCC	145	1078321	G	A	TRUE	FALSE	forward
ideel-barcode-chr12-718550	ideel-barcode-chr12-718550_S0_Sub0_mip0	C0	TTTTATTATTACTTGTCCTATTATGTATATGTGGANNNNAGATCGGAAGAGCACACGTGACTCGCCAAGCTGAAGNNNNNNNNNNCTATTTAATGTTTCTTTACCTATATATTTTAATTT	chr12	718493	718578	ATTTGTTTCATTTAAATCATACGTATTTTTATTTTTAACACTTTTTGTATTATAAAAATCTCTAATTTTATTATTCGATTTATTCT	156	718550	A	C	FALSE	TRUE	reverse
ideel-barcode-chr12-865159	ideel-barcode-chr12-865159_S0_Sub0_mip0	C0	AAAAATATAAAATACTCTTATAACAAAGGAACCAANNNNAGATCGGAAGAGCACACGTGACTCGCCAAGCTGAAGNNNNNNNNNNCATGAAGATTCAGTATATAAAGGATGTT	chr12	865086	865163	GGAGCAAAACGGATGCTTGGGTTTTTTCGTCTCTATCATATGATGGAAAATGTGTTGTACACGGCGTGCCAACTGATC	141	865159	T	A	FALSE	TRUE	forward
ideel-barcode-chr12-909160	ideel-barcode-chr12-909160_S0_Sub0_mip0	C0	ATTGTTTAATACTTTAACATTATCTTTGTGAGAATNNNNAGATCGGAAGAGCACACGTGACTCGCCAAGCTGAAGNNNNNNNNNNATTTAATTTTATATTATCCAATTTATCAGCAT	chr12	909081	909162	CGTCATCATTTAACATTGATTGTTTTGTTGAATCATTATCATTACTTTCTCTTTCTTTATCTGTTATAATATTATTATATAT	149	909160	A	T	FALSE	TRUE	reverse
ideel-barcode-chr12-1156135	ideel-barcode-chr12-1156135_S0_Sub0_mip0	C0	AACTACTCATATTGTTATTTAAGTTATTACGATGANNNNAGATCGGAAGAGCACACGTGACTCGCCAAGCTGAAGNNNNNNNNNNTCAACAACCATTTTTATATTCATATTATTTATTA	chr12	1156101	1156181	CCTCTATACCACTACAAAGATTTGAAAAATATTTCTCAATATTATCATCTGGGTTCATGTCATGTGGTATATGTCTCTTTG	150	1156135	T	C	TRUE	FALSE	reverse
ideel-barcode-chr12-2051511	ideel-barcode-chr12-2051511_S0_Sub0_mip0	C0	AACAACAGGAACAGAGAGAAAGAAAGNNNNAGATCGGAAGAGCACACGTGACTCGCCAAGCTGAAGNNNNNNNNNNGGGGACACTCCTCATTTATCAC	chr12	2051441	2051532	CATATCCGAAGGAGAAGAAAATCATGACAACAGGGAGCTGAGAAAAAAGATCGAAGCGAACCTTAAAGAAGAATGGAAAAAAAGATTCAACG	140	2051511	A	G	TRUE	TRUE	reverse
ideel-barcode-chr12-713905	ideel-barcode-chr12-713905_S0_Sub0_mip0	C0	CTGCAGGTTGTCATCACCACTATNNNNAGATCGGAAGAGCACACGTGACTCGCCAAGCTGAAGNNNNNNNNNNAAAAGGGTGCGTTTACATATTTTT	chr12	713862	713979	TACATATTAATATATACAGTTCGTTTTTTATAAATTCTAAAAGACATTCTACAACTTTTAATTTGTAACTAATTTTATTGGTATATACACTATCATTATTATTATTATTATTATTATG	165	713905	A	G	TRUE	FALSE	forward
ideel-barcode-chr12-1116294	ideel-barcode-chr12-1116294_S0_Sub0_mip0	C0	ATAAATACATATAAAGAAGAACATTTACACAAGCNNNNAGATCGGAAGAGCACACGTGACTCGCCAAGCTGAAGNNNNNNNNNNTCTTATTCATCCACGTGCACAA	chr12	1116183	1116295	CGGACATTAGAGATATTAATCAAGATAGTGCAAACACAAAAAAGGACACACAAAAAATAGAAAATAACATATATGATGATAATAATAAATTTAGTTATCACAAAAATAAGAAA	169	1116285	T	A	FALSE	TRUE	reverse
ideel-barcode-chr12-1116294	ideel-barcode-chr12-1116294_S0_Sub0_mip0	C0	ATAAATACATATAAAGAAGAACATTTACACAAGCNNNNAGATCGGAAGAGCACACGTGACTCGCCAAGCTGAAGNNNNNNNNNNTCTTATTCATCCACGTGCACAA	chr12	1116183	1116295	CGGACATTAGAGATATTAATCAAGATAGTGCAAACACAAAAAAGGACACACAAAAAATAGAAAATAACATATATGATGATAATAATAAATTTAGTTATCACAAAAATAAGAAA	169	1116289	A	G	FALSE	TRUE	reverse
ideel-barcode-chr12-1116294	ideel-barcode-chr12-1116294_S0_Sub0_mip0	C0	ATAAATACATATAAAGAAGAACATTTACACAAGCNNNNAGATCGGAAGAGCACACGTGACTCGCCAAGCTGAAGNNNNNNNNNNTCTTATTCATCCACGTGCACAA	chr12	1116183	1116295	CGGACATTAGAGATATTAATCAAGATAGTGCAAACACAAAAAAGGACACACAAAAAATAGAAAATAACATATATGATGATAATAATAAATTTAGTTATCACAAAAATAAGAAA	169	1116294	C	T	TRUE	FALSE	reverse
ideel-barcode-chr12-642250	ideel-barcode-chr12-642250_S0_Sub0_mip0	C0	GGTACTTGAAAAGATATGTGGATGAAGANNNNAGATCGGAAGAGCACACGTGACTCGCCAAGCTGAAGNNNNNNNNNNAATGAAAGAAAAAGATTTTAATAAACATTATTTA	chr12	642239	642317	CCAAAAGATCATGACATTTGTTGTTATATGCAAGAAGAAGGAATAGACGGATATGAAAAATATACATGTCCTGGCAAAG	141	642250	T	C	TRUE	FALSE	forward
ideel-barcode-chr12-2023575	ideel-barcode-chr12-2023575_S0_Sub0_mip0	C0	TTTTAAATATGGAAAAGTAAAATTCGCGATAAANNNNAGATCGGAAGAGCACACGTGACTCGCCAAGCTGAAGNNNNNNNNNNAAACAGCAGTTCTTATTTTCTACTTTAT	chr12	2023475	2023579	CAAAACAATATAATACTAATGTCAATATTTCATTTGCTAATATAAACAATTCTTTATCAAATATTTGTAAGAATGTCTCTAAAAATTATAATCTCAAAGATACAG	166	2023575	T	C	TRUE	FALSE	reverse
ideel-barcode-chr12-1173724	ideel-barcode-chr12-1173724_S0_Sub0_mip0	C0	ATAAGAATATGTATTCACAGAATCATGTTTCCNNNNAGATCGGAAGAGCACACGTGACTCGCCAAGCTGAAGNNNNNNNNNNATTTCTTGATTCTTTAAAATTCTCCATAA	chr12	1173690	1173768	AGTCATCATTATTTTCTATACATTGATTTCCAAGCACTTCCTTTCTGCTGTAATTTATATCATAATGTTCTCCTTTATC	140	1173724	C	G	TRUE	FALSE	forward
ideel-barcode-chr12-1546481	ideel-barcode-chr12-1546481_S0_Sub0_mip0	C0	AATATATTTGTAAAAACAAGTTCATGAAGAGAGTNNNNAGATCGGAAGAGCACACGTGACTCGCCAAGCTGAAGNNNNNNNNNNCCATCTTTTATAATATTATCTTCTTTATTACTTT	chr12	1546432	1546503	CCTTATTTGTGTCATACAAAAAGAGGTTTTCTAAATAGGTGTCTTTTCCCTTTTCTATAATGGCATCAGAAG	140	1546481	C	T	TRUE	FALSE	forward
ideel-barcode-chr12-913124	ideel-barcode-chr12-913124_S0_Sub0_mip0	C0	ATTTTTCATACTTACATTGTTCATATTATGATGTTNNNNAGATCGGAAGAGCACACGTGACTCGCCAAGCTGAAGNNNNNNNNNNAATGATATTATTATTTCCATTACGATTATTATTAT	chr12	913113	913206	TATCGTTGCTGTTATTGTTGTTATTATTATTGTTATTATTATTGTTATTGTTATTATTCTTATTATTGTTATTATCTTCATTTTTACCATCATT	164	913124	A	T	FALSE	TRUE	reverse
ideel-barcode-chr12-1548884	ideel-barcode-chr12-1548884_S0_Sub0_mip0	C0	TTTTTGTATCTCCTCAATCCTTTTTCTTTTNNNNAGATCGGAAGAGCACACGTGACTCGCCAAGCTGAAGNNNNNNNNNNGTTAATATATCACATTTTAACAAATTACAATAATA	chr12	1548881	1548973	ATAGATCCTTTTATAATCTCTTGTACTTTTTATATTTTTATTATAAAAAAAAGAATATAATATAAGTTCATTATATTTTTCATTACCAGTTAC	158	1548884	G	A	TRUE	FALSE	forward
ideel-barcode-chr12-1126440	ideel-barcode-chr12-1126440_S0_Sub0_mip0	C0	AGTAGTAGTAGTAGTAAAGTTTTATATAGTCATCANNNNAGATCGGAAGAGCACACGTGACTCGCCAAGCTGAAGNNNNNNNNNNGCTATTGAATGGTAATATGAATATATATAAAAAT	chr12	1126402	1126500	GAGAAAATTACGAAATCGTATAAGCCCACCCCTTTTAACAACGAAAATAATAATAATAATAATAATAATAATAATAATAATAATAATATTAATATTAGT	168	1126440	C	T	TRUE	FALSE	forward
ideel-barcode-chr12-2046741	ideel-barcode-chr12-2046741_S0_Sub0_mip0	C0	ATAACAAATCATAAAGATGGTCATTTTTATCAATTNNNNAGATCGGAAGAGCACACGTGACTCGCCAAGCTGAAGNNNNNNNNNNTATATATTCATTACCTCCTTATATGAGAAAT	chr12	2046741	2046833	GTTGTTTTCCATTTTTTTAAAAGTAATCAATTTATAGATGTTACTAAAAAATTAATAATAAAATTTTTGCAACATTCTCATTCCTTATTAGAT	159	2046741	A	G	TRUE	FALSE	reverse
ideel-barcode-chr12-1002681	ideel-barcode-chr12-1002681_S0_Sub0_mip0	C0	TAACATCCTTTGAGTTTAAAAATATGGCCNNNNAGATCGGAAGAGCACACGTGACTCGCCAAGCTGAAGNNNNNNNNNNAAAACATACATCCATCAATTTATGTTATT	chr12	1002680	1002771	ATTATATAATATATATTATATAAATACGAAATAAAAAAAAAAAAAAAAAAAAAAAAAAAGTAAAATTACTAGTGCCTCTTTATGTAACAAAG	150	1002681	T	C	FALSE	TRUE	forward
ideel-barcode-chr12-1792353	ideel-barcode-chr12-1792353_S0_Sub0_mip0	C0	AAAATATAAAACAAACGATAAATGGATCAAAAGANNNNAGATCGGAAGAGCACACGTGACTCGCCAAGCTGAAGNNNNNNNNNNTCATGTTGATAAAATTTATACTGAAAAATCTAT	chr12	1792295	1792393	GCATAGATCTCATAGATGGTATGTAAGATGTTTAGCCGAATTTTATAAATCACAAAATATGAAAAATTATCATGAATATTTAAATGATATATATAATAA	166	1792353	A	C	FALSE	TRUE	forward
ideel-barcode-chr12-739074	ideel-barcode-chr12-739074_S0_Sub0_mip0	C0	GTATCATATGACAGGTACGTTATATTACATATAAANNNNAGATCGGAAGAGCACACGTGACTCGCCAAGCTGAAGNNNNNNNNNNTATGATCCTTATATAAATCATTGAAATATATAATT	chr12	739062	739132	TTTAATATGTATATATAATATATAGCCGGTGAGGAATTTTTGAGTAATTTTAAATTAAGACATCATCAATG	141	739074	C	T	FALSE	TRUE	reverse
ideel-barcode-chr12-920666	ideel-barcode-chr12-920666_S0_Sub0_mip0	C0	AGAAATAATTCGAATAGAAAAATATGAAATTACCANNNNAGATCGGAAGAGCACACGTGACTCGCCAAGCTGAAGNNNNNNNNNNTTAAAAACTTTAAGTAAGAAAGATTAATACAC	chr12	920663	920753	AAACAAAATATTATATATATATATATATTTATATATATAATATTAATGATACAAAACAAGTAAACAAAATAAAAGTTTTTCTCTTCCTAGG	158	920666	C	T	FALSE	TRUE	forward
ideel-barcode-chr12-727996	ideel-barcode-chr12-727996_S0_Sub0_mip0	C0	AGGTGTTCCTGTGAGATTTATGTTAGCNNNNAGATCGGAAGAGCACACGTGACTCGCCAAGCTGAAGNNNNNNNNNNAATTATAATATGAATGATGGTTTAAATAATTTAAA	chr12	727897	728001	TAATAATAGTATTGATGATAATAATAGTAATAATAGAACCGATTCTTATGAAAATCATATGGATTTAGATAAAATCAAAATAGAAAATAAACCTTTACTAGTAGA	167	727996	T	A	FALSE	TRUE	reverse
ideel-barcode-chr12-1802019	ideel-barcode-chr12-1802019_S0_Sub0_mip0	C0	AAAATATTTCTCTCGTCATGTTTATATGTTTCTTNNNNAGATCGGAAGAGCACACGTGACTCGCCAAGCTGAAGNNNNNNNNNNCCATATTTACCTCTATTTCATCATCATA	chr12	1801914	1802019	AGATCCGTTGTAAGAATAAAGTTGTGAAAGGAAGACTAGAACAAATTTTGATTTGTGCTGAATTTTTATTAGTTCATTTTTAATGTAGTTAACAAGAGGAATTTGG	168	1802019	T	A	TRUE	FALSE	reverse
ideel-barcode-chr12-1927229	ideel-barcode-chr12-1927229_S0_Sub0_mip0	C0	AAAACATGATAATGAAAAAGATAATTTAGACATGTNNNNAGATCGGAAGAGCACACGTGACTCGCCAAGCTGAAGNNNNNNNNNNCAAATAATTCAGAAAATAAAAGTTTATCAAAAA	chr12	1927204	1927279	ATTTATCTAGTACATTTACTACATTTGCCATGTCACTTAACAAAAAAATTTTTAACGATAAATCAGATCAAAACGA	144	1927229	T	C	TRUE	FALSE	forward
ideel-barcode-chr12-935411	ideel-barcode-chr12-935411_S0_Sub0_mip0	C0	TATAAAATCATATTCGTAACTAAAAATGGATTTGGNNNNAGATCGGAAGAGCACACGTGACTCGCCAAGCTGAAGNNNNNNNNNNCATTAAGTAGTTTTAAAATATCAAAGAAAAATT	chr12	935406	935494	CCTTAGGTAATAAATGTATTAGCCTTGCAAAAAATGATAAAGTAGTTGATTTATTATCATATGAAAATAATGAAAAAAACTTGAAAAAT	157	935411	T	G	FALSE	TRUE	reverse
ideel-barcode-chr12-670814	ideel-barcode-chr12-670814_S0_Sub0_mip0	C0	TAATGAAAAAGATGAGGAAATGAATAAAGATGATNNNNAGATCGGAAGAGCACACGTGACTCGCCAAGCTGAAGNNNNNNNNNNTCGAAGAGATATTTTTATATAAGGATAAAATA	chr12	670753	670844	GATTATATGTTAAATTTAGAAAAAAGTATTAACAAAAATAATATATATGATAAAAACATTAGTAATGATAAAGAAAACAAAAGAAAAAAAGC	158	670814	G	A	FALSE	TRUE	forward
ideel-barcode-chr12-379979	ideel-barcode-chr12-379979_S0_Sub0_mip0	C0	AAATCGTTAGTTAATCAAGAATATCTAATCAATGANNNNAGATCGGAAGAGCACACGTGACTCGCCAAGCTGAAGNNNNNNNNNNGTTCTCAAGGTTATTATCATGATTATAAAAT	chr12	379908	379983	GGATGAATGTGAATTATGTAATTATGATCAATATAAATCACATATTAGTAATGATCCATGTGTACCATTTATATCT	142	379979	T	C	FALSE	TRUE	forward
ideel-barcode-chr12-696302	ideel-barcode-chr12-696302_S0_Sub0_mip0	C0	ATTATAATTGTAGTAATAAGAAGACATGTTACACTNNNNAGATCGGAAGAGCACACGTGACTCGCCAAGCTGAAGNNNNNNNNNNTGAAAATAATTTGGACCATAAATTTGTA	chr12	696300	696399	GTTGCCTTATTCGTGTGTCTTTCCCATTATGTTGACTTGATATTATAGAAATTTTCAAACAACGACAATATATATGATTCTTTTTTTTTAAATGATTGAT	163	696302	C	T	TRUE	FALSE	reverse
ideel-barcode-chr12-1964949	ideel-barcode-chr12-1964949_S0_Sub0_mip0	C0	AATCAATAATTACAGATTATCAGTGTTTTCCGCNNNNAGATCGGAAGAGCACACGTGACTCGCCAAGCTGAAGNNNNNNNNNNCCTATACATACATTCTTATCCATGCAA	chr12	1964942	1965044	GCATTACATGATATGGATATTAACAAAACAAACATAAACGATCCTCTATCATCCAATGTCAAGTATTTAAAGTTTAAACCACACGACCTCGTTCACCAAAATC	163	1964949	G	A	TRUE	FALSE	reverse
ideel-barcode-chr12-1042965	ideel-barcode-chr12-1042965_S0_Sub0_mip0	C0	TTATTATATTCGTAATAAAAATAGTGTTTCGTCTGNNNNAGATCGGAAGAGCACACGTGACTCGCCAAGCTGAAGNNNNNNNNNNAGAAAAATATATTTTAGGATCAGAAATAATAAAA	chr12	1042924	1043003	AAATTATTATTAGATAAATGTAAAGAAAATTGTGATTTAGATATAGAACTAACGAAACCTATTGATAATAATAATAATAA	149	1042965	T	G	FALSE	TRUE	reverse
ideel-barcode-chr12-1014714	ideel-barcode-chr12-1014714_S0_Sub0_mip0	C0	TCAATTCATTGAACAACAACTATACTTACTTNNNNAGATCGGAAGAGCACACGTGACTCGCCAAGCTGAAGNNNNNNNNNNCAGATTGTAGAATATTTATTAAAAGAAAAATATT	chr12	1014794	1014868	ATTTTAAAAATAATAATCAGTTTATTATTCTTATGGTTAAGTTATTATCTAATGTATATGAAATAGTAAAAAAGA	140	1014802	A	T	FALSE	TRUE	reverse
ideel-barcode-chr12-1996827	ideel-barcode-chr12-1996827_S0_Sub0_mip0	C0	TTCCAATTCATTTTTAATACATCTTTATAAACAGTNNNNAGATCGGAAGAGCACACGTGACTCGCCAAGCTGAAGNNNNNNNNNNTTTGAATTAAAATATCTTCCTAAAAAGAAAAATAA	chr12	1996766	1996835	CTTTAATAAAAAATTACGACCAAATTCGGTAGTTTCCTTATTCTGAAACATTTCTTCAATATCTTTAAAA	140	1996827	T	A	FALSE	TRUE	reverse
ideel-barcode-chr12-1051589	ideel-barcode-chr12-1051589_S0_Sub0_mip0	C0	ACCAAAAGGAATATTTGCATTATCATTTGTNNNNAGATCGGAAGAGCACACGTGACTCGCCAAGCTGAAGNNNNNNNNNNGGAATACATAATTTAATACTTCTTAGATATTTTAT	chr12	1051582	1051680	TAAAAAGGTTCTTAATACTTTTAAACCTAGTACACAATATATTTTAAATTTATTAAGTTTAATAACATCGTCATTAACATTTAATGTATGTTCTGTACT	164	1051589	G	A	FALSE	TRUE	forward
ideel-barcode-chr9-1379201	ideel-barcode-chr9-1379201_S0_Sub0_mip2	C0	ATTGAAAACGAAAATACAAAGTTTTAATAATGTAGNNNNAGATCGGAAGAGCACACGTGACTCGCCAAGCTGAAGNNNNNNNNNNCATCTAATAAAAGGACATTAATTTTGTTTTT	chr9	1379493	1379590	GAGGAGGCGGTTTGTGTTATTCATTTGAGTAATCCGATTAATTACAAAATTTGTAGTATTGTTGAGGTTACTTTTGAGCATGTTGCGTATACTTCTTG	164	1379494	A	T	TRUE	TRUE	reverse
ideel-barcode-chr9-1379201	ideel-barcode-chr9-1379201_S0_Sub0_mip0	C0	AAATCATTTACATCTTGTATAAAAGGATTAGAAAANNNNAGATCGGAAGAGCACACGTGACTCGCCAAGCTGAAGNNNNNNNNNNATTTGTAACATTTTTATATTTATCTTTAATACAAT	chr9	1379131	1379222	AAATGATTGTATGGTCGAAATGATAACTATAAGATATTACATCGGAATCATTTGTTACTAATATAATATGATCGACTCGTTCATTCATATAT	162	1379201	C	A	FALSE	TRUE	reverse
ideel-barcode-chr9-1379201	ideel-barcode-chr9-1379201_S0_Sub0_mip1	C0	AATTTTGTAATTAATCGGATTACTCAAATGAATAANNNNAGATCGGAAGAGCACACGTGACTCGCCAAGCTGAAGNNNNNNNNNNAAAAATAATAAAATACATGATGATATAATTCTTGA	chr9	1379440	1379539	CGATTTCTGTTATATGACCTACATTATTAAAACTTTGTATTTTCGTTTTCAATCAAGAAGTATACGCAACATGCTCAAAAGTAACCTCAACAATACTACA	170	1379494	A	T	TRUE	TRUE	forward
ideel-barcode-chr9-515904	ideel-barcode-chr9-515904_S0_Sub0_mip0	C0	ATAAATGTATGAAGTGTGATAAAAACAAAACTACANNNNAGATCGGAAGAGCACACGTGACTCGCCAAGCTGAAGNNNNNNNNNNAAAATTGTCTGTGATAATGGTTATTATTATATT	chr9	515829	515904	TTTAACGATTGTTTTCCTTGTCCCCAAGGTTATTATAATAATATTAATATTATTAAAACGAATGTAGATTTTATAA	144	515904	A	C	FALSE	TRUE	forward
ideel-barcode-chr9-631776	ideel-barcode-chr9-631776_S0_Sub0_mip0	C0	ATATATTAGTGGCAAATTAGGTTCTGTTTATGGNNNNAGATCGGAAGAGCACACGTGACTCGCCAAGCTGAAGNNNNNNNNNNTTGATTATTTTATCAAAACAAATAGATCTTT	chr9	631724	631804	CTTTATGACCAATGCATATGATTTAACAACCGTCTTTTCTTTATCAACAGTTCTGTCTTTTTTACCATCTCCACTTTTTGG	145	631776	C	T	TRUE	FALSE	forward
ideel-barcode-chr9-951261	ideel-barcode-chr9-951261_S0_Sub0_mip0	C0	TGTTTATTATACTTGGGCTAATTTTTCTTTTTCNNNNAGATCGGAAGAGCACACGTGACTCGCCAAGCTGAAGNNNNNNNNNNAAATTCATAATGTGATATGACGTTATTATTATT	chr9	951234	951319	GGAACGTCTTCTTTTTGTTGAGGATTCATAAGATATATATTCCTTTCTACTCATAATATAATTCTTATCCATATTAGTATCATCCC	152	951261	A	G	FALSE	TRUE	reverse
ideel-barcode-chr9-1179069	ideel-barcode-chr9-1179069_S0_Sub0_mip4	C0	TTTTCGTAACTAGTAAACCAGTGACATTNNNNAGATCGGAAGAGCACACGTGACTCGCCAAGCTGAAGNNNNNNNNNNAATGGATACTTACACATATACATATATATATATAT	chr9	1179223	1179328	ATTTAATATTCTAGATATATCTTTTTTTTTTTTTTTTTTTTTTTTTTTTTTTTTTTTTTGAATAATATAATATTTACTTGATGCGTGCATCCATAAGATTCTGAAG	169	1179228	G	A	FALSE	TRUE	reverse
ideel-barcode-chr9-1179069	ideel-barcode-chr9-1179069_S0_Sub0_mip0	C0	TAATTTCTCGATTTCAGCTGGGTTCCNNNNAGATCGGAAGAGCACACGTGACTCGCCAAGCTGAAGNNNNNNNNNNTTTATAACAGTGATATGTCTTTACCATAT	chr9	1178810	1178915	CTGGGGCTAAGGATAATTTGTAGTAATCTTCTAAAGGTAATTTCTCAACGTTCATTGGTTTATACATCAATTTTTGCATCTTACAAGATAAAACAAAGGAATAGGC	161	1178903	T	C	FALSE	TRUE	reverse
ideel-barcode-chr9-1179069	ideel-barcode-chr9-1179069_S0_Sub0_mip1	C0	TTATTAGAATCTATCATTTTAAAGAAAAAGTTCGTNNNNAGATCGGAAGAGCACACGTGACTCGCCAAGCTGAAGNNNNNNNNNNCAATGAACGTTGAGAAATTACCTTTA	chr9	1178885	1178965	GAAGATTACTACAAATTATCCTTAGCCCCAGATATGGTAAAGACATATCACTGTTATAAATTAGGAAAGCAAGCAGCTGAA	142	1178903	T	C	FALSE	TRUE	forward
ideel-barcode-chr9-1179069	ideel-barcode-chr9-1179069_S0_Sub0_mip1	C0	TTATTAGAATCTATCATTTTAAAGAAAAAGTTCGTNNNNAGATCGGAAGAGCACACGTGACTCGCCAAGCTGAAGNNNNNNNNNNCAATGAACGTTGAGAAATTACCTTTA	chr9	1178885	1178965	GAAGATTACTACAAATTATCCTTAGCCCCAGATATGGTAAAGACATATCACTGTTATAAATTAGGAAAGCAAGCAGCTGAA	142	1178963	G	A	FALSE	TRUE	forward
ideel-barcode-chr9-1179069	ideel-barcode-chr9-1179069_S0_Sub0_mip2	C0	TAAAAGAAATCATATACATCAATAGCATCAGTAACNNNNAGATCGGAAGAGCACACGTGACTCGCCAAGCTGAAGNNNNNNNNNNTTCATTGTTTGCTCTTCTGAGAAT	chr9	1179046	1179153	GGACTATTGTTTAAAATTGTTTCAAGTTCTTTCTTTTCAAATGCTCTTTTGTCTTGTAAAAATTCATTATATTCTTTCTTAATACGACTGGATAAAACTTTCTTTATA	167	1179069	G	A	FALSE	TRUE	reverse
ideel-barcode-chr9-1179069	ideel-barcode-chr9-1179069_S0_Sub0_mip3	C0	ATGCACGCATCAAGTAAATATTATATTATTCANNNNAGATCGGAAGAGCACACGTGACTCGCCAAGCTGAAGNNNNNNNNNNAGAACTTGAAACAATTTTAAACAATAGT	chr9	1179152	1179238	CCATTCTCAGAAGAGCAAACAATGAAATTAATAAATAGTTATGAATGTCACTGGTTTACTAGTTACGAAAACTTCAGAATCTTATGG	147	1179228	G	A	FALSE	TRUE	forward
ideel-barcode-chr9-289408	ideel-barcode-chr9-289408_S0_Sub0_mip0	C0	TTACCCCAAGATAACAGTGATGATAATAAANNNNAGATCGGAAGAGCACACGTGACTCGCCAAGCTGAAGNNNNNNNNNNATAATTCTAGTAATAATAATGAAGAAGATGAAAA	chr9	289382	289487	AAATGTAGATATAATAAATAATGATTATAAAACAAAAGATGATACAAATAATATTCTAATACTTAACAATAATAATAATAATAATAATAATAAATTGAATAGTATC	170	289408	A	T	FALSE	TRUE	forward
ideel-barcode-chr9-677379	ideel-barcode-chr9-677379_S0_Sub0_mip0	C0	ATTACAATGTTAATAAAATAACAAAGAGGTTACCNNNNAGATCGGAAGAGCACACGTGACTCGCCAAGCTGAAGNNNNNNNNNNCTTTTAAAAGATATATTAATAGAACAATTAAGAAA	chr9	677376	677470	TATTTTAGAGTTATACAAAATGAATTATGAATCCATGAATATAAATATAAAAAAATATGAAGAGACATTAGATGAAGAAGAGAGAAGAAGTATAT	164	677379	T	C	TRUE	FALSE	forward
ideel-barcode-chr9-778075	ideel-barcode-chr9-778075_S0_Sub0_mip0	C0	TTATAGAAAATGCGAAAATTAAAGAAAAGGTTCANNNNAGATCGGAAGAGCACACGTGACTCGCCAAGCTGAAGNNNNNNNNNNCCTTGTTTTCCTAATGTTCTTTTAAATAATA	chr9	778027	778101	GTGTTCTTATGGCTAGAAGAATTACTGGCCATGAAAGTACAAAAAAGAAATTTGATTCAAAAGGAAAAGTCGAAT	140	778075	A	T	FALSE	TRUE	forward
ideel-barcode-chr9-159227	ideel-barcode-chr9-159227_S0_Sub0_mip0	C0	TATGCGAAATATATCAAAAATGTTACTATTCAATTNNNNAGATCGGAAGAGCACACGTGACTCGCCAAGCTGAAGNNNNNNNNNNTTTTATCTTCTTCATTTTTAAAACTATAAAATTTT	chr9	159225	159295	GACAATAACATACACACATAAATAATTAAACCTTCACCACTTATAATATATATATTTTCATAATCCGCTAC	141	159227	C	T	TRUE	FALSE	forward
ideel-barcode-chr9-1315442	ideel-barcode-chr9-1315442_S0_Sub0_mip0	C0	AAAGAAACACAAAAATATATTAAGTCGATATTCTTNNNNAGATCGGAAGAGCACACGTGACTCGCCAAGCTGAAGNNNNNNNNNNAATAAATGTATAAAACAAATAGATAGTACTTATT	chr9	1315435	1315531	GTGTTAACATAAAGGATGATACAATATATAATAAAAAAATACATATTTATAAAAAATACACAGGACCAATCAGACAAACAAATCATTTTGATATACT	166	1315442	C	T	TRUE	FALSE	forward
ideel-barcode-chr9-599322	ideel-barcode-chr9-599322_S0_Sub0_mip0	C0	AAAAACATATATTACAAGAGTACAAGGAGATTTTNNNNAGATCGGAAGAGCACACGTGACTCGCCAAGCTGAAGNNNNNNNNNNTTAAAAACACAAGACAAATCATATATCTATA	chr9	599234	599336	CCCTTCACCGATTAGATAAGCTAACATCAGGTATTGTATTCTTCGGAAAAAATAAAAAATTCTCCACCTATTTTTCCCAAAATCTTTCGGATAATAAAATAAA	168	599322	G	A	TRUE	FALSE	forward
ideel-barcode-chr9-1374376	ideel-barcode-chr9-1374376_S0_Sub0_mip0	C0	TAAATAACTCATATTTATGGAATATACACACATGTNNNNAGATCGGAAGAGCACACGTGACTCGCCAAGCTGAAGNNNNNNNNNNATATGATGGCATAGTTCAATATTCCTA	chr9	1374376	1374475	GATTGGAATCTAGGAAAAATTATAGTACACAAAAATATATATATATATATATAACTATATTAATAAATTAATAAATTGATAATCAAATTAAACAATAATG	162	1374376	C	T	FALSE	TRUE	reverse
ideel-barcode-chr9-123040	ideel-barcode-chr9-123040_S0_Sub0_mip0	C0	ACATTTTTCATACAAAGTGCTGGGTNNNNAGATCGGAAGAGCACACGTGACTCGCCAAGCTGAAGNNNNNNNNNNAATCAATAACTCCGTCATATTCTTCAT	chr9	123039	123148	CATTTGATTCATTATTTTCATTCTTTCCATTAGTATCAGAATTTTTTTTTATAACAACATATGAATCATCAGATGTTAATAAACCACATCTACTTTTAACCCAATCGTCC	162	123040	A	G	TRUE	FALSE	forward
ideel-barcode-chr9-541423	ideel-barcode-chr9-541423_S0_Sub0_mip0	C0	ATTTAACGAAAATCAAGAACATAATAATGTAAACANNNNAGATCGGAAGAGCACACGTGACTCGCCAAGCTGAAGNNNNNNNNNNGAAGGAGAATCATTTCAAGAATTATTTTA	chr9	541358	541453	TAAATTCATTATAGCATTATTATCTCTTTTCTATTTTATAAAATTAATACATATACCATCCTCTTTTCTTAAAGGCAAAGAAGATCCAGAAGACTC	160	541423	G	A	TRUE	FALSE	reverse
ideel-barcode-chr9-512326	ideel-barcode-chr9-512326_S0_Sub0_mip0	C0	TTAGGCAGATTTATACAAATTTAAAGGAATATGANNNNAGATCGGAAGAGCACACGTGACTCGCCAAGCTGAAGNNNNNNNNNNATTACGTTTTAATGAAAATAAAATTTATTGTATA	chr9	512265	512346	CCTTATGATTTATTAGATATGAATTTGTCAGGAATTTATTGTGTAAATAATAATAAAGAAAAAATATTTTGTAAAGGATTCC	150	512326	A	C	FALSE	TRUE	forward
ideel-barcode-chr9-913616	ideel-barcode-chr9-913616_S0_Sub0_mip0	C0	AAAATGATTTAACAAAATTAGCTGATGTTTTTATTNNNNAGATCGGAAGAGCACACGTGACTCGCCAAGCTGAAGNNNNNNNNNNAGTAATTCTCTTAGAAAATTTAAGATTTCATATT	chr9	913605	913677	GAAGAAGAAGGTAAAGGTGTTGATGCTAATGGAAACAAAGTAAAAGCAAATAAAGAAGATGTTGAGAAGTTCC	142	913616	T	C	TRUE	FALSE	forward
ideel-barcode-chr9-375323	ideel-barcode-chr9-375323_S0_Sub0_mip0	C0	TTATTATAAAAATGAACCACAAACTTATTACCACNNNNAGATCGGAAGAGCACACGTGACTCGCCAAGCTGAAGNNNNNNNNNNTAAATCCAAATATGTTAAATAAACCAAAAATA	chr9	375306	375383	CTTTTCAAAGGAATTTTTAAGTGTTCATATCCTAAAGACACAAGTTTCTTTTTTATTTCGTATAATATATTATTTTTC	144	375323	T	C	TRUE	FALSE	forward
ideel-barcode-chr9-512739	ideel-barcode-chr9-512739_S0_Sub0_mip0	C0	TTATCATAATATAAATGGAGAAATTGCACTAACTNNNNAGATCGGAAGAGCACACGTGACTCGCCAAGCTGAAGNNNNNNNNNNTTTTCATTTTGATATAACTATGAAAAATGTAT	chr9	512719	512818	CTGATTTTCGTATAAAACTAGATAATAAACCATGTAATCAAAGATATTTTGTAAATAATCATCGAATTAATGAATTCACATATGATAAAAGAAATTATAC	166	512739	G	C	FALSE	TRUE	forward
ideel-barcode-chr9-512739	ideel-barcode-chr9-512739_S0_Sub0_mip0	C0	TTATCATAATATAAATGGAGAAATTGCACTAACTNNNNAGATCGGAAGAGCACACGTGACTCGCCAAGCTGAAGNNNNNNNNNNTTTTCATTTTGATATAACTATGAAAAATGTAT	chr9	512719	512818	CTGATTTTCGTATAAAACTAGATAATAAACCATGTAATCAAAGATATTTTGTAAATAATCATCGAATTAATGAATTCACATATGATAAAAGAAATTATAC	166	512763	T	C	FALSE	TRUE	forward
ideel-barcode-chr9-1179855	ideel-barcode-chr9-1179855_S0_Sub0_mip0	C0	TTAATGTTATAAATAAAACTTGCATCTTTTCTTGANNNNAGATCGGAAGAGCACACGTGACTCGCCAAGCTGAAGNNNNNNNNNNCATTTGGATGTATTCTGTGGATAAAAT	chr9	1179777	1179872	CGCTGTGATGATTCTTATAGTAATCTAATTTACATTGGTAATATGCACTCTTAACTTTTTGAGCTATTTCACTACGATTTTCTTCTTTGCTATCTC	158	1179855	A	C	FALSE	TRUE	reverse
ideel-barcode-chr9-1341618	ideel-barcode-chr9-1341618_S0_Sub0_mip0	C0	TGAAATTACACCTCAATTGATTCGTTATTTNNNNAGATCGGAAGAGCACACGTGACTCGCCAAGCTGAAGNNNNNNNNNNGAAAATTTTTCTTTCAGTTTTTATGATCT	chr9	1341614	1341706	GCCCATTTTAGAAAGTTATGACTTGTTCAGAAAAAGCCCAATAAATGAATCGTACGATTTTATAAAAAACAACAAGCATTTGATATTGCGACC	152	1341618	G	T	TRUE	FALSE	reverse
ideel-barcode-chr9-817567	ideel-barcode-chr9-817567_S0_Sub0_mip0	C0	ATGTATGGTAATCATTACATTTATTATTTGTTTCANNNNAGATCGGAAGAGCACACGTGACTCGCCAAGCTGAAGNNNNNNNNNNTTTACTATTATTTATATTAAAATCTACAGATGCAT	chr9	817506	817583	CTTCAACATTTAATAAAGAGAATTTTATATCATCATTTGTATAGGTATTTATATTATTGTCTTTTATATTACAATTAG	148	817567	T	C	TRUE	FALSE	forward
ideel-barcode-chr9-917264	ideel-barcode-chr9-917264_S0_Sub0_mip0	C0	AATATTGTTCTTGGACATTTATAATAATCAAAACCNNNNAGATCGGAAGAGCACACGTGACTCGCCAAGCTGAAGNNNNNNNNNNTCATCTAAACTATAATTTACTTTATCAAATATAAA	chr9	917258	917330	AAATTCCAATTCATTTCCAATACAAACTTTATCTGCTATACCTTCATTCTTAACAAATTCACATGTTTTCTTT	143	917264	A	G	TRUE	FALSE	reverse
ideel-barcode-chr9-602885	ideel-barcode-chr9-602885_S0_Sub0_mip0	C0	TTCTTTTCATTATCTTGTTTATCATCACTTATATGNNNNAGATCGGAAGAGCACACGTGACTCGCCAAGCTGAAGNNNNNNNNNNCATCTTTTAAAATATGATCATAATTATCATTAATA	chr9	602880	602969	TTTAAGCTATTTATATGATAAATAGATTTGCCCTTTTTTAAAAAGGAAAAGAAAACGACTTTTTTTTTTTTTCTTTTTAATTTGGTATCC	160	602885	G	A	TRUE	FALSE	forward
ideel-barcode-chr9-292704	ideel-barcode-chr9-292704_S0_Sub0_mip0	C0	AAAGGACCACAGTATATTAACGTAAGTTTNNNNAGATCGGAAGAGCACACGTGACTCGCCAAGCTGAAGNNNNNNNNNNTTTTGTATACCTCAAAAATGAATATGAAT	chr9	292621	292721	ATATGTATTATATATATATATATATATGTATGTATAAATTTTTCTTTTAATAGTTAGCTAACTTGTTAATGAATAAACCAGATGTTGTACAAAAAATGTTG	159	292704	G	A	FALSE	TRUE	forward
ideel-barcode-chr9-706643	ideel-barcode-chr9-706643_S0_Sub0_mip0	C0	ATTCATTTATGCTAGAATCATCATTATCATTATCTNNNNAGATCGGAAGAGCACACGTGACTCGCCAAGCTGAAGNNNNNNNNNNTTGTATAACTAGTTCTTCTTAGTTTATTTAAA	chr9	706641	706743	CGCTTAAAGGCCATAGCTGTTGAATCATTTGAATTAAGACTACTACCATCACTTTTATTATTTTCATCATCTAAATCTGAATGATAATTTTTTACACTTGCAT	170	706643	C	T	TRUE	FALSE	forward
ideel-barcode-chr9-596674	ideel-barcode-chr9-596674_S0_Sub0_mip0	C0	ACAGAATGAATGCTCAGATATCATAGACNNNNAGATCGGAAGAGCACACGTGACTCGCCAAGCTGAAGNNNNNNNNNNACGAGTATATTAATATATTTGGAAAATTACTTAA	chr9	596654	596747	GGAGTAAACATGTTACATTTCATGATATTATGAAAACTAAAAACATGTGTGATGATAAATGTGTTGATATCAGAAATTATGTTATATCTTATCT	156	596674	T	C	FALSE	TRUE	reverse
ideel-barcode-chr9-283868	ideel-barcode-chr9-283868_S0_Sub0_mip0	C0	AAAGTCCTCTTGGTTTTCCTTCGTANNNNAGATCGGAAGAGCACACGTGACTCGCCAAGCTGAAGNNNNNNNNNNTTTTGTAATAACTTATAATATCTTCAATAATTTTT	chr9	283785	283888	TCAGTATCTGTATTTTCTTCTGTTATATAATTAAAATATGTATAAATAAATGCATTAATATTGAAATATATATTTTCACACTCTTTAGTAATATCTGTATTTTG	164	283868	A	G	TRUE	FALSE	reverse
ideel-barcode-chr9-738710	ideel-barcode-chr9-738710_S0_Sub0_mip0	C0	AAATGCAGTTGTTACTGTCCCTGCNNNNAGATCGGAAGAGCACACGTGACTCGCCAAGCTGAAGNNNNNNNNNNAATAATCAAGGCAAACCAAATATTAAG	chr9	738702	738808	GTACAAATAAAGGATAAAGATACTACATTTGCTCCTGAACAAATTAGTGCTATGGTTTTAGAAAAAATGAAAGAAATAGCTCAATCATTTTTAGGTAAACCAGTAAA	158	738710	A	C	TRUE	FALSE	forward
ideel-barcode-chr9-1129679	ideel-barcode-chr9-1129679_S0_Sub0_mip0	C0	ATTTTCGATGGTACCAAAGGGACCNNNNAGATCGGAAGAGCACACGTGACTCGCCAAGCTGAAGNNNNNNNNNNACATTCTCCACAACGATATAAAAATC	chr9	1129593	1129692	CTTCTCTACATCTGAAAAAAAGTGGAACGTGCTCATTTTCACCCGTACCTCCTGTGCAACAAACAACTCTTTCTACATGAACACTGGGGACGAGTACAGG	150	1129679	C	T	TRUE	FALSE	reverse
ideel-barcode-chr9-1433474	ideel-barcode-chr9-1433474_S0_Sub0_mip0	C0	ATAAACTCTTCTTAAATATTTTACCCATTCACGANNNNAGATCGGAAGAGCACACGTGACTCGCCAAGCTGAAGNNNNNNNNNNGGTCTTCCCATGATTCCTTAGT	chr9	1433374	1433487	ATATTCTAAGAAAAATCTGAAATCCTTCCTGGTCCAAGTTATCCATATATTTACAATATATTCTTTATCAACTAATGTAAGACTAGGATCATTTATATCCGATAATATATGCCC	170	1433411	G	A	FALSE	TRUE	forward
ideel-barcode-chr9-1433474	ideel-barcode-chr9-1433474_S0_Sub0_mip0	C0	ATAAACTCTTCTTAAATATTTTACCCATTCACGANNNNAGATCGGAAGAGCACACGTGACTCGCCAAGCTGAAGNNNNNNNNNNGGTCTTCCCATGATTCCTTAGT	chr9	1433374	1433487	ATATTCTAAGAAAAATCTGAAATCCTTCCTGGTCCAAGTTATCCATATATTTACAATATATTCTTTATCAACTAATGTAAGACTAGGATCATTTATATCCGATAATATATGCCC	170	1433474	G	A	FALSE	TRUE	forward
ideel-barcode-chr9-302767	ideel-barcode-chr9-302767_S0_Sub0_mip0	C0	TATGAAACTCACTGGGATAATGATAAAATAAAAGNNNNAGATCGGAAGAGCACACGTGACTCGCCAAGCTGAAGNNNNNNNNNNAAGGAGAACAAAAAGATGATATTAATAATT	chr9	302767	302870	CCCAAACGCATAATTATAAAAATAAAGATGTATCAAATAAAATTATAATTTCATCACAAAATAGTTTTTTACCAAATGTAGAAAAGAATAATATTTTTGTTGAA	168	302767	T	C	TRUE	FALSE	reverse
ideel-barcode-chr9-1406587	ideel-barcode-chr9-1406587_S0_Sub0_mip0	C0	AAATTTATTAGAAGATAGAGAACATGTTTTTGAATNNNNAGATCGGAAGAGCACACGTGACTCGCCAAGCTGAAGNNNNNNNNNNCCAAGAGATGATGTTGTATATATACGA	chr9	1406567	1406673	GGTGATATTGTATTAGGAGAGGATGAAATAATAATAGAAAATGGTGAAATAATATTAAATAATATTGATGAATTATTTGAAGATGTACCTGAAATGTTGGAAAATGC	169	1406587	G	A	TRUE	FALSE	forward
ideel-barcode-chr9-685667	ideel-barcode-chr9-685667_S0_Sub0_mip0	C0	AAGAATCATCAGTTTTCTTTATTCATATATTCTTCNNNNAGATCGGAAGAGCACACGTGACTCGCCAAGCTGAAGNNNNNNNNNNTATAAAAGTAATATATATGATATGGAAAATAGAAC	chr9	685667	685760	CTGTAATAATAATATATTACAATATTGTGTTATGAATAATAAATCATATTTATTTCATAATATATCATCCAAAAAAAATATATATATAAAAAAA	164	685667	C	A	TRUE	FALSE	forward
ideel-barcode-chr9-456109	ideel-barcode-chr9-456109_S0_Sub0_mip0	C0	TACAGATCTTTCTTTAAGAATATTTTTGTCAAAAANNNNAGATCGGAAGAGCACACGTGACTCGCCAAGCTGAAGNNNNNNNNNNACAATTTAGGCACAATACAGTAAAAA	chr9	456045	456135	AGGAAATATATAAAAAAGATTATGGAGATACGTTTATTTGTATATATATATATATATGTCACAGTTTTATATTCCTGCAACCATTAAGATC	152	456109	T	C	FALSE	TRUE	forward
ideel-barcode-chr9-909944	ideel-barcode-chr9-909944_S0_Sub0_mip0	C0	ATATTCAACATTTTCATTCATATATTTAACAAGGCNNNNAGATCGGAAGAGCACACGTGACTCGCCAAGCTGAAGNNNNNNNNNNTTGATTTATATATGTATCCGATTCTATATCTT	chr9	909927	910026	GGTTGGTATATACTATGTTCTTTTTTTCAAGTTCATTTTTATTATTTATTAAATTATGAAGATCTATATATTGATAATCTATGATCATTTGTTTTTTAAA	167	909944	C	T	TRUE	FALSE	reverse
ideel-barcode-chr9-850783	ideel-barcode-chr9-850783_S0_Sub0_mip0	C0	AATATTAAAATAGATGAAACGACCTTACAACTTGTNNNNAGATCGGAAGAGCACACGTGACTCGCCAAGCTGAAGNNNNNNNNNNCAATAATGACAAAAACAATAATGAAGAC	chr9	850772	850849	GCAGATAAAAGCAAAAGTAATTATAACAGCAGCAGTGATAGCAACAATAAGAATTATTGTTATAAACCTAATACAGAA	141	850783	C	T	TRUE	FALSE	forward
ideel-barcode-chr9-596332	ideel-barcode-chr9-596332_S0_Sub0_mip2	C0	ACAACAAGTTTTATCAAATATAAATTCCTTAAGTNNNNAGATCGGAAGAGCACACGTGACTCGCCAAGCTGAAGNNNNNNNNNNTTGTAATTATCAAATCAAAAATAGAAGTCATATA	chr9	596267	596349	GGTGACTGGAATCTTAACATAGCCCTAGTCATTACATTTATTATTATTTTCTCAAATATTCACATCAACAAAGAAGAAAGAGG	151	596332	G	A	TRUE	FALSE	reverse
ideel-barcode-chr9-596332	ideel-barcode-chr9-596332_S0_Sub0_mip3	C0	AAATATAGATTTCAAATGACCCATATGAATATGTNNNNAGATCGGAAGAGCACACGTGACTCGCCAAGCTGAAGNNNNNNNNNNTGTGAATATTTGAGAAAATAATAATAAATGTAAT	chr9	596320	596415	GACTAGGGCTATGTTAAGATTCCAGTCACCTATATGACTTCTATTTTTGATTTGATAATTACAAAAATGAAATAAATTACTTAAGGAATAACCAAG	164	596332	G	A	TRUE	FALSE	forward
ideel-barcode-chr9-596332	ideel-barcode-chr9-596332_S0_Sub0_mip0	C0	ATTAGCCAAACGTCTTTATCTCAAATCTNNNNAGATCGGAAGAGCACACGTGACTCGCCAAGCTGAAGNNNNNNNNNNACAAACTGAAGATTTCATTACACAATAT	chr9	595955	596064	GTAAAAGTATTAAATAATATAAATGAACAGACTTATGAACAAAATTATAATATATTGGATACGAAAAAATGTTTAAATATAAAATTAGATGCTCTCGAATTCTCGTATAA	166	596041	A	G	TRUE	FALSE	reverse
ideel-barcode-chr9-596332	ideel-barcode-chr9-596332_S0_Sub0_mip1	C0	TTTATTATTTGTTTTTGTTCTACATCAATAATTGGNNNNAGATCGGAAGAGCACACGTGACTCGCCAAGCTGAAGNNNNNNNNNNAGAGCATCTAATTTTATATTTAAACATTTTT	chr9	596001	596095	TCGTATCCAATATATTATAATTTTGTTCATAAGTCTGTTCATTTATATTATTTAATACTTTTACATATTGTGTAATGAAATCTTCAGTTTGTTTA	161	596041	A	G	TRUE	FALSE	forward
ideel-barcode-chr9-650981	ideel-barcode-chr9-650981_S0_Sub0_mip0	C0	ACTTTTTAAATATTTACTTCCTTGTCCTTTTGGTANNNNAGATCGGAAGAGCACACGTGACTCGCCAAGCTGAAGNNNNNNNNNNATCTTCCATTTGCCATTTTTGTAA	chr9	650912	650992	AGCAATTTTTAAGCTTCTATAAGCTTTTCCATTCAAATCTACAGGTGCACTAGGAATTACTGGTAAATCACCTTTAGATGC	140	650981	A	G	TRUE	FALSE	forward
ideel-barcode-chr9-1206484	ideel-barcode-chr9-1206484_S0_Sub0_mip0	C0	CAGGATTAGTTCAAAATTTTCCTAATACAATAATNNNNAGATCGGAAGAGCACACGTGACTCGCCAAGCTGAAGNNNNNNNNNNAATTGATGACAAAATAGATCTTTTTAAAAA	chr9	1206482	1206558	CCCTTACGACTTCGAAGCAATTAAAAAATTGATAAATGATGATACGAAAAAAGATATGCTTGGCAAATTACTTAGTA	141	1206483	C	A	FALSE	TRUE	forward
ideel-barcode-chr9-1206484	ideel-barcode-chr9-1206484_S0_Sub0_mip0	C0	CAGGATTAGTTCAAAATTTTCCTAATACAATAATNNNNAGATCGGAAGAGCACACGTGACTCGCCAAGCTGAAGNNNNNNNNNNAATTGATGACAAAATAGATCTTTTTAAAAA	chr9	1206482	1206558	CCCTTACGACTTCGAAGCAATTAAAAAATTGATAAATGATGATACGAAAAAAGATATGCTTGGCAAATTACTTAGTA	141	1206484	C	A	FALSE	TRUE	forward
ideel-barcode-chr9-597897	ideel-barcode-chr9-597897_S0_Sub0_mip0	C0	AAAAAGGATATGTAAAAGTAAATAAACAAATGGTTNNNNAGATCGGAAGAGCACACGTGACTCGCCAAGCTGAAGNNNNNNNNNNGAGATTTGTTTCTCCTTATGTATATACATAT	chr9	597871	597970	AAATTATTTTCGAAAAAACGATGGGTAGGGAAAAAAATTGCTGATGTTATGACATCTGAATTTTGTGCTTATGATATGAATTATTTTATAGAATCCATAA	166	597897	A	G	TRUE	FALSE	forward
ideel-barcode-chr9-597897	ideel-barcode-chr9-597897_S0_Sub0_mip0	C0	AAAAAGGATATGTAAAAGTAAATAAACAAATGGTTNNNNAGATCGGAAGAGCACACGTGACTCGCCAAGCTGAAGNNNNNNNNNNGAGATTTGTTTCTCCTTATGTATATACATAT	chr9	597871	597970	AAATTATTTTCGAAAAAACGATGGGTAGGGAAAAAAATTGCTGATGTTATGACATCTGAATTTTGTGCTTATGATATGAATTATTTTATAGAATCCATAA	166	597966	C	T	TRUE	FALSE	forward
ideel-barcode-chr9-1085080	ideel-barcode-chr9-1085080_S0_Sub0_mip0	C0	AAATAAATTAATTTTGTCCATGATAATGAAGATGTNNNNAGATCGGAAGAGCACACGTGACTCGCCAAGCTGAAGNNNNNNNNNNGCAAATGATTATATTGTAATTTGGTAAATTAT	chr9	1085043	1085137	GATAGAAACTTAAAAATCCTGTAATTAGTGTAATATTACAAATAAGTAATAATTTTCTTATATGAATCGATGTAACTAAACTTAAAATGTAAGTG	162	1085080	A	C	TRUE	FALSE	reverse
ideel-barcode-chr9-831911	ideel-barcode-chr9-831911_S0_Sub0_mip0	C0	ATACTGAATAACAAAATAAAAGAAGAATTGAACAANNNNAGATCGGAAGAGCACACGTGACTCGCCAAGCTGAAGNNNNNNNNNNGATAAACTAATGGAAATTTTGTTACATAATTA	chr9	831839	831938	TGATTATGAATCACAGGATACTACTTCATCACATGATGATCATATAAATATAATTGATGATAAAGAAAAAAACATACAAGCTATAATGAAAGACCAAGAA	167	831911	C	T	TRUE	FALSE	forward
ideel-barcode-chr9-157331	ideel-barcode-chr9-157331_S0_Sub0_mip0	C0	AACTATTAAAAATATCTACAACATTTTCTCTTTCGNNNNAGATCGGAAGAGCACACGTGACTCGCCAAGCTGAAGNNNNNNNNNNGTAATGAACTAATATAAAAATATTTGGCTATTATA	chr9	157245	157344	GCTTTCCTTCTTTCATCCTTTTGTTGACGTCTTAATTTATATTTGTCATCTTTTTGATTAGCAAATGGGAGATTTCGACTTAGAGAAGATAATTTCATAT	170	157331	A	T	TRUE	FALSE	forward
ideel-barcode-chr9-1111456	ideel-barcode-chr9-1111456_S0_Sub0_mip0	C0	ATACATATTTTTGTTATACGAAAAGTCAGAATTAANNNNAGATCGGAAGAGCACACGTGACTCGCCAAGCTGAAGNNNNNNNNNNTTTTTCTATCGAACTCATATTTTTCTTC	chr9	1111406	1111482	ACATTTGTTATTCTCATATTTTCATATATGTTCTCACTTTTTCTGTTCATATAATTTATATGGTTTTCCTTTATAGT	140	1111456	A	T	TRUE	FALSE	reverse
ideel-barcode-chr9-1076011	ideel-barcode-chr9-1076011_S0_Sub0_mip0	C0	ATGAATTTTTACCTAACCCTAATTTTAATTGGCNNNNAGATCGGAAGAGCACACGTGACTCGCCAAGCTGAAGNNNNNNNNNNTGTTTAGTAACAAATATATCTATATCTCAATT	chr9	1075956	1076032	GGATAGTGGCTTTCATCATTTGCATATTACATCTAAAACACTCTCCTCTTATTTTATATCCTATACATTCCTAGGGG	142	1076011	C	T	TRUE	FALSE	reverse
ideel-barcode-chr9-225902	ideel-barcode-chr9-225902_S0_Sub0_mip0	C0	ATATTTATTCATGTGATTGTAATGTTCATAAAACANNNNAGATCGGAAGAGCACACGTGACTCGCCAAGCTGAAGNNNNNNNNNNACCATAACTATTGGTACTTTATTCTTTT	chr9	225829	225909	GTTATACTAAATATAAAAATATATATTGTAATAAAGTACCCATTATTGAAGAAAAGCTAACAGTTAAAAGTATGGAAAGAC	144	225902	A	T	TRUE	FALSE	reverse
ideel-barcode-chr9-157982	ideel-barcode-chr9-157982_S0_Sub0_mip0	C0	ATCATTAAATTCATTCAAATTATCTATACAAAGGTNNNNAGATCGGAAGAGCACACGTGACTCGCCAAGCTGAAGNNNNNNNNNNATAAATCACTATTACGTATACTTTTTAAAATATTA	chr9	157956	158053	CTATATTCATATCTTTGTAACAATTTTAAAAGAAAATTATATACATCTAAATAATCACATATATGCGTATGTACAGCTTCTTTTATTATTTTATATAT	168	157982	T	C	TRUE	FALSE	forward
ideel-barcode-chr9-573256	ideel-barcode-chr9-573256_S0_Sub0_mip0	C0	AAACATTGTATCGTATAAAATGGTTTCTTTTCNNNNAGATCGGAAGAGCACACGTGACTCGCCAAGCTGAAGNNNNNNNNNNACCGAAAACAAAAATGTTTCTCTT	chr9	573152	573260	CATAAGACCAGGATCTTTATATGTGTTATAAAAAAAAAAAAGTCCTTTTCTTTTACATCCTAAATAATTACTATGGATAATATTTAAGTTATTAAGCGATAATATTTTA	165	573256	T	A	FALSE	TRUE	forward
ideel-barcode-chr9-517157	ideel-barcode-chr9-517157_S0_Sub0_mip0	C0	AAAAACCTATCAAATGTCCTAAAAATTCCTNNNNAGATCGGAAGAGCACACGTGACTCGCCAAGCTGAAGNNNNNNNNNNCCTTAAATGTGGGCGCAAAA	chr9	516918	517032	ACTATAAATGAATGTTTGTGTAATAAAGGATATTTCTATAATGTCAAGAAACAACAATGTGAAGAATGTCCCATAGGTTTTTATTGTCCAAAAATAAGCTCAAAAAATAATATAA	165	516978	G	A	FALSE	TRUE	forward
ideel-barcode-chr9-517157	ideel-barcode-chr9-517157_S0_Sub0_mip0	C0	AAAAACCTATCAAATGTCCTAAAAATTCCTNNNNAGATCGGAAGAGCACACGTGACTCGCCAAGCTGAAGNNNNNNNNNNCCTTAAATGTGGGCGCAAAA	chr9	516918	517032	ACTATAAATGAATGTTTGTGTAATAAAGGATATTTCTATAATGTCAAGAAACAACAATGTGAAGAATGTCCCATAGGTTTTTATTGTCCAAAAATAAGCTCAAAAAATAATATAA	165	517008	A	G	FALSE	TRUE	forward
ideel-barcode-chr9-517157	ideel-barcode-chr9-517157_S0_Sub0_mip1	C0	GGACAATAAAAACCTATGGGACATTCTNNNNAGATCGGAAGAGCACACGTGACTCGCCAAGCTGAAGNNNNNNNNNNATTGATTATTATCGATGTGTATATATTTTGTATAT	chr9	517007	517114	CCAAAATTACATTGACAATTGTTTGATATATACATACCTTTTTTTATACTTGAGGAATTTTTAGGACATTTGATAGGTTTTTTTATATTATTTTTTGAGCTTATTTTT	170	517008	A	G	FALSE	TRUE	reverse
ideel-barcode-chr9-678111	ideel-barcode-chr9-678111_S0_Sub0_mip0	C0	ATATTTTGAAAGACACACATTTAAAAGGAAAAANNNNAGATCGGAAGAGCACACGTGACTCGCCAAGCTGAAGNNNNNNNNNNATTATACTTCCAAAAATTTATCATTATAAAAATT	chr9	678110	678184	CATTAAAATATCTACATTCAAAAGAAGAGAAAGCTAATGAGTTCGAATCAAGTGATAAAAATGAAAAAGAAGAAG	142	678111	A	C	TRUE	FALSE	forward
ideel-barcode-chr9-966860	ideel-barcode-chr9-966860_S0_Sub0_mip0	C0	TTACTAACCCATATGAAAGAACATAAACAAAANNNNAGATCGGAAGAGCACACGTGACTCGCCAAGCTGAAGNNNNNNNNNNATTTTTGTTAATTCTTCTAAATGTATTTATTTATA	chr9	966821	966895	TATTTCATTTTTGTAGACTTAGACAACCAAGCTTCAGACCATTTTATAGAGGAAGAGGAGCTTACAAAAAAATTG	142	966860	T	G	FALSE	TRUE	reverse
ideel-barcode-chr9-1419331	ideel-barcode-chr9-1419331_S0_Sub0_mip0	C0	CATAACCTACTTGCCAATCAATACTATGAACNNNNAGATCGGAAGAGCACACGTGACTCGCCAAGCTGAAGNNNNNNNNNNAATTTTCTAATATTGAATAAAATCTATCAAAAATA	chr9	1419234	1419333	CGGATAGAGTTTCTCAAGAAAAATATAACATTTTCAAAATAAGCGTATGCTTTCATCATACCAAATGTAAAAAACGAAAGGGACAAACCATGACTAATGG	166	1419331	C	T	FALSE	TRUE	reverse
ideel-barcode-chr9-494966	ideel-barcode-chr9-494966_S0_Sub0_mip0	C0	TGCTCTGATATGAATGTGCATTATGCNNNNAGATCGGAAGAGCACACGTGACTCGCCAAGCTGAAGNNNNNNNNNNAGTAACTACTCCTCATATATTATCCATAT	chr9	494962	495074	GTGACGTTAAAAAAGAAATCGAATTCTGTAAAAAAACAAATATACCAATATTAGGTATTGTTGAAAATATGTATCAACCAATTTTTGTATCAAATTATACAGTACAAAAAATG	168	494966	C	T	TRUE	FALSE	forward
ideel-barcode-chr9-678471	ideel-barcode-chr9-678471_S0_Sub0_mip0	C0	CTTGTATCATTTTTATTATTAGACATACCACCANNNNAGATCGGAAGAGCACACGTGACTCGCCAAGCTGAAGNNNNNNNNNNACATATATATAAACATTTTTCTTTTTCCCA	chr9	678366	678471	TTTCTTTATTATATCTACATCAGTACTATCTAATCTATTAAATATTCTTTTTATATATGATAAAGCATCATGAGAATTGTCATATGATTCGTTTTTTTCTGAATGA	169	678471	A	G	TRUE	FALSE	reverse
ideel-barcode-chr9-1249583	ideel-barcode-chr9-1249583_S0_Sub0_mip0	C0	AGTTCAGATATATTTTCAATGGTATTTAAAAGAAANNNNAGATCGGAAGAGCACACGTGACTCGCCAAGCTGAAGNNNNNNNNNNACACAACCATTATTTATTTTGTTATCAT	chr9	1249582	1249658	CAATTTTAAGGTACACATTATCAATGATATCATTAGTTATATTTAAGTGTTCATTTTGGAGGGAGCAATATTTGGCT	140	1249583	A	G	TRUE	FALSE	forward
ideel-barcode-chr9-492627	ideel-barcode-chr9-492627_S0_Sub0_mip0	C0	TTTCTATAATCAATTGGACAATTTTGAATAGTGNNNNAGATCGGAAGAGCACACGTGACTCGCCAAGCTGAAGNNNNNNNNNNTAAAAATTGATATTATTAATTAATTCATAGAGTTC	chr9	492609	492681	ATTCTCCAATCTTTGTCTAAAGCCTCTTATAATACTCGAACCTCCTGTAAGATAGATATTTCTTAGCAATTCC	141	492627	C	T	TRUE	FALSE	reverse
[truncated: 799 more rows]
